# Supplementary material for: Distinct and overlapping roles of STAG1 and STAG2 in cohesin localization and gene expression in embryonic stem cells
Source: Epigenetics Chromatin. 2020 Aug 10;13:32. doi: 10.1186/s13072-020-00353-9 (PMC7418333; doi:10.1186/s13072-020-00353-9)
Supplement: Supplementary file 3 — Additional file 3: Table S2. Differentially expressed genes for all depletion conditions compared to wild-type siGLO. Full lists of differentially expressed genes for the four conditions used in RNA-seq analysis in this study, all compared to wild-type siGLO (Stag1−/− siGLO, wild-type siStag1, Stag2−/− siGLO, and Stag2−/− siStag1). [file 13072_2020_353_MOESM3_ESM.xlsx]

## Sheet: DEGs in WT siStag1
Table S2. Differentially expressed genes for all depletion conditions compared to WT siGLO
	baseMean	log2FoldChange	lfcSE	stat	pvalue	padj
1700042O10Rik	12.9174	-1.18669	0.299146	-3.8012	0.000143995	0.0315946
2210409E12Rik	120.463	-0.948089	0.206019	-4.5307	5.87884e-06	0.00262013
Abca1	251.988	-0.768012	0.162334	-4.70545	2.53303e-06	0.001338
Abcc4	3014.33	0.252316	0.0738434	3.41745	0.000632104	0.0804917
Adamts1	127.165	0.584405	0.173695	3.38665	0.000707517	0.0861296
Adrb3	229.783	-0.5052	0.140801	-3.58106	0.000342207	0.0574183
Aff1	1268.12	-0.419569	0.115543	-3.62979	0.000283649	0.0509621
Ak4	1654.83	-0.545148	0.152872	-3.56121	0.000369156	0.0598284
Ankrd35	476.627	-0.644154	0.152812	-4.21214	2.52957e-05	0.00879921
Ankrd45	72.8556	-0.832324	0.246709	-3.3849	0.000712042	0.0861296
Arih2	1706.89	-0.417406	0.1047	-3.98516	6.74357e-05	0.0174867
Atp10a	443.779	0.549416	0.135621	4.0624	4.85699e-05	0.0135824
Atp11a	885.534	-0.596187	0.104956	-5.67945	1.35125e-08	2.64965e-05
Bcl11a	188.909	0.685374	0.203361	3.42805	0.000607928	0.0788207
Bcl11b	140.06	0.818979	0.236282	3.48653	0.000489322	0.0711754
Brpf3	1187.68	-0.37244	0.107767	-3.45709	0.000546036	0.0721071
Cacnb3	776.297	0.617372	0.107655	5.73973	9.4825e-09	2.25399e-05
Calcoco2	148.201	-1.28626	0.208895	-6.10457	1.03075e-09	4.90021e-06
Casp3	1777.52	0.379355	0.069041	5.49464	3.91513e-08	5.58377e-05
Casz1	273.447	-0.5525	0.160397	-3.43139	0.000600504	0.0785723
Ccnd3	3015.59	-0.503021	0.0928755	-5.41385	6.16826e-08	6.91874e-05
Cdc42	5767.11	-0.276238	0.0670833	-4.11778	3.82533e-05	0.0116079
Cdkn1c	1391.01	0.631498	0.1795	3.52744	0.000419598	0.0643473
Ckb	3135.99	-0.571439	0.125502	-4.55494	5.24008e-06	0.00241077
Cmtm6	2220.45	-0.243857	0.0670453	-3.63648	0.00027639	0.0509621
Cntfr	695.386	0.397629	0.119756	3.32691	0.000878159	0.0974994
Cobl	3181.3	-0.343643	0.0804087	-4.27256	1.9324e-05	0.00706664
Cplx1	92.2073	-0.777869	0.220359	-3.48795	0.000486747	0.0711754
Crmp1	1968.94	0.508003	0.129701	3.92099	8.81841e-05	0.0210874
D230025D16Rik	903.071	-0.282556	0.0815202	-3.46407	0.000532063	0.0715876
Daam1	679.082	-0.333752	0.100347	-3.32573	0.000881884	0.0974994
Dbc1	21.3079	1.05987	0.293564	3.65534	0.000256837	0.0488402
Ddx19a	1396.31	-0.314948	0.0752924	-4.18216	2.88751e-05	0.00957714
Ddx4	762.123	0.591418	0.1106	5.34415	9.08415e-08	8.63721e-05
Dtna	257.532	0.724203	0.202167	3.60496	0.000312198	0.0536453
Dtx4	452.12	0.613584	0.165497	3.72999	0.000191485	0.0398652
Dusp6	1432.98	0.438565	0.132192	3.31947	0.000901881	0.0980521
Efnb2	496.389	0.67597	0.156009	4.35115	1.35428e-05	0.00536521
Epcam	4553.52	0.329899	0.0951658	3.4673	0.000525715	0.0714071
Fam19a4	101.727	0.707282	0.188383	3.74423	0.000180948	0.0385175
Fbxw2	1057.99	-0.290842	0.0871461	-3.3367	0.000847799	0.0959628
Foxh1	727.111	0.407714	0.100796	4.04602	5.20956e-05	0.0140186
Foxi3	193.789	1.09124	0.19447	5.66314	1.48627e-08	2.64965e-05
Fryl	1294.29	-0.342505	0.103238	-3.31773	0.000907508	0.0980521
Gja1	5316.35	0.526601	0.100478	5.24269	1.58253e-07	0.00011879
Gjb3	753.798	-0.708472	0.125697	-5.62712	1.83248e-08	2.90386e-05
Gm13889	28.6175	-1.09207	0.285727	-3.62779	0.000285862	0.0509621
Golph3l	583.608	-0.37663	0.1002	-3.75823	0.000171117	0.0369768
Gys1	1372.82	-0.390686	0.0866049	-4.51046	6.46866e-06	0.00279564
H2-Eb1	16.8935	-1.08708	0.282754	-3.67165	0.000240987	0.0470816
H2-M5	192.586	-0.860894	0.215079	-3.97069	7.1664e-05	0.0179311
Hhip	38.3797	-1.01563	0.28934	-3.72818	0.000192869	0.0398652
Hpcal4	32.3515	0.995391	0.265504	3.70775	0.00020911	0.0420046
Hs6st2	247.451	0.942651	0.194561	4.90209	9.48217e-07	0.000614703
Inhbb	658.769	-0.793079	0.193465	-4.05098	5.10026e-05	0.0139884
Jam2	1213.14	-0.663411	0.160985	-4.1118	3.92587e-05	0.0116647
Jmy	874.17	-0.418283	0.0775045	-5.3966	6.79164e-08	6.91874e-05
Jph4	282.756	0.660606	0.191596	3.47092	0.000518685	0.0714071
Kcnh3	172.631	-0.70329	0.201644	-3.47596	0.000509037	0.0711754
Kif5b	4276.59	-0.338216	0.100498	-3.36506	0.000765282	0.0894627
Klf2	1547.55	-0.567773	0.166171	-3.41772	0.000631481	0.0804917
Klf8	358.627	-0.56665	0.131726	-4.29186	1.77179e-05	0.00664981
Lap3	5128.21	-0.301893	0.0824034	-3.66316	0.000249121	0.048013
Lrrk2	86.5355	0.954539	0.211501	4.59201	4.38998e-06	0.00215896
Ly75	1146.87	-0.689398	0.127448	-5.40282	6.55997e-08	6.91874e-05
Mapt	301.634	-0.709936	0.197595	-3.56786	0.000359911	0.0590006
Metrnl	26.858	0.901951	0.267452	3.35889	0.000782575	0.0906574
Mob1a	716.682	-0.396671	0.10034	-3.95273	7.72662e-05	0.0189995
Mob3c	76.6158	-0.746716	0.191394	-3.85259	0.000116876	0.0268852
Mov10l1	308.226	0.495781	0.129589	3.81783	0.000134629	0.0300013
Mras	356.324	-0.579299	0.162758	-3.54123	0.00039826	0.0624174
Mtl5	85.5794	0.808252	0.194937	4.13165	3.60176e-05	0.011167
Mylpf	739.498	-0.654383	0.166393	-3.91955	8.87144e-05	0.0210874
Naprt1	632.562	0.724745	0.205551	3.54299	0.000395617	0.0624174
Nbea	415.838	0.44597	0.128376	3.47797	0.000505227	0.0711754
Nfatc2ip	1356.11	-0.562844	0.106435	-5.28492	1.25762e-07	0.000101376
Nme4	902.791	0.360887	0.0981491	3.67647	0.000236484	0.0468435
Nr5a2	665.839	-0.402967	0.115609	-3.48207	0.000497561	0.0711754
Nsmaf	735.615	0.422027	0.090125	4.68429	2.80931e-06	0.00143094
Nup210	2156	0.389008	0.117098	3.32317	0.000890002	0.0976401
Nup62cl	440.229	-0.46173	0.137535	-3.3522	0.000801709	0.0914717
Ooep	576.967	-0.475733	0.136549	-3.47644	0.000508117	0.0711754
Phf11d	277.855	-0.463323	0.127686	-3.61789	0.000297017	0.0516592
Plcg2	1510.05	0.502455	0.140685	3.5727	0.000353315	0.0585928
Pmel	125.774	-0.675053	0.175309	-3.83678	0.000124658	0.0282203
Prdm14	214.596	-0.870409	0.178119	-4.8417	1.2873e-06	0.000764978
Prickle1	353.519	0.857373	0.180127	4.8164	1.46173e-06	0.000833889
Prom2	49.2766	1.04224	0.242333	4.30428	1.67533e-05	0.00645772
Prr19	167.158	0.751905	0.223905	3.3569	0.000788214	0.0906574
Pxk	337.051	-0.34205	0.102716	-3.32777	0.000875431	0.0974994
Rab32	19.5578	1.00129	0.279836	3.55137	0.000383229	0.0614113
Ralbp1	2350.57	-0.307105	0.0741151	-4.14382	3.41566e-05	0.0110714
Rassf3	1117.92	0.311791	0.0922231	3.38073	0.000722927	0.0861296
Rbfox2	3486.83	-0.414203	0.0779475	-5.31402	1.07236e-07	9.55871e-05
Rbm4	571.018	-0.332698	0.0958911	-3.46927	0.000521878	0.0714071
Reln	64.7842	0.825589	0.25553	3.37298	0.000743589	0.0876451
Rfx2	684.426	-0.425366	0.124662	-3.40965	0.000650458	0.0820958
Satb1	535.09	0.438868	0.132567	3.31212	0.000925929	0.0992902
Sec14l1	2820.7	-0.417982	0.103978	-4.01855	5.85568e-05	0.0154655
Sepp1	385.414	0.537634	0.122431	4.40099	1.07757e-05	0.00439093
Serf1	80.0263	0.918437	0.208961	4.40132	1.07596e-05	0.00439093
Serpinb1a	27.3282	-1.01099	0.275987	-3.51352	0.000442213	0.067094
Serpinb6c	150.525	-0.554181	0.157169	-3.49768	0.000469327	0.0700521
Serpine2	399.065	0.488875	0.100539	4.86115	1.16703e-06	0.000723661
Serpinf1	150.378	-0.793257	0.219321	-3.63249	0.000280696	0.0509621
Slc25a20	463.703	-0.520064	0.142268	-3.64969	0.000262555	0.0492705
Slc25a31	50.292	0.833358	0.245653	3.39266	0.000692169	0.085841
Slc41a1	891.325	-0.449724	0.106888	-4.20573	2.60238e-05	0.00883695
Sod2	2033.25	-0.404622	0.0844551	-4.78981	1.66942e-06	0.000915739
Sox11	1951.77	0.536682	0.105166	5.10539	3.30107e-07	0.0002354
Sox3	349.444	0.744168	0.183252	4.08472	4.41298e-05	0.0125876
Spp1	4384.54	-0.562259	0.106421	-5.28176	1.27946e-07	0.000101376
Spryd3	484.827	-0.495034	0.119686	-4.1354	3.54341e-05	0.011167
Stag1	1451.8	-2.15519	0.137174	-15.7061	1.37397e-55	1.95956e-51
Tbc1d13	2287.06	-0.445142	0.104842	-4.24489	2.18697e-05	0.00779766
Tbx3	959.595	-0.837291	0.124243	-6.72325	1.77711e-11	1.26725e-07
Tdrd1	107.818	0.743253	0.200801	3.71417	0.000203872	0.0415374
Tex11	309.598	0.789364	0.134023	5.88424	3.99891e-09	1.42581e-05
Tfap2c	552.413	-0.574448	0.162345	-3.53083	0.000414256	0.0642186
Tfcp2l1	4527.56	-0.674766	0.136407	-4.93896	7.85419e-07	0.000533412
Tmem220	60.2745	0.808747	0.225604	3.6224	0.000291888	0.0513938
Tmem54	126.943	0.919124	0.23643	3.97077	7.16409e-05	0.0179311
Tmem64	919.41	-0.57413	0.0994923	-5.76884	7.98186e-09	2.25399e-05
Tmppe	599.066	-0.348914	0.0997615	-3.49643	0.000471533	0.0700521
Tns1	228.009	-0.804458	0.147693	-5.42915	5.66215e-08	6.91874e-05
Tubb2b	4164.78	-0.448341	0.116007	-3.86424	0.000111435	0.0260539
Twist1	127.064	0.644173	0.190733	3.38006	0.000724692	0.0861296
Vax2	17.902	-1.05308	0.28775	-3.38407	0.000714202	0.0861296
Vsig10	676.007	0.361202	0.100805	3.58426	0.000338042	0.0573946
Xaf1	53.8973	-1.06893	0.255282	-4.08739	4.3625e-05	0.0125876
Zbtb44	1587.41	-0.414227	0.0904966	-4.57567	4.747e-06	0.00225673
Zfp777	611.794	0.304319	0.0879511	3.46076	0.000538645	0.0717959
Zscan4a	59.9732	-1.07096	0.294984	-3.40167	0.000669763	0.0837909

## Sheet: DEGs in Stag1-KO siGLO
Table S2. Differentially expressed genes for all depletion conditions compared to WT siGLO
	baseMean	log2FoldChange	lfcSE	stat	pvalue	padj
Klb	50.5975	-3.522	0.275109	-8.81976	1.14702e-18	2.84671e-16
Hkdc1	92.0478	-3.48437	0.253358	-12.0608	1.70124e-33	1.61437e-30
Srgn	267.811	-3.44335	0.235406	-14.3053	2.02883e-46	4.67558e-43
Dab2	898.579	-3.34033	0.146304	-22.6886	5.80148e-114	9.35894e-110
Pdgfra	284.131	-3.29441	0.201065	-16.0086	1.11349e-57	5.9876e-54
Cubn	2103.72	-3.28543	0.265025	-12.6268	1.50249e-36	2.01985e-33
Ctsh	127.804	-3.06483	0.243376	-12.0481	1.98399e-33	1.7781e-30
9930013L23Rik	87.0368	-3.05161	0.256943	-11.1378	8.21268e-29	4.41623e-26
Sox17	117.331	-3.03166	0.261627	-11.1213	9.88478e-29	5.14391e-26
Foxq1	140.342	-3.01713	0.190434	-15.129	1.04252e-51	4.20449e-48
Hnf1b	47.5556	-2.91927	0.259166	-9.65312	4.76815e-22	2.0242e-19
Sox7	85.6323	-2.74974	0.23572	-11.0981	1.28172e-28	6.46148e-26
Slc34a2	25.5579	-2.63081	0.295584	-7.07009	1.54829e-12	1.66513e-10
Hs3st1	88.0142	-2.62503	0.248916	-10.155	3.14771e-24	1.49349e-21
Nostrin	53.1998	-2.56908	0.255109	-9.42521	4.29229e-21	1.68886e-18
Hnf4a	31.6118	-2.56276	0.299381	-7.2886	3.13183e-13	3.71491e-11
Nxf7	103.42	-2.51354	0.237629	-10.2843	8.29434e-25	4.05467e-22
Col4a1	6578.1	-2.48431	0.182254	-13.6137	3.3212e-42	5.95307e-39
Gata4	459.364	-2.47289	0.168556	-14.5901	3.24516e-48	1.04702e-44
Klhl4	17.0521	-2.45328	0.30399	-6.16785	6.92255e-10	4.43153e-08
Zscan4a	59.9732	-2.37933	0.297999	-7.99611	1.28413e-15	2.22749e-13
Pth1r	252.86	-2.31609	0.197656	-11.6518	2.24588e-31	1.64685e-28
Tbx3	959.595	-2.30067	0.127482	-18.0053	1.77019e-72	1.42784e-68
Habp2	34.7794	-2.28995	0.300947	-7.13013	1.00271e-12	1.11557e-10
Gm5662	38.2366	-2.28204	0.300771	-7.2919	3.05611e-13	3.65194e-11
Zscan4d	64.9398	-2.2719	0.301175	-7.83765	4.59055e-15	7.30347e-13
Zscan4c	62.5249	-2.25276	0.299019	-7.71755	1.18586e-14	1.75507e-12
Prss35	95.3605	-2.22603	0.221553	-9.80132	1.11124e-22	4.9796e-20
Gm13119	18.9121	-2.2225	0.305576	-5.54196	2.99107e-08	1.31119e-06
Gata6	253.898	-2.21707	0.290018	-7.75844	8.59805e-15	1.32099e-12
Bmper	37.7737	-2.19411	0.3037	-7.02871	2.08448e-12	2.18199e-10
Ankrd33b	184.588	-2.18899	0.162839	-13.2804	3.00779e-40	4.85216e-37
Enpep	15.1781	-2.17738	0.301452	-5.84716	5.00031e-09	2.65345e-07
Pdzd3	39.192	-2.13438	0.272204	-7.4067	1.29479e-13	1.68448e-11
Tmem92	18.3112	-2.13003	0.3001	-6.15939	7.30244e-10	4.63791e-08
Glipr1	19.8436	-2.10071	0.297216	-6.17892	6.45426e-10	4.18153e-08
Adora1	22.0387	-2.05458	0.285253	-6.60467	3.98411e-11	3.33014e-09
Lpar3	24.7399	-2.04129	0.287421	-6.58678	4.49473e-11	3.68066e-09
Foxa2	38.2796	-2.03776	0.285483	-6.85009	7.38047e-12	7.25986e-10
Cyp4f14	12.8201	-2.02889	0.305097	-5.15847	2.48974e-07	8.78873e-06
Dram1	58.4963	-2.01874	0.250956	-7.82693	4.99916e-15	7.82975e-13
Slco2a1	150.374	-2.01283	0.242242	-8.08006	6.47372e-16	1.18675e-13
Pou4f2	43.3399	-1.97737	0.257768	-7.39906	1.37147e-13	1.76997e-11
Zscan4e	51.6024	-1.9773	0.298371	-6.82649	8.70174e-12	8.3063e-10
Slc13a5	102.767	-1.97511	0.20893	-9.21309	3.16867e-20	1.0795e-17
Fgf10	96.5257	-1.94483	0.214562	-8.91648	4.81362e-19	1.29422e-16
Col4a2	3565.53	-1.92223	0.240043	-7.95189	1.83686e-15	3.08668e-13
Scube2	38.3029	-1.91875	0.248634	-7.39158	1.45089e-13	1.84298e-11
Pla2g12b	23.9097	-1.91114	0.289613	-6.18915	6.04905e-10	3.93481e-08
Gm12794	17.5318	-1.89611	0.306185	-5.44358	5.22197e-08	2.13268e-06
Nrg1	82.2123	-1.89212	0.212642	-8.72586	2.64154e-18	6.36019e-16
Cdh6	36.7551	-1.88638	0.26831	-6.80588	1.00432e-11	9.52664e-10
Aqp8	22.8282	-1.88174	0.300187	-5.94706	2.72999e-09	1.57286e-07
Cmklr1	195.206	-1.87815	0.166792	-11.1678	5.86148e-29	3.2606e-26
Amn	169.082	-1.8558	0.163675	-11.2359	2.7185e-29	1.75419e-26
Mest	2047.37	-1.83703	0.157028	-11.7431	7.66415e-32	6.1819e-29
Wnt11	26.8475	-1.82996	0.275749	-6.25119	4.07339e-10	2.7844e-08
Pou2f3	107.362	-1.82304	0.234845	-7.61039	2.73277e-14	3.83348e-12
Gm8994	21.5645	-1.81389	0.302434	-5.63107	1.79098e-08	8.23138e-07
Zfp536	19.6003	-1.81199	0.292443	-5.5799	2.40653e-08	1.06948e-06
Smarca2	110.034	-1.80509	0.201288	-8.89279	5.95955e-19	1.57606e-16
Tfec	22.2422	-1.79983	0.304115	-5.69512	1.23284e-08	5.90153e-07
Plbd1	35.7024	-1.75109	0.258561	-6.56575	5.17723e-11	4.17596e-09
Sema5b	320.41	-1.74485	0.188712	-9.22286	2.89281e-20	1.01449e-17
Ccdc141	104.791	-1.73763	0.212324	-8.05591	7.88892e-16	1.41405e-13
Dkk1	32.9863	-1.73568	0.300186	-5.6513	1.59235e-08	7.40283e-07
Lama1	7528.04	-1.7237	0.172718	-9.95987	2.28367e-23	1.05258e-20
Slc7a2	100.39	-1.72301	0.204788	-8.30422	1.00475e-16	2.00107e-14
Gm8300	23.4933	-1.72129	0.306409	-5.61964	1.9136e-08	8.72041e-07
Fbp2	26.1226	-1.71671	0.296443	-5.53178	3.16989e-08	1.37835e-06
Slc39a8	124.364	-1.70008	0.269594	-6.35773	2.0476e-10	1.43617e-08
Gm5039	33.6921	-1.68864	0.30057	-5.65927	1.52021e-08	7.12909e-07
Trim52	58.0484	-1.6831	0.244423	-6.75512	1.42721e-11	1.28625e-09
Zscan4b	16.1812	-1.68076	0.30499	-5.26323	1.41548e-07	5.33517e-06
Usp17la	14.9715	-1.67136	0.302858	-5.09617	3.46593e-07	1.16484e-05
Hydin	67.9112	-1.6605	0.205678	-7.93592	2.08946e-15	3.43951e-13
Kdelr3	371.39	-1.64878	0.185687	-8.84509	9.14573e-19	2.34189e-16
Vax2	17.902	-1.637	0.291418	-5.2215	1.77484e-07	6.59716e-06
Irf4	9.0051	-1.62869	0.304996	-4.5113	6.4431e-06	0.000155366
Usp17le	30.3615	-1.624	0.306032	-5.64808	1.62247e-08	7.5212e-07
Il12rb2	52.0966	-1.58224	0.234567	-6.66742	2.60338e-11	2.24587e-09
Phf11d	277.855	-1.57861	0.134921	-11.6635	1.95908e-31	1.50494e-28
Scn3a	41.9073	-1.55937	0.284821	-5.23637	1.63768e-07	6.11552e-06
Car8	26.2659	-1.55653	0.290981	-5.10263	3.34968e-07	1.14002e-05
Apob	70.507	-1.54644	0.237991	-6.50712	7.66045e-11	5.84232e-09
A930004D18Rik	43.4267	-1.53534	0.286281	-5.54623	2.91888e-08	1.28565e-06
Gm4980	19.8134	-1.52731	0.298323	-4.92467	8.45015e-07	2.55277e-05
Nlrp4f	477.983	-1.52049	0.205975	-7.31813	2.51454e-13	3.09653e-11
Sh3tc2	61.7401	-1.51825	0.212515	-7.02016	2.21608e-12	2.29165e-10
Gm2016	19.6291	-1.50518	0.303018	-4.92415	8.4727e-07	2.5548e-05
Gm53	51.6921	-1.49888	0.244747	-6.01801	1.7658e-09	1.05895e-07
Gm13109	12.4703	-1.49412	0.305617	-4.66813	3.03956e-06	7.9601e-05
Leprel1	35.0826	-1.48983	0.252405	-5.80027	6.62078e-09	3.40347e-07
Fam65b	20.9861	-1.48873	0.298858	-4.80202	1.5707e-06	4.49264e-05
Zscan4f	47.3815	-1.48813	0.30684	-5.47877	4.28294e-08	1.80398e-06
Npl	318.212	-1.48798	0.16461	-9.01552	1.95939e-19	5.74708e-17
Drp2	24.7919	-1.48539	0.271464	-5.32491	1.01006e-07	3.92632e-06
Spon2	26.4073	-1.47979	0.277081	-5.16582	2.3939e-07	8.53371e-06
Ugt2b34	8.97424	-1.46628	0.30245	-5.02535	5.02524e-07	1.60212e-05
Gpr126	28.7043	-1.45774	0.28967	-4.81819	1.44865e-06	4.21075e-05
Trf	218.391	-1.43839	0.149414	-9.59449	8.43367e-22	3.48851e-19
Bmp6	137.261	-1.43357	0.158258	-8.9945	2.37304e-19	6.71611e-17
AA414768	69.4689	-1.41812	0.251875	-5.5847	2.34107e-08	1.04615e-06
Tex14	530.532	-1.41778	0.116097	-12.1922	3.42097e-34	3.4492e-31
Pdyn	25.4122	-1.41512	0.300994	-4.70759	2.50657e-06	6.76188e-05
Sult6b1	51.452	-1.41455	0.235806	-5.91314	3.35655e-09	1.89993e-07
Fgf3	44.0546	-1.40993	0.236682	-5.82198	5.81535e-09	3.03602e-07
Cyp2c44	8.9827	-1.40673	0.305742	-4.22621	2.3766e-05	0.000472742
Ccser1	7.9007	-1.40631	0.304251	-4.1039	4.06244e-05	0.000755014
Tns1	228.009	-1.39538	0.151278	-9.19601	3.71477e-20	1.22299e-17
Slc38a5	20.4583	-1.38665	0.306673	-4.60694	4.08638e-06	0.000103325
Slfn9	202.905	-1.37213	0.168055	-8.16085	3.32665e-16	6.38875e-14
Pik3ap1	18.3635	-1.35994	0.304583	-4.31731	1.57941e-05	0.000335691
Plekha6	123.077	-1.35893	0.186152	-7.26219	3.80868e-13	4.42027e-11
Btn2a2	13.365	-1.34199	0.30157	-4.22464	2.39327e-05	0.000475471
Gm2022	12.3596	-1.3404	0.302477	-4.27272	1.931e-05	0.000396889
Hdc	19.2697	-1.3317	0.303817	-4.53252	5.82838e-06	0.000141938
Tgfbr3	81.3365	-1.32963	0.19241	-6.83954	7.94503e-12	7.6748e-10
Inhbb	658.769	-1.32955	0.194001	-6.78772	1.13919e-11	1.06845e-09
Guca1a	36.4095	-1.32669	0.271077	-4.86247	1.15927e-06	3.43775e-05
Lonrf3	84.8163	-1.32663	0.199047	-6.62507	3.47082e-11	2.93148e-09
Arl14epl	114.821	-1.32417	0.255776	-5.1019	3.36252e-07	1.14198e-05
Egflam	26.5397	-1.31996	0.274765	-4.6496	3.32583e-06	8.65359e-05
Dux	7.01815	-1.3184	0.29402	-4.74356	2.09991e-06	5.79072e-05
Nrg2	75.0722	-1.31363	0.244171	-5.30777	1.10976e-07	4.2727e-06
Gsta3	14.236	-1.31124	0.305832	-4.12403	3.72301e-05	0.000700813
Sohlh2	290.295	-1.30665	0.165769	-7.90362	2.7092e-15	4.41462e-13
5930403L14Rik	11.2388	-1.3056	0.306139	-3.98543	6.7359e-05	0.00115599
P4ha2	532.017	-1.2963	0.15434	-8.38718	4.9793e-17	1.01679e-14
Slfn8	7.43974	-1.29523	0.300869	-3.84466	0.00012072	0.00189996
H1f0	1070.16	-1.28953	0.098653	-13.0714	4.79588e-39	7.03338e-36
BC080695	12.5893	-1.27763	0.305408	-4.29044	1.78322e-05	0.000371665
Stra6	35.7473	-1.27649	0.288486	-4.50273	6.70868e-06	0.000161048
Fam198b	133.509	-1.27417	0.165015	-7.67755	1.62161e-14	2.35674e-12
Usp17lc	11.0296	-1.27412	0.302889	-4.24572	2.17896e-05	0.000439388
Dnahc8	697.922	-1.26217	0.178144	-7.10249	1.2253e-12	1.35387e-10
Gm21319	10.2777	-1.25685	0.299272	-4.0554	5.00495e-05	0.000902866
9330159F19Rik	20.6354	-1.25201	0.304972	-4.43147	9.3591e-06	0.000215762
Cdh23	22.7457	-1.2508	0.277876	-4.36907	1.24776e-05	0.000274976
Clcnkb	35.3366	-1.2443	0.269853	-4.63946	3.49324e-06	9.027e-05
Myo1f	347.565	-1.22952	0.248673	-4.95042	7.40521e-07	2.26252e-05
Gm13580	10.8235	-1.22931	0.304764	-3.7589	0.000170665	0.002531
Gm13889	28.6175	-1.22271	0.286009	-4.08291	4.44758e-05	0.000814396
H2-Eb1	16.8935	-1.21393	0.28325	-4.10699	4.00843e-05	0.000745836
Eva1a	54.8132	-1.20865	0.225645	-5.28562	1.25282e-07	4.76662e-06
Epha4	268.376	-1.20643	0.256089	-4.7612	1.92443e-06	5.38974e-05
Cyth4	30.1997	-1.20434	0.28094	-4.3183	1.57235e-05	0.000334633
Trim40	11.1046	-1.20335	0.305849	-3.43882	0.000584266	0.00705493
Kit	1067.79	-1.20264	0.256304	-4.69557	2.65865e-06	7.08916e-05
Glp1r	21.4956	-1.20021	0.28819	-4.08048	4.4943e-05	0.000822018
Ttll13	35.3308	-1.19564	0.24934	-4.71704	2.39295e-06	6.47703e-05
Dnajb13	30.3189	-1.19105	0.279512	-4.12989	3.62936e-05	0.000688
Fst	45.6999	-1.1815	0.268616	-4.41745	9.9874e-06	0.000227888
Gm2027	12.996	-1.17927	0.306158	-3.85943	0.000113654	0.00180459
Bcorl1	236.922	-1.17558	0.198467	-5.92673	3.09029e-09	1.76157e-07
Flrt3	196.221	-1.17502	0.20094	-5.8453	5.05662e-09	2.67454e-07
9030617O03Rik	81.0487	-1.17183	0.253221	-4.56853	4.91168e-06	0.000122147
Ctsc	271.282	-1.17022	0.128755	-9.07857	1.10009e-19	3.47972e-17
Gm19710	14.8037	-1.16624	0.296936	-3.89329	9.88924e-05	0.00160174
Akr1c12	5.75985	-1.16561	0.290093	-3.76791	0.000164618	0.00246118
Nfib	256.417	-1.16242	0.210153	-5.57134	2.52784e-08	1.12031e-06
Tmem63c	32.7987	-1.14912	0.266754	-4.19713	2.7032e-05	0.000531158
Ihh	14.5564	-1.1394	0.303367	-4.00205	6.2795e-05	0.00108926
Ptprb	9.20096	-1.12911	0.306345	-3.47823	0.000504732	0.00626334
Fgfr3	103.559	-1.12463	0.216575	-5.16563	2.39634e-07	8.53371e-06
Skida1	115.915	-1.12324	0.293566	-4.36878	1.24943e-05	0.000274976
Aga	160.869	-1.12135	0.204144	-5.49394	3.93075e-08	1.66865e-06
2410137M14Rik	48.5929	-1.12005	0.261967	-4.14861	3.34506e-05	0.000640124
Lrriq4	70.0107	-1.12003	0.196595	-5.62323	1.8742e-08	8.56503e-07
Foxr2	71.6457	-1.11919	0.224501	-5.04471	4.5422e-07	1.46549e-05
Ooep	576.967	-1.11772	0.137992	-8.08902	6.01484e-16	1.1153e-13
Dazl	187.535	-1.11387	0.157026	-7.08896	1.35119e-12	1.47279e-10
2210409E12Rik	120.463	-1.10953	0.206474	-5.29941	1.16177e-07	4.4346e-06
Cd3e	28.0463	-1.10881	0.281516	-3.96471	7.34855e-05	0.00124393
Stmn3	64.1155	-1.10745	0.244509	-4.50003	6.79446e-06	0.000162623
Stpg1	12.2543	-1.10718	0.305733	-3.42653	0.000611348	0.00731079
Tgm3	67.472	-1.10399	0.283997	-3.81922	0.000133874	0.00206863
Tcstv1	4.94843	-1.10202	0.275107	-4.26464	2.00229e-05	0.000408356
Nqo1	695.924	-1.10155	0.207541	-5.30115	1.15077e-07	4.40954e-06
Lgals2	5.53565	-1.09345	0.296845	-3.35643	0.000789571	0.00898262
Sox1	327.083	-1.09312	0.305843	-4.31272	1.61261e-05	0.000340784
Hopx	72.8706	-1.09234	0.272064	-3.91015	9.22404e-05	0.00151222
Ldhal6b	22.4965	-1.09086	0.272502	-3.88161	0.000103766	0.00166894
G730013B05Rik	8.98376	-1.09039	0.305801	-3.13733	0.00170497	0.0162845
Cml2	6.55504	-1.08255	0.28941	-4.40764	1.04501e-05	0.000237439
Slc25a34	8.27894	-1.07935	0.304128	-3.53537	0.000407212	0.00524274
Rpl10l	346.022	-1.07494	0.229197	-4.72105	2.34632e-06	6.38294e-05
Timd2	5.21516	-1.07274	0.281061	-4.18946	2.79617e-05	0.0005461
Mb21d1	55.2206	-1.07261	0.24891	-4.28724	1.80907e-05	0.000374772
Tcf23	17.5862	-1.07094	0.306337	-3.4807	0.000500114	0.00621232
Arsi	22.298	-1.06991	0.290723	-3.50631	0.000454359	0.00575472
Calca	373.15	-1.06875	0.175259	-6.10929	1.00073e-09	6.16176e-08
Ttll6	63.2942	-1.06799	0.246886	-4.25844	2.05855e-05	0.000417716
Rnf17	1846.37	-1.06799	0.127665	-8.37073	5.72633e-17	1.15471e-14
B3galnt1	135.945	-1.06733	0.153073	-6.93134	4.16885e-12	4.20324e-10
Lgmn	1279.45	-1.06613	0.0929424	-11.465	1.97812e-30	1.38743e-27
Zan	12.0734	-1.06553	0.30587	-3.38923	0.000700893	0.00816376
D430020J02Rik	145.711	-1.06548	0.203342	-5.25894	1.44889e-07	5.44838e-06
B230217C12Rik	64.7221	-1.06385	0.198929	-5.32441	1.0128e-07	3.92753e-06
Padi4	44.6113	-1.06383	0.272496	-3.86822	0.000109633	0.00174763
Gdf15	58.7262	-1.06043	0.260992	-3.98634	6.71004e-05	0.00115278
Gcnt4	19.1509	-1.05917	0.289565	-3.46178	0.000536621	0.00660318
Hsh2d	10.2468	-1.05593	0.306455	-3.31688	0.000910281	0.0100168
Kbtbd11	131.075	-1.05343	0.227965	-4.56842	4.91404e-06	0.000122147
Klf17	14.9759	-1.05027	0.302896	-3.52459	0.000424145	0.0054175
Trim29	13.403	-1.04511	0.305938	-3.25906	0.00111783	0.0117175
Helz2	118.131	-1.04408	0.210768	-4.94597	7.57645e-07	2.31046e-05
Foxf2	6.05536	-1.04199	0.299029	-3.33876	0.000841532	0.00942095
Nedd9	32.6429	-1.03998	0.279718	-3.63348	0.000279628	0.00382208
Diras2	9.63257	-1.03992	0.305572	-3.35531	0.000792755	0.0089998
AW549542	3.79525	-1.03956	0.279303	-3.12017	0.00180746	0.0170362
Vax2os	25.0232	-1.03918	0.294096	-3.39714	0.000680953	0.00800082
Gm5617	120.371	-1.03826	0.163047	-6.352	2.12535e-10	1.48425e-08
Gdpd5	153.869	-1.03607	0.180681	-5.72047	1.06228e-08	5.17725e-07
Myo1a	21.7358	-1.03602	0.291604	-3.47106	0.000518409	0.00641332
A430089I19Rik	5.56327	-1.03206	0.29948	-3.21158	0.00132007	0.0133387
Slc6a1	85.7058	-1.03107	0.271942	-3.7194	0.000199694	0.00288662
Oas1a	44.7344	-1.02923	0.268219	-3.77101	0.00016259	0.00243764
Ttc29	5.23688	-1.0271	0.285584	-3.29531	0.000983127	0.0105732
Slc47a1	79.4319	-1.02492	0.224826	-4.53234	5.83342e-06	0.000141938
Slfn10-ps	15.3215	-1.02091	0.301144	-3.41624	0.000634912	0.00752012
Ace	35.6019	-1.01969	0.254204	-3.93107	8.45679e-05	0.00140468
Clu	648.438	-1.01752	0.173396	-5.85015	4.91125e-09	2.61479e-07
Me1	659.642	-1.01724	0.156366	-6.50349	7.84755e-11	5.91573e-09
Csnk1e	1689	-1.01709	0.136039	-7.47763	7.56777e-14	1.01736e-11
Amot	586.945	-1.01389	0.130511	-7.76661	8.06177e-15	1.25051e-12
Apol8	13.7201	-1.01332	0.300031	-3.22004	0.00128172	0.012996
Cd79b	20.1774	-1.01161	0.27524	-3.5294	0.000416496	0.00534095
Clcnka	15.0603	-1.00986	0.299492	-3.33076	0.000866095	0.00961586
Gm5134	38.4327	-1.00934	0.285853	-3.51272	0.000443539	0.00563399
Hrk	118.747	-1.00702	0.190651	-5.24388	1.57237e-07	5.88527e-06
Gm11545	11.356	-1.00539	0.30464	-3.17961	0.00147473	0.0145774
Pde6a	4.37788	-1.0045	0.289081	-2.99014	0.00278851	0.0239023
Usp17lb	15.1481	-1.00278	0.29503	-4.04965	5.12938e-05	0.000923517
Calcoco2	148.201	-1.00232	0.206925	-4.79944	1.59107e-06	4.53484e-05
Ccdc63	20.4581	-1.00031	0.303664	-3.26809	0.00108275	0.0114237
Hoxa10	12.8904	-0.998211	0.305846	-3.5247	0.000423955	0.0054175
Ubtfl1	4.58676	-0.997107	0.285542	-3.17413	0.00150289	0.0147511
Frmpd1	72.6065	-0.995495	0.217373	-4.54056	5.61046e-06	0.000137133
Irx3	47.5709	-0.992545	0.293298	-3.5793	0.000344518	0.00455928
Soat2	55.1393	-0.990698	0.246975	-3.98452	6.76168e-05	0.00115796
1700029P11Rik	173.92	-0.990277	0.244491	-4.07793	4.54381e-05	0.000829195
Rhbg	22.785	-0.989986	0.269831	-3.59036	0.00033022	0.0044014
Vcam1	7.83391	-0.984579	0.277832	-3.81423	0.000136607	0.0021008
Prdm14	214.596	-0.982468	0.178232	-5.46693	4.57902e-08	1.90383e-06
Poln	10.5689	-0.980923	0.306481	-3.17573	0.00149459	0.0146927
Apom	12.7122	-0.975993	0.305928	-3.08999	0.00200166	0.0184957
Hoxd1	8.65662	-0.975729	0.305836	-3.34362	0.00082693	0.00928326
Dpp4	273.134	-0.974763	0.20832	-4.69989	2.60305e-06	6.96392e-05
Vsig2	29.7046	-0.974684	0.277196	-3.47474	0.000511351	0.0063406
Ube2l6	15.3343	-0.970619	0.298539	-3.11443	0.001843	0.0173058
Cbln1	79.8714	-0.970324	0.222338	-4.32889	1.49865e-05	0.000321425
Il27ra	38.0346	-0.968554	0.271898	-3.45504	0.000550208	0.00672975
Lrrc34	358.231	-0.966675	0.209515	-4.57793	4.69605e-06	0.000117452
Cd200	7.98312	-0.964776	0.30493	-2.93857	0.00329725	0.0272366
Slc15a2	25.4717	-0.964273	0.306855	-3.00996	0.00261285	0.0226565
Vim	3307.31	-0.962919	0.151976	-6.34796	2.18194e-10	1.5172e-08
Tnfaip8l2	9.04562	-0.961151	0.30539	-3.04673	0.00231347	0.0207685
Hoxa11as	3.4643	-0.960114	0.26794	-3.81439	0.00013652	0.0021008
Tmem184b	945.132	-0.959874	0.103831	-9.24266	2.40452e-20	8.61993e-18
Atp2a3	385.632	-0.958415	0.152132	-6.29019	3.17068e-10	2.17657e-08
Klf8	358.627	-0.957355	0.133065	-7.18261	6.83942e-13	7.76996e-11
Usp17ld	4.48143	-0.957166	0.285587	-3.34539	0.000821673	0.0092371
Soga3	211.222	-0.955707	0.225412	-4.28562	1.82234e-05	0.000376414
Rimbp3	73.3507	-0.954639	0.228757	-4.1857	2.84293e-05	0.000552555
Trpm6	16.2457	-0.952557	0.302571	-3.04043	0.00236238	0.0210709
Nudt12	127.122	-0.951144	0.198486	-4.82527	1.39813e-06	4.07122e-05
Lhfpl2	191.73	-0.948855	0.176678	-5.35834	8.39896e-08	3.29664e-06
Tst	141.67	-0.948693	0.158218	-5.99844	1.99225e-09	1.18158e-07
Ceacam1	88.0962	-0.94588	0.245762	-3.74844	0.000177935	0.00262141
Rfx4	15.3646	-0.941617	0.298881	-3.29411	0.000987346	0.0106044
Ldhd	44.5643	-0.94159	0.244539	-3.7814	0.000155947	0.00235998
1700016D06Rik	4.00261	-0.940689	0.262422	-3.03978	0.00236753	0.0210778
Mypn	18.8927	-0.940284	0.303739	-3.10441	0.00190657	0.0178404
Pde3a	11.6982	-0.940131	0.305522	-3.20764	0.0013383	0.0134738
Itgal	60.4214	-0.93994	0.246435	-3.75745	0.000171653	0.00254279
AI854703	63.7447	-0.939311	0.21485	-4.3936	1.11491e-05	0.000251549
Sh2d4a	30.2227	-0.938439	0.252958	-3.62019	0.000294392	0.00398252
Nxph4	82.8453	-0.936953	0.281345	-3.27483	0.00105726	0.0112135
Dcbld1	404.927	-0.936453	0.105713	-8.84641	9.03816e-19	2.34189e-16
Gm4984	24.5739	-0.936399	0.282843	-3.32703	0.000877765	0.00973203
Fam213a	252.366	-0.9363	0.225405	-4.15619	3.23603e-05	0.000620733
Mob3c	76.6158	-0.935898	0.192491	-4.80977	1.51104e-06	4.36067e-05
Klhdc7a	105.764	-0.935061	0.306451	-3.02865	0.00245647	0.0216782
Ttc30a1	135.873	-0.933707	0.219949	-4.28878	1.79658e-05	0.000373966
Zeb1	252.867	-0.932315	0.170429	-5.4704	4.49011e-08	1.87654e-06
Car6	12.574	-0.93168	0.301933	-2.96612	0.00301586	0.0253502
Abca1	251.988	-0.930143	0.162651	-5.69223	1.25392e-08	5.95795e-07
Gm20767	9.68732	-0.929609	0.296565	-3.50194	0.000461891	0.00582127
Gas6	277.185	-0.928043	0.14262	-6.49722	8.18191e-11	6.1391e-09
Gtf2a1l	16.7109	-0.927708	0.301787	-3.15935	0.00158121	0.0153478
Stox2	347.145	-0.927342	0.169076	-5.48499	4.13497e-08	1.74621e-06
Xaf1	53.8973	-0.926625	0.253814	-3.56377	0.000365573	0.00477911
Rgl1	76.6744	-0.925356	0.208877	-4.42288	9.73919e-06	0.000223171
Spns2	56.785	-0.924194	0.255124	-3.61423	0.000301244	0.00405987
Bace2	4.02346	-0.921969	0.269463	-3.28643	0.00101465	0.0108266
Angpt2	22.9449	-0.920663	0.283243	-3.18058	0.0014698	0.0145375
4933403G14Rik	130.159	-0.920556	0.195196	-4.72015	2.35668e-06	6.38957e-05
Mfsd2b	23.2911	-0.919691	0.296456	-3.09567	0.0019637	0.0182374
Dsg2	779.579	-0.919604	0.140591	-6.53039	6.55967e-11	5.12133e-09
Fam26e	13.2579	-0.918224	0.301736	-2.87354	0.00405897	0.0316631
2810459M11Rik	65.4412	-0.917521	0.244634	-3.84586	0.000120131	0.00189253
Ptges3	8269.87	-0.915839	0.0817315	-11.2065	3.78974e-29	2.2643e-26
Ankrd1	79.2593	-0.915364	0.300376	-2.87697	0.00401508	0.0313557
Gm4971	10.2533	-0.915097	0.286963	-4.49918	6.82176e-06	0.000163035
Lamc1	13296	-0.914634	0.113215	-8.0766	6.65954e-16	1.2071e-13
Rasd1	50.284	-0.913301	0.262118	-3.43768	0.000586721	0.00707398
Atp5b	30345.8	-0.913092	0.0644034	-14.1781	1.25233e-45	2.52531e-42
Cd97	552.733	-0.912933	0.155287	-5.87148	4.31931e-09	2.3461e-07
Kbtbd13	46.1839	-0.912737	0.267727	-3.46861	0.000523164	0.00646224
Kcnj12	81.7321	-0.912036	0.267074	-3.3684	0.000756047	0.00867464
Igsf21	194.379	-0.908828	0.209948	-4.29572	1.74124e-05	0.000364328
Foxd1	4.9283	-0.907878	0.293098	-2.89368	0.00380752	0.0301981
Ankdd1b	21.8594	-0.907559	0.277761	-3.22442	0.0012623	0.0128557
Islr2	163.908	-0.905416	0.197972	-4.54686	5.44534e-06	0.000133909
Gm4858	6.43355	-0.904235	0.260696	-4.19514	2.72707e-05	0.000535196
Eid1	285.291	-0.90197	0.154519	-5.85951	4.64236e-09	2.50072e-07
2410021H03Rik	21.0788	-0.900385	0.291151	-3.09109	0.00199424	0.0184573
Hist2h3c1	8.55823	-0.898455	0.305495	-2.62538	0.00865521	0.0561649
Hist1h2bp	6.71517	-0.89807	0.302116	-2.99955	0.00270383	0.0233377
Rbp4	22.528	-0.897693	0.291189	-3.08098	0.00206323	0.0189007
Gm13078	7.29717	-0.896083	0.287322	-3.32881	0.000872183	0.0096768
Smyd1	28.1758	-0.895464	0.29242	-2.98532	0.00283279	0.0242176
Chrnd	12.7883	-0.893872	0.305362	-2.8258	0.00471633	0.0354426
Frzb	14.8941	-0.892854	0.303399	-3.57083	0.00035585	0.00467854
Terc	9.65947	-0.89259	0.305264	-3.09751	0.00195155	0.0181455
Rapgef3	110.286	-0.890553	0.229105	-3.83379	0.000126184	0.00196676
Kcnj4	100.464	-0.890378	0.182915	-4.85302	1.21593e-06	3.59915e-05
Sparc	5928.36	-0.889737	0.151	-5.8884	3.89948e-09	2.15433e-07
Cacna1d	11.6304	-0.889069	0.306704	-2.92298	0.00346703	0.0281478
Gm1631	35.4171	-0.887715	0.26901	-3.2109	0.00132322	0.0133581
A730036I17Rik	15.1641	-0.886476	0.301472	-2.72853	0.00636166	0.0448542
Mcmdc2	12.747	-0.884362	0.301481	-2.93854	0.00329762	0.0272366
Jakmip1	224.742	-0.883349	0.166716	-5.27946	1.29568e-07	4.91811e-06
Pnpla3	63.9834	-0.882851	0.230825	-3.76711	0.000165146	0.0024647
Zkscan2	49.5504	-0.882012	0.26042	-3.38625	0.000708561	0.00823523
Bhmt	4.58824	-0.879462	0.273971	-2.95892	0.00308718	0.025858
Bmp2	17.5927	-0.878497	0.291539	-2.93818	0.00330146	0.0272426
6330403M23Rik	48.4581	-0.878206	0.234593	-3.69877	0.000216649	0.003082
Acsm3	58.8818	-0.87457	0.241171	-3.58983	0.00033089	0.00440245
Gm5091	35.3271	-0.874267	0.263389	-3.3604	0.000778296	0.00887312
Lamb1	7191	-0.870277	0.119295	-7.29244	3.04392e-13	3.65194e-11
Hpse	21.5819	-0.868756	0.281094	-3.04139	0.00235488	0.0210582
Sh3bp1	372.951	-0.865757	0.173202	-4.99416	5.90932e-07	1.85827e-05
Capn12	20.5936	-0.864495	0.279066	-3.04741	0.00230821	0.0207443
Mtus1	660.111	-0.863697	0.0955898	-9.02875	1.73641e-19	5.18737e-17
Cd302	29.3938	-0.862189	0.258107	-3.3261	0.000880706	0.00974454
Ceacam20	14.6649	-0.860589	0.304729	-2.64531	0.00816154	0.0538274
Dctd	865.954	-0.857785	0.133269	-6.43837	1.20763e-10	8.77544e-09
Mir196a-1	10.3588	-0.85548	0.30571	-2.81536	0.00487221	0.0364219
Noxred1	52.3919	-0.855305	0.22401	-3.81606	0.000135602	0.00209333
Pramef17	2.30311	-0.854799	0.258096	-2.89135	0.00383594	0.0302894
Cybb	9.71648	-0.854147	0.305796	-2.66479	0.00770375	0.0514818
Kif5b	4276.59	-0.849772	0.100765	-8.43393	3.34258e-17	7.00291e-15
Coro2b	231.848	-0.849183	0.164814	-5.13748	2.7845e-07	9.6394e-06
Plod2	1881.24	-0.848454	0.132303	-6.4114	1.44193e-10	1.02926e-08
Gm7325	892.863	-0.847984	0.187045	-4.52309	6.09443e-06	0.000147843
Tmem144	113.45	-0.847979	0.189079	-4.46906	7.85655e-06	0.000184755
Enpp1	18.4106	-0.847934	0.289825	-2.82575	0.00471703	0.0354426
Gm10863	14.0803	-0.845231	0.306379	-2.65876	0.00784285	0.0522166
H2-M5	192.586	-0.8414	0.21472	-3.88864	0.000100806	0.00162783
Spatc1	10.3214	-0.840955	0.306115	-2.4686	0.0135642	0.0776227
Mpi	313.319	-0.838928	0.127815	-6.56167	5.32087e-11	4.27046e-09
Txn2	1556.64	-0.837781	0.121344	-6.90781	4.92197e-12	4.93175e-10
Pik3c2b	371.655	-0.834197	0.224827	-3.70384	0.000212363	0.0030344
Mpst	270.633	-0.834068	0.181385	-4.61046	4.01786e-06	0.000101752
Tspan8	8.0443	-0.833954	0.306053	-2.78549	0.00534461	0.039155
Runx1	115.239	-0.833687	0.237866	-3.49852	0.000467852	0.0058872
Zfp9	17.8034	-0.831846	0.290346	-2.84894	0.00438648	0.0334737
Ly75	1146.87	-0.830584	0.127524	-6.50678	7.67773e-11	5.84232e-09
Tesc	88.78	-0.830441	0.223327	-3.70086	0.000214867	0.00306475
Birc7	14.6401	-0.830354	0.29308	-2.659	0.0078373	0.0522012
Cxcr4	24.5444	-0.828372	0.293265	-2.89344	0.00381052	0.030207
Ptpn7	31.5912	-0.827652	0.27328	-2.99992	0.00270049	0.0233214
Ryr2	74.8415	-0.827416	0.221425	-3.69284	0.000221761	0.00314087
Rrm2b	252.663	-0.827157	0.170468	-4.84393	1.27293e-06	3.74724e-05
Mia2	6.25663	-0.825815	0.272391	-3.97848	6.93582e-05	0.00118151
Arl4d	102.97	-0.823238	0.157194	-5.20513	1.93858e-07	7.13998e-06
Car5a	7.20361	-0.821722	0.296781	-2.86622	0.00415407	0.0321562
BC021614	31.2687	-0.821676	0.266332	-3.01263	0.00258993	0.0225112
Smim5	7.12418	-0.821633	0.306288	-2.53044	0.011392	0.0686499
Naip5	11.4198	-0.82059	0.303258	-2.6892	0.00716235	0.0487935
Cdh5	7.81894	-0.820301	0.305107	-2.64849	0.00808528	0.0534775
D630023F18Rik	103.638	-0.819816	0.19652	-4.17842	2.93536e-05	0.000568569
Zfp467	52.3833	-0.819085	0.272736	-3.2225	0.00127077	0.0129088
Slfn5	14.0412	-0.819024	0.306419	-2.64202	0.00824121	0.054242
Trank1	52.4559	-0.818436	0.232512	-3.53221	0.000412104	0.00529727
P4ha1	1651.52	-0.815833	0.160335	-5.0839	3.69771e-07	1.21987e-05
Gpd1	23.526	-0.814899	0.276476	-2.93104	0.00337826	0.027678
Tmem108	34.6323	-0.81447	0.284315	-2.92667	0.00342617	0.0279711
Plekhb1	207.786	-0.813259	0.160898	-5.04149	4.61918e-07	1.48736e-05
Lama3	185.43	-0.812852	0.258495	-3.16534	0.00154902	0.0151113
Slc37a2	62.8884	-0.812047	0.242072	-3.33416	0.000855574	0.00953844
6330549D23Rik	23.5439	-0.810583	0.263522	-3.00486	0.00265699	0.0229949
Smim14	341.251	-0.809632	0.184035	-4.39621	1.10155e-05	0.000249232
P2ry6	11.6418	-0.809472	0.298399	-2.59613	0.00942809	0.0599934
Rhobtb1	71.1473	-0.808054	0.248044	-3.29008	0.0010016	0.0107238
Epx	11.2215	-0.8067	0.306239	-2.56834	0.0102187	0.0636478
Ccl2	2.31443	-0.806056	0.234234	-3.33685	0.000847338	0.0094597
Plat	56.9656	-0.805664	0.232708	-3.46667	0.000526957	0.00649417
Islr	6.21989	-0.805663	0.294442	-2.4644	0.0137243	0.0782333
Nlrp12	6.21076	-0.804958	0.299351	-2.61361	0.008959	0.0576263
Smc1b	219.982	-0.804812	0.204103	-3.94588	7.9508e-05	0.00133468
Lyn	97.403	-0.804635	0.205909	-3.88635	0.000101763	0.00164164
1700097N02Rik	76.5152	-0.804439	0.283808	-2.98176	0.00286592	0.0244232
Gcat	873.418	-0.803918	0.0999997	-8.03763	9.15898e-16	1.60601e-13
0610040F04Rik	101.485	-0.802909	0.226605	-3.50458	0.00045732	0.00578173
Mttp	244.04	-0.80236	0.140939	-5.69199	1.2557e-08	5.95795e-07
Ric3	155.439	-0.802062	0.177234	-4.54564	5.47677e-06	0.000134477
Ebp	304.383	-0.79906	0.133875	-5.96301	2.4763e-09	1.43697e-07
Gm9926	5.07246	-0.795488	0.291206	-2.74814	0.0059934	0.0428381
Fam151a	2.65727	-0.79448	0.262555	-2.87866	0.00399366	0.0312443
Baz2a	7492.15	-0.794036	0.088758	-8.94653	3.66818e-19	1.02026e-16
AF529169	13.3534	-0.793958	0.304378	-2.83835	0.00453472	0.0344092
Aff1	1268.12	-0.792972	0.116011	-6.8346	8.22358e-12	7.8966e-10
Gm17762	6.47138	-0.791998	0.30035	-2.89419	0.00380139	0.0301643
Tex13	17.9626	-0.791735	0.291423	-2.84645	0.00442101	0.0336731
Tcstv3	3.10038	-0.791618	0.257628	-2.96717	0.00300559	0.025306
Il33	41.0924	-0.78985	0.278724	-2.97995	0.00288298	0.0245296
Prkaa2	567.362	-0.78866	0.153403	-5.13423	2.83299e-07	9.78624e-06
Tdpoz3	2.64442	-0.788171	0.250602	-2.86639	0.00415183	0.0321543
Mettl21d	224.992	-0.787964	0.119788	-6.57498	4.86607e-11	3.96462e-09
Tgfbi	149.041	-0.787331	0.282355	-2.82474	0.00473183	0.0355318
Fndc1	37.6571	-0.787179	0.294472	-2.66883	0.00761156	0.0509924
Sox10	12.6219	-0.786844	0.304394	-2.62735	0.0086052	0.0558853
Zmat4	95.642	-0.786401	0.279253	-2.83514	0.00458056	0.0346755
Cdk5r2	277.904	-0.786179	0.287672	-3.07521	0.00210356	0.0192156
Hoxa11	5.2027	-0.785484	0.274827	-2.85443	0.00431135	0.0330721
Ppapdc1b	182.285	-0.785132	0.186071	-4.21331	2.51652e-05	0.000497507
Gm1995	6.42895	-0.785123	0.28418	-3.01569	0.00256398	0.0223051
C1qtnf6	36.5208	-0.783948	0.302155	-2.6463	0.00813782	0.053715
Ttr	3.64798	-0.783488	0.27023	-2.71766	0.00657454	0.0458343
Ccdc135	17.1436	-0.782721	0.301382	-2.45851	0.0139517	0.0791936
Qpct	20.7532	-0.782686	0.282243	-2.72213	0.00648634	0.0453763
A930013F10Rik	78.4988	-0.782522	0.264956	-2.9398	0.00328425	0.0272139
Hist1h2ah	9.12817	-0.78219	0.306722	-2.40917	0.015989	0.0874651
Tcl1	484.508	-0.781721	0.156944	-4.96771	6.77471e-07	2.09769e-05
Lpl	175.258	-0.781719	0.209956	-3.75098	0.000176147	0.00259808
Pla2g6	1325.75	-0.781501	0.132325	-5.90929	3.43584e-09	1.93126e-07
Cisd3	430.106	-0.780579	0.130991	-5.95146	2.6576e-09	1.53665e-07
AI450353	34.0704	-0.779499	0.252931	-3.10139	0.00192616	0.0179612
Kcnq5	16.2786	-0.779118	0.29397	-2.62115	0.00876325	0.0566608
B4galnt2	231.98	-0.777552	0.194151	-3.98639	6.70861e-05	0.00115278
1700042O10Rik	12.9174	-0.7749	0.296333	-2.48993	0.012777	0.0747077
BB283400	7.02951	-0.773706	0.304531	-2.3515	0.0186979	0.0976872
Cpn1	89.286	-0.773003	0.199318	-3.86572	0.00011076	0.00176038
Pabpc6	4.94253	-0.772401	0.292411	-3.05147	0.00227725	0.0205003
D130017N08Rik	28.5546	-0.771974	0.275223	-2.79381	0.00520915	0.0384771
Lor	19.7179	-0.770631	0.302222	-2.81854	0.00482421	0.0360965
Mei1	20.7963	-0.768212	0.285717	-2.71113	0.00670543	0.0465656
Tnfsf13	11.1304	-0.766276	0.306611	-2.37877	0.0173705	0.0927575
Necab1	9.98822	-0.766024	0.306658	-2.57121	0.0101343	0.063269
Cnga3	85.2416	-0.763781	0.260003	-2.92471	0.00344773	0.0280756
Tktl2	14.2363	-0.763583	0.306665	-2.95324	0.00314458	0.0262027
Eif3l	5923.29	-0.762182	0.131456	-5.80017	6.62466e-09	3.40347e-07
Kcnk3	4.46401	-0.760752	0.291343	-2.60049	0.00930919	0.0593581
Gpr113	6.45585	-0.760111	0.304014	-2.42461	0.0153249	0.0848681
2610019F03Rik	249.512	-0.759371	0.130157	-5.8209	5.85312e-09	3.04589e-07
Cplx1	92.2073	-0.759246	0.219743	-3.41742	0.000632178	0.00750427
Prdm6	6.79163	-0.758256	0.287534	-2.65001	0.00804884	0.0533112
Setd3	1617.33	-0.757972	0.0621638	-12.1938	3.35513e-34	3.4492e-31
Spock1	9.74106	-0.757921	0.299969	-2.68781	0.00719221	0.0489303
Ccnk	1352.06	-0.7572	0.0953692	-7.94154	1.99687e-15	3.32098e-13
Znf41-ps	159.563	-0.756864	0.219258	-3.45687	0.000546491	0.00670418
Mlh3	973.615	-0.755785	0.125711	-6.0102	1.8529e-09	1.10707e-07
Snord70	15.6747	-0.755268	0.303629	-2.40675	0.0160951	0.087837
Lmx1a	8.33841	-0.754916	0.304062	-2.51862	0.0117815	0.0704969
Kcnk7	5.402	-0.754291	0.29375	-2.62252	0.0087281	0.0564788
Hus1b	16.8787	-0.753913	0.301779	-2.62969	0.00854634	0.0556375
Zbtb7c	63.287	-0.753465	0.265154	-2.81279	0.00491144	0.0366303
Gm4981	2.60123	-0.753362	0.245172	-3.35017	0.000807623	0.00909181
Cbx4	54.1699	-0.751763	0.228193	-3.30756	0.000941115	0.010279
Sall3	145.609	-0.751024	0.256834	-2.98537	0.00283235	0.0242176
Gm3716	8.78409	-0.75098	0.306696	-2.41274	0.0158332	0.0868314
Cldn18	3.1307	-0.750881	0.27923	-2.52894	0.0114408	0.0688152
En2	138.054	-0.750614	0.204285	-3.67888	0.000234263	0.00328619
Ttc39c	54.2515	-0.749418	0.296152	-2.64729	0.00811408	0.053624
Csrnp3	321.805	-0.748893	0.159829	-4.68674	2.7759e-06	7.38957e-05
Fbxw10	15.7588	-0.74819	0.29809	-2.43481	0.0148997	0.0832369
Arhgap6	21.3282	-0.747958	0.291088	-2.50115	0.0123792	0.073097
Pcbd1	105.005	-0.747363	0.194715	-3.83847	0.000123805	0.00194094
Aqp3	152.404	-0.746864	0.220853	-3.36406	0.00076805	0.00878736
Naa11	314.605	-0.74614	0.129387	-5.76419	8.20493e-09	4.13631e-07
Cdhr2	3.45635	-0.745931	0.274182	-2.53391	0.0112797	0.068126
Gbgt1	29.1255	-0.742464	0.263033	-2.78957	0.00527774	0.0388487
A2m	191.306	-0.742165	0.246039	-3.04317	0.00234097	0.0209686
Gga1	945.24	-0.742127	0.104065	-7.13382	9.7623e-13	1.09365e-10
Krcc1	421.756	-0.74199	0.133991	-5.54588	2.92482e-08	1.28565e-06
4930528D03Rik	3.56162	-0.741507	0.269514	-2.44806	0.0143629	0.081015
Zfp654	406	-0.740931	0.164069	-4.51563	6.31274e-06	0.000152679
Ky	30.9326	-0.7404	0.271949	-2.65131	0.00801813	0.0531424
Rcn1	1633.93	-0.740131	0.145315	-5.09267	3.53055e-07	1.18163e-05
Ggt1	119.075	-0.739882	0.170509	-4.31402	1.60309e-05	0.00033983
Pla2g16	201.176	-0.739467	0.204713	-3.60671	0.000310108	0.00416195
Prss38	5.98735	-0.737878	0.293407	-2.4058	0.0161372	0.0879321
Gpr160	118.088	-0.736876	0.199015	-3.68429	0.000229345	0.00323126
S100g	4.32473	-0.735742	0.276021	-3.03048	0.00244163	0.0216063
Tshz3	41.0197	-0.7341	0.263099	-2.84981	0.00437447	0.033442
Ebf1	37.2268	-0.734098	0.290223	-2.67503	0.00747237	0.0502058
Rpl3l	32.3889	-0.733595	0.287786	-2.53967	0.0110959	0.067394
Efhd1	87.5747	-0.732979	0.25991	-2.93598	0.003325	0.0273668
Acan	206.393	-0.732515	0.182187	-4.01691	5.8966e-05	0.00103508
Zfp229	734.955	-0.730522	0.154728	-4.72478	2.3036e-06	6.27731e-05
Gm11944	29.5862	-0.72926	0.293287	-2.50345	0.0122989	0.0728628
Usp11	1355.45	-0.723424	0.165145	-4.38093	1.18175e-05	0.000262953
Ddit4l	185.403	-0.723332	0.172314	-4.20562	2.60369e-05	0.000512289
Cd1d1	73.5256	-0.72238	0.199076	-3.62008	0.000294517	0.00398252
Loxl2	956.323	-0.721749	0.17816	-4.04858	5.15283e-05	0.000926706
Gm15706	35.9875	-0.721022	0.268907	-2.74441	0.006062	0.0432132
St5	512.428	-0.720986	0.115776	-6.22554	4.79896e-10	3.2257e-08
P2rx7	103.728	-0.720282	0.185656	-3.87245	0.000107747	0.00172097
D1Pas1	433.044	-0.720151	0.289984	-2.54368	0.0109692	0.0669504
Dkkl1	26.1904	-0.719777	0.273584	-2.5535	0.0106645	0.0655917
Upb1	8.38572	-0.719387	0.304996	-2.42947	0.0151209	0.0841429
Cd44	42.1251	-0.719367	0.243613	-2.96884	0.00298924	0.0252209
Zfp936	575.438	-0.719311	0.225029	-3.22357	0.00126602	0.0128796
Mex3b	201.547	-0.719295	0.217427	-3.3093	0.000935306	0.0102294
Wdr93	47.0043	-0.719233	0.258135	-2.77461	0.00552676	0.0401973
Zfp958	416.73	-0.719106	0.139557	-5.1555	2.52952e-07	8.90966e-06
Rpl22	6926.35	-0.718382	0.123326	-5.82818	5.60358e-09	2.94453e-07
Wdr20b	5.93123	-0.717898	0.290096	-2.697	0.00699678	0.0479287
Inha	33.1073	-0.717506	0.260346	-2.70861	0.00675653	0.0467871
Nfatc2ip	1356.11	-0.715182	0.106535	-6.71001	1.9461e-11	1.697e-09
Tex40	82.9168	-0.714266	0.213453	-3.3406	0.000835967	0.00937817
Clcn1	37.3193	-0.712591	0.264314	-2.72292	0.00647077	0.0453066
Neurog1	6.39071	-0.71234	0.298707	-2.46919	0.013542	0.0775555
Ppic	511.511	-0.711501	0.105176	-6.76238	1.3574e-11	1.2496e-09
Bin1	304.218	-0.711158	0.173552	-4.09727	4.18059e-05	0.00077164
Sema4a	196.54	-0.708823	0.151611	-4.67147	2.99046e-06	7.86983e-05
Mybpc3	14.5165	-0.708345	0.305073	-2.37721	0.0174444	0.0929674
Eif3d	6196.24	-0.708291	0.108001	-6.55935	5.40441e-11	4.29478e-09
Hist1h2bc	119.883	-0.708286	0.221481	-3.19591	0.00139393	0.0139065
Mdga1	85.9184	-0.708277	0.221344	-3.17738	0.00148615	0.0146454
Far2	23.878	-0.708183	0.279681	-2.64766	0.00810499	0.0535859
P2rx5	28.3323	-0.707504	0.254294	-2.7593	0.00579253	0.0417538
Mtm1	127.349	-0.707341	0.168391	-4.18811	2.81283e-05	0.000548688
4933438K21Rik	27.4547	-0.706646	0.293328	-2.38836	0.0169238	0.0908535
Ccdc96	14.3955	-0.706409	0.301409	-2.41097	0.01591	0.0871459
Pdxp	438.549	-0.704873	0.185235	-3.81277	0.000137417	0.00210925
Dmc1	384.976	-0.701953	0.174818	-4.02229	5.76339e-05	0.00101612
Gm10033	126.464	-0.701896	0.213928	-3.28536	0.00101852	0.0108526
Gabarapl2	818.892	-0.699425	0.167442	-4.17465	2.98444e-05	0.000577278
Npr3	102.212	-0.69912	0.203468	-3.45376	0.000552837	0.00675634
Nphp4	160.901	-0.69872	0.217258	-3.2135	0.0013113	0.0132709
Apobec1	170.789	-0.698705	0.171521	-4.06803	4.74113e-05	0.000861306
Slc5a1	16.2371	-0.697707	0.284977	-2.37586	0.0175083	0.0932466
Sfrp4	47.4068	-0.697316	0.237927	-2.88546	0.00390846	0.0307568
Fbxo47	24.8305	-0.696872	0.280941	-2.50044	0.0124041	0.0732102
Rhbdl2	6.4113	-0.695542	0.302042	-2.47329	0.0133874	0.0771859
Slc35d3	12.0023	-0.693165	0.306121	-2.83522	0.0045794	0.0346755
Ankrd54	286.839	-0.69286	0.125509	-5.52311	3.33042e-08	1.4327e-06
Cdc42ep1	97.8762	-0.692655	0.208089	-3.32628	0.000880136	0.00974454
Rgs22	42.9698	-0.691954	0.255734	-2.66813	0.00762748	0.0510567
E330020D12Rik	31.9869	-0.691893	0.270937	-2.56114	0.0104328	0.0645568
Myo7a	291.692	-0.690595	0.174629	-3.94478	7.98737e-05	0.00133803
Sned1	42.3267	-0.690566	0.238232	-2.85931	0.00424568	0.0326928
Glt25d2	10.6268	-0.690291	0.301945	-2.64466	0.00817721	0.0539088
Acot1	783.779	-0.689987	0.133044	-5.1876	2.1302e-07	7.73971e-06
Pkd2l2	56.3664	-0.688037	0.233134	-2.94848	0.00319341	0.0265683
Nptx1	18.282	-0.687658	0.280209	-2.43998	0.0146882	0.0823888
March11	26.7894	-0.687075	0.274343	-2.58534	0.00972831	0.0612557
Serpinb1a	27.3282	-0.685745	0.272865	-2.40552	0.0161493	0.087954
Cyp26a1	35.9652	-0.685361	0.266053	-2.57743	0.00995372	0.0623989
Sfrp1	2027.21	-0.68466	0.256222	-2.63572	0.0083958	0.054968
Morc2b	4.92946	-0.68465	0.277133	-2.70616	0.00680655	0.0470183
Ankrd44	134.131	-0.68439	0.16354	-4.18264	2.88146e-05	0.000559371
Serpina3i	12.0183	-0.683171	0.302793	-2.93464	0.00333933	0.027441
2810013P06Rik	143.267	-0.682898	0.176193	-3.87786	0.00010538	0.00168817
Sycp1	130.663	-0.681791	0.199909	-3.41718	0.000632731	0.0075053
L3mbtl3	206.855	-0.680849	0.152867	-4.46949	7.84045e-06	0.000184645
Crabp1	204.384	-0.67992	0.301997	-2.34601	0.0189754	0.0987138
Syndig1	38.7668	-0.679318	0.250489	-2.68714	0.00720668	0.0489714
Mum1l1	236.243	-0.678983	0.169593	-4.00992	6.07401e-05	0.00106045
Ufsp2	405.052	-0.678939	0.151623	-4.47752	7.55165e-06	0.000178365
Hmga2	410.978	-0.678523	0.197713	-3.44901	0.000562644	0.00683992
Serpinh1	4345.81	-0.677655	0.130919	-5.176	2.26696e-07	8.12681e-06
Cyp26b1	9.68902	-0.677011	0.296737	-2.47816	0.0132064	0.076635
Col13a1	65.502	-0.676964	0.250021	-2.6354	0.00840372	0.0549752
2410018L13Rik	65.7724	-0.67561	0.214871	-3.11743	0.00182435	0.0171706
Gm11544	2.65831	-0.675273	0.250153	-2.69703	0.00699607	0.0479287
Isoc2a	481.182	-0.674753	0.171325	-3.93384	8.36009e-05	0.0013918
Otx1	10.137	-0.674725	0.304447	-2.54986	0.0107766	0.0660768
Gm5635	46.6268	-0.673175	0.237936	-2.83735	0.004549	0.0345014
Pgr	31.6904	-0.672319	0.296143	-2.46904	0.0135477	0.0775555
Ephx2	355.667	-0.671808	0.227779	-2.95825	0.00309391	0.0258875
Bend5	126.239	-0.671418	0.181411	-3.69878	0.00021664	0.003082
Slc35g1	448.668	-0.670776	0.109646	-6.11668	9.5546e-10	5.95115e-08
Lrrc38	8.76806	-0.6694	0.294939	-2.79034	0.00526532	0.0388032
Nr5a2	665.839	-0.669292	0.116114	-5.76048	8.38727e-09	4.20197e-07
Iqcg	276.46	-0.667998	0.196184	-3.39587	0.000684117	0.00802632
Cyb5b	3066.38	-0.667493	0.0902725	-7.39389	1.42594e-13	1.82566e-11
Stk31	193.743	-0.66644	0.192515	-3.47122	0.000518102	0.00641332
Cyp2s1	188.66	-0.665601	0.199665	-3.30533	0.00094866	0.0103264
Dynlt3	193.64	-0.665286	0.230127	-2.88875	0.00386774	0.030466
Sycp2	29.0044	-0.662782	0.291289	-2.45012	0.0142811	0.0806659
AF067061	2.67517	-0.661812	0.241418	-3.19895	0.00137929	0.0137776
Ddx19a	1396.31	-0.659053	0.0759223	-8.68015	3.95255e-18	9.10893e-16
Mcf2	593.531	-0.657043	0.208677	-3.15585	0.00160032	0.0154867
Elf4	195.919	-0.656761	0.20668	-3.16319	0.0015605	0.0151925
Pex11c	49.8283	-0.656706	0.225264	-2.90842	0.00363258	0.0291256
4930461G14Rik	80.4959	-0.656675	0.248894	-2.6129	0.00897775	0.0577008
2410076I21Rik	79.8208	-0.656611	0.231662	-2.82028	0.00479824	0.0359189
Spesp1	6.91713	-0.654773	0.299936	-2.55519	0.010613	0.0653971
Cd59a	93.5867	-0.653461	0.223426	-2.91426	0.00356529	0.0287576
Hist1h4i	85.361	-0.653024	0.216956	-3.02088	0.00252042	0.0220703
Porcn	407.719	-0.650983	0.168183	-3.86779	0.000109825	0.00174896
Sntb1	81.2292	-0.649983	0.211011	-3.09861	0.00194428	0.0180988
Usp9x	10688.3	-0.649779	0.103053	-6.30443	2.89259e-10	1.99416e-08
Pick1	728.321	-0.649183	0.106287	-6.11156	9.86616e-10	6.09812e-08
Tmem229a	58.1639	-0.649133	0.24038	-2.81317	0.00490565	0.036604
Lpin1	966.221	-0.647176	0.171751	-3.76378	0.000167363	0.00249529
Ccdc73	57.2312	-0.645874	0.262586	-2.47089	0.0134779	0.077348
Ntn1	1039.9	-0.645355	0.163566	-3.94032	8.13723e-05	0.00135749
Arxes1	215.194	-0.645295	0.167768	-3.85216	0.00011708	0.00184988
8430419L09Rik	250.643	-0.644222	0.194842	-3.3014	0.000962048	0.0104299
Mia	44.6108	-0.643779	0.251922	-2.58269	0.00980329	0.0616076
L1cam	70.7695	-0.643256	0.204083	-3.15377	0.00161177	0.0155657
Gm11627	48.0348	-0.643205	0.253308	-2.53492	0.0112472	0.0680058
Pag1	77.5895	-0.642677	0.206701	-3.11165	0.00186043	0.0174288
Fam131c	111.295	-0.642602	0.220207	-2.89836	0.00375121	0.0299096
Slc25a36	2653.03	-0.641291	0.167076	-3.8342	0.000125974	0.00196539
Anpep	438.247	-0.639581	0.12283	-5.20173	1.9744e-07	7.25536e-06
Zfp612	77.1474	-0.638417	0.217824	-2.97182	0.00296039	0.0250562
Gm7102	5.02422	-0.636992	0.286494	-2.56102	0.0104367	0.0645568
Hal	138.987	-0.636828	0.210383	-3.02515	0.00248506	0.0218231
Slco4a1	180.805	-0.636528	0.224827	-2.82896	0.0046699	0.0352032
Bbs2	352.272	-0.635219	0.139101	-4.56295	5.04389e-06	0.000124989
Ddx17	10310.3	-0.634549	0.131349	-4.83274	1.3467e-06	3.93568e-05
Cd79a	42.7669	-0.634083	0.262083	-2.4061	0.016124	0.0879056
Osbpl6	88.6229	-0.633676	0.234772	-2.69244	0.00709317	0.048486
Cpe	303.822	-0.629573	0.241755	-2.6047	0.00919545	0.0588655
C330018D20Rik	98.8876	-0.627599	0.200342	-3.14053	0.00168643	0.0161456
Prdm16	98.3671	-0.627593	0.216161	-2.88236	0.00394706	0.031
Pde4d	322.661	-0.626425	0.135022	-4.63742	3.5279e-06	9.06244e-05
Fam228b	45.5402	-0.625159	0.246215	-2.55067	0.0107517	0.0659493
Nol12	520.918	-0.625137	0.183263	-3.42112	0.000623635	0.00742471
Art3	2.35	-0.625107	0.249249	-2.54394	0.0109611	0.0669504
Maff	315.191	-0.624816	0.191122	-3.27156	0.00106955	0.0113074
Ptprv	131.093	-0.622505	0.200961	-3.08697	0.0020221	0.0186299
Csad	500.563	-0.620295	0.145776	-4.25211	2.11762e-05	0.000428003
Eepd1	39.9584	-0.620048	0.249549	-2.47703	0.0132481	0.0766945
Tsks	41.9895	-0.619714	0.244366	-2.49424	0.0126229	0.0739941
Plekhg3	514.804	-0.618986	0.129452	-4.77849	1.76614e-06	4.98102e-05
Narg2	625.604	-0.618482	0.126175	-4.90315	9.43138e-07	2.82277e-05
Zfp951	87.147	-0.618192	0.258819	-2.47466	0.0133362	0.0770005
Mitf	115.42	-0.617477	0.176736	-3.48097	0.000499608	0.00621232
Adam10	968.002	-0.617116	0.0955793	-6.45694	1.0684e-10	7.83427e-09
Pdgfa	415.155	-0.615974	0.157734	-3.89693	9.74207e-05	0.00158267
Kalrn	196.03	-0.615848	0.20035	-3.06678	0.00216379	0.0196545
Ctsf	152.572	-0.615081	0.186522	-3.29838	0.000972438	0.0104932
Syngr4	31.5889	-0.615008	0.258198	-2.36028	0.0182611	0.0962391
Ttc30b	44.5222	-0.61437	0.219094	-2.80791	0.00498648	0.0370871
Edn3	6.23124	-0.613031	0.292594	-2.50186	0.0123543	0.073051
Arhgef26	95.2486	-0.612896	0.271141	-2.38312	0.0171666	0.0918207
Apba1	37.4588	-0.612707	0.258079	-2.35604	0.0184708	0.0970686
6820431F20Rik	273.963	-0.610699	0.194169	-3.14652	0.00165223	0.0158748
Sept10	520.294	-0.61044	0.153645	-3.97423	7.06083e-05	0.00120027
Polr2f	1486.44	-0.610437	0.130446	-4.68294	2.8279e-06	7.50323e-05
Fbln2	101.346	-0.609525	0.212787	-2.86154	0.00421594	0.0325258
Meis2	84.0957	-0.608748	0.298074	-2.43674	0.0148202	0.0829847
Neu3	112.274	-0.605451	0.156062	-3.87275	0.000107614	0.00172054
Trp73	140.586	-0.60416	0.160815	-3.75884	0.0001707	0.002531
C330024D21Rik	105.221	-0.603478	0.181081	-3.33713	0.000846486	0.00945749
Lrrc28	231.937	-0.603344	0.156427	-3.85626	0.000115137	0.00182455
AI597468	500.498	-0.60316	0.13672	-4.40901	1.03845e-05	0.000236281
Pcdh8	11.9109	-0.602065	0.306706	-2.40319	0.0162527	0.088368
Arxes2	322.546	-0.601856	0.156384	-3.85245	0.000116941	0.0018495
Smarca5-ps	101.2	-0.600893	0.247557	-2.45495	0.0140905	0.079841
Lyplal1	181.017	-0.599709	0.175344	-3.4292	0.000605373	0.00725429
Ccnd3	3015.59	-0.599706	0.0928828	-6.45444	1.08617e-10	7.92853e-09
Igfals	79.8385	-0.599275	0.196577	-3.02999	0.00244563	0.0216254
Oma1	323.488	-0.598018	0.120787	-4.95378	7.27864e-07	2.2323e-05
Abcb5	3.74627	-0.596814	0.268731	-2.70317	0.00686812	0.0473287
Rbl2	174.948	-0.595256	0.160691	-3.69942	0.000216092	0.0030795
D130040H23Rik	62.0259	-0.5952	0.244849	-2.41388	0.0157837	0.0867243
St3gal4	159.933	-0.593906	0.19144	-3.10381	0.00191048	0.0178466
Ypel2	298.739	-0.593692	0.227779	-2.58694	0.00968319	0.0611386
Baz2b	718.087	-0.593178	0.184203	-3.22352	0.00126625	0.0128796
Kifc3	696.017	-0.592948	0.129446	-4.57348	4.79698e-06	0.000119791
Plscr1	534.526	-0.592929	0.11715	-5.05972	4.19873e-07	1.36626e-05
Mtmr7	980.658	-0.592656	0.0956168	-6.19544	5.81234e-10	3.82713e-08
Kbtbd7	337.966	-0.592259	0.168214	-3.52897	0.000417186	0.00534555
Peli2	267.528	-0.591835	0.186681	-3.17539	0.00149638	0.0147013
Osr2	3.99344	-0.591293	0.263869	-2.44418	0.0145182	0.0816907
Icmt	1007.16	-0.589994	0.085021	-6.94046	3.90817e-12	3.99029e-10
Atp6v0a1	876.843	-0.587926	0.112735	-5.21458	1.84237e-07	6.81676e-06
Mylpf	739.498	-0.587573	0.166192	-3.52382	0.000425378	0.00542895
Mettl15	81.6082	-0.584659	0.221481	-2.63458	0.00842409	0.0550415
Ankrd26	510.79	-0.584621	0.124314	-4.70322	2.56086e-06	6.87385e-05
Tmem18	311.091	-0.581126	0.137328	-4.23147	2.32166e-05	0.000464678
Zfp59	417.047	-0.579089	0.161685	-3.57891	0.000345035	0.00456093
Ift27	184.848	-0.57785	0.170103	-3.40209	0.000668722	0.00788106
Lurap1l	72.2763	-0.577299	0.23238	-2.46035	0.0138802	0.0789163
Ankrd10	1920.38	-0.576681	0.0922577	-6.25038	4.09458e-10	2.78708e-08
Trim44	1879.93	-0.576484	0.0994002	-5.80106	6.58979e-09	3.40347e-07
Epdr1	271.964	-0.575566	0.22052	-2.6123	0.00899357	0.0577565
Herpud1	202.079	-0.575468	0.21314	-2.70723	0.00678467	0.0468999
1700007L15Rik	54.1302	-0.575196	0.218179	-2.65305	0.00797675	0.0529115
Rnf113a2	411.256	-0.573788	0.13574	-4.22938	2.34339e-05	0.000467288
4931417G12Rik	72.0825	-0.573382	0.21023	-2.72692	0.00639285	0.0449713
Dmrtb1	74.6923	-0.572724	0.235642	-2.45132	0.0142333	0.080481
Fam184a	102.26	-0.571698	0.206124	-2.7777	0.00547458	0.0399439
Slc43a3	105.826	-0.571028	0.201817	-2.84446	0.00444868	0.033852
Phyh	606.402	-0.569956	0.146311	-3.89463	9.83505e-05	0.00159548
Mllt10	1416.05	-0.568856	0.0992552	-5.73246	9.89867e-09	4.85366e-07
Ak4	1654.83	-0.56838	0.152828	-3.71446	0.000203638	0.0029305
Htra1	422.861	-0.568319	0.186138	-3.03425	0.00241133	0.0213851
Zfp617	307.274	-0.568294	0.145225	-3.91673	8.97574e-05	0.00147903
Myo1b	1342.04	-0.567709	0.0809935	-7.00882	2.40341e-12	2.46954e-10
Mbnl1	316.424	-0.565719	0.146074	-3.87658	0.000105937	0.00169541
Tmem203	122.335	-0.564574	0.195541	-2.89646	0.00377404	0.0300063
Foxred2	414.277	-0.563818	0.124121	-4.54811	5.41294e-06	0.000133519
Ehhadh	44.8263	-0.563583	0.229668	-2.43776	0.0147784	0.0827797
Arg2	7.5113	-0.563138	0.293653	-2.4722	0.0134285	0.0772774
Lyrm7	57.4263	-0.561836	0.226388	-2.48547	0.0129381	0.0754312
Lrmp	110.308	-0.561793	0.214427	-2.62431	0.00868235	0.0562731
Scoc	437.215	-0.560688	0.168006	-3.33789	0.000844183	0.00944408
AA792892	4.16619	-0.560276	0.271341	-2.35322	0.0186118	0.0974387
Fzd4	110.436	-0.560129	0.206059	-2.72044	0.00651949	0.0454898
Akr1b8	222.599	-0.559789	0.225058	-2.49948	0.0124375	0.0732805
Rcbtb1	2087.04	-0.558543	0.102602	-5.44403	5.20885e-08	2.13268e-06
Cers6	372.225	-0.558348	0.139096	-4.01076	6.05235e-05	0.00105896
Sdhaf1	271.078	-0.557437	0.138328	-4.03244	5.52011e-05	0.000979653
Tmem229b	129.424	-0.556644	0.206312	-2.71037	0.00672091	0.046613
Spcs3	1920.46	-0.555901	0.0900525	-6.17268	6.71424e-10	4.3153e-08
Rtkn	202.506	-0.55567	0.168203	-3.30262	0.000957848	0.0104054
Pla2g15	572.01	-0.555352	0.15101	-3.67306	0.00023966	0.00335026
Gm13083	2.17647	-0.554742	0.239597	-2.87786	0.0040038	0.0313085
Caprin2	699.758	-0.553805	0.126841	-4.36752	1.25666e-05	0.000275881
Dyx1c1	57.3693	-0.553713	0.216838	-2.54804	0.0108331	0.0662971
Rad51c	383.123	-0.553678	0.113731	-4.86769	1.12913e-06	3.35454e-05
Frat1	118.3	-0.553658	0.226566	-2.45412	0.014123	0.0799691
Rln3	126.769	-0.552923	0.152491	-3.61855	0.000296255	0.00399931
Epb4.1l4a	976.154	-0.551864	0.147602	-3.73738	0.000185945	0.00270972
C8g	64.8284	-0.551429	0.223603	-2.45055	0.0142637	0.0806241
Ubash3b	101.657	-0.551271	0.205421	-2.66817	0.00762662	0.0510567
Acsl1	641.106	-0.55049	0.111135	-4.95069	7.39523e-07	2.26252e-05
Morc1	699.222	-0.550386	0.210912	-2.60395	0.00921566	0.0589242
2310039H08Rik	115.924	-0.549944	0.185363	-2.9663	0.00301405	0.0253502
Cggbp1	2072.11	-0.549295	0.0739943	-7.42349	1.14078e-13	1.49618e-11
Pmaip1	1488.94	-0.54911	0.147644	-3.7233	0.000196635	0.0028475
Lace1	211.778	-0.548661	0.17792	-3.08127	0.00206123	0.018893
Vps35	4041.97	-0.548548	0.0937067	-5.8536	4.81031e-09	2.56953e-07
Mri1	699.705	-0.548352	0.107113	-5.11908	3.07031e-07	1.05383e-05
Pygm	128.648	-0.548343	0.218206	-2.49317	0.0126608	0.0741853
Nos3	237.07	-0.548303	0.136202	-4.01733	5.88625e-05	0.00103439
Ubash3a	120.096	-0.547909	0.211884	-2.56687	0.0102621	0.063746
Aard	229.24	-0.546899	0.186866	-2.92052	0.00349453	0.0282891
Jam2	1213.14	-0.545753	0.160809	-3.38586	0.000709563	0.00824095
Amhr2	84.3592	-0.545434	0.19686	-2.76138	0.00575583	0.0415636
Gm1821	727.767	-0.545086	0.18908	-2.87972	0.00398032	0.0311853
Chd5	397.438	-0.545049	0.135365	-4.02982	5.58191e-05	0.000987362
B020031M17Rik	2.63709	-0.544288	0.216242	-2.47497	0.0133249	0.0769626
Frmd4a	509.592	-0.543915	0.167715	-3.24192	0.00118728	0.0123051
Nlrx1	95.9273	-0.542391	0.174706	-3.09633	0.00195932	0.0182072
Lrpap1	1792.01	-0.542298	0.0980748	-5.52806	3.23788e-08	1.40413e-06
Rai2	4.74923	-0.541513	0.28509	-3.08265	0.00205166	0.0188267
Atp6v0e2	191.722	-0.536843	0.166569	-3.22837	0.00124499	0.0127727
Cdkn1a	783.398	-0.53684	0.17389	-3.08666	0.00202421	0.0186384
Exoc8	474.846	-0.536432	0.148031	-3.62614	0.000287692	0.00390542
Zcchc24	312.653	-0.536398	0.162884	-3.29785	0.000974295	0.010505
Cpt1a	1691.05	-0.536397	0.150869	-3.55144	0.000383123	0.00498029
Iffo1	122.525	-0.536137	0.192765	-2.78008	0.00543458	0.0397059
Gabbr1	1079.13	-0.53603	0.203473	-2.6209	0.00876982	0.0566803
Ctsl	3243.12	-0.535089	0.108431	-4.93426	8.04561e-07	2.4397e-05
Elovl7	191.163	-0.534192	0.182347	-2.92456	0.00344939	0.0280756
Pros1	456.531	-0.533646	0.102175	-5.22526	1.73906e-07	6.47912e-06
Acsf2	520.611	-0.53355	0.156588	-3.40186	0.000669294	0.00788106
1700120C14Rik	1.66562	-0.533545	0.209798	-2.65839	0.00785144	0.0522307
2010320M18Rik	79.6623	-0.533388	0.217061	-2.46381	0.0137468	0.078334
Gtf2e2	1402.9	-0.532995	0.0904019	-5.89528	3.74058e-09	2.07364e-07
Cd55	129.584	-0.531941	0.156349	-3.39131	0.000695585	0.00812383
Gm14325	592.875	-0.531746	0.138116	-3.84886	0.00011867	0.00187135
Klhl2	661.349	-0.530853	0.122504	-4.33135	1.48197e-05	0.000320042
1700094D03Rik	67.906	-0.530192	0.210139	-2.53113	0.0113694	0.0685395
Acpl2	135.176	-0.529631	0.212364	-2.48582	0.0129254	0.0753839
Cybasc3	264.532	-0.52912	0.124343	-4.25188	2.11985e-05	0.000428003
Oat	1124.1	-0.52849	0.120346	-4.39246	1.12074e-05	0.000252402
Calr	11586.5	-0.527448	0.0807813	-6.52938	6.60408e-11	5.12197e-09
Cdh11	10.0915	-0.526654	0.303679	-2.34071	0.0192473	0.0998002
Pdp2	390.374	-0.52578	0.187409	-2.79854	0.00513347	0.0380225
Shisa2	187.364	-0.525407	0.16128	-3.26059	0.00111179	0.0116995
Smarca5	7873.05	-0.525152	0.0955945	-5.49348	3.94097e-08	1.66865e-06
Trim75	2.90534	-0.52507	0.241932	-2.46815	0.0135815	0.0776682
Lyrm9	195.986	-0.524671	0.147946	-3.54565	0.000391642	0.00507467
Pip4k2a	340.331	-0.523848	0.139076	-3.76709	0.000165159	0.0024647
Zfp449	145.04	-0.523752	0.164022	-3.1932	0.00140705	0.0140028
Fahd1	244.853	-0.522908	0.130392	-4.0126	6.00529e-05	0.00105301
Ccbl2	191.709	-0.522822	0.16373	-3.18991	0.00142318	0.0141394
Zfp869	566.304	-0.52269	0.0888462	-5.88211	4.0508e-09	2.22271e-07
Slc35b2	556.757	-0.520877	0.088954	-5.85489	4.77318e-09	2.55817e-07
Cryl1	109.596	-0.520749	0.181464	-2.86755	0.00413659	0.0321119
Zfp57	4566.41	-0.520375	0.141017	-3.68737	0.000226583	0.00319794
Reep1	206.23	-0.520158	0.200457	-2.59034	0.00958822	0.0606339
Rbmxl1	3176.27	-0.519177	0.10391	-4.99682	5.82843e-07	1.84e-05
Poli	601.049	-0.518625	0.0955348	-5.42821	5.69218e-08	2.30719e-06
Pet112	328.734	-0.517823	0.16931	-3.06167	0.00220108	0.0199707
Dhdh	572.709	-0.517458	0.138352	-3.74106	0.000183248	0.00268253
Brca2	2166.65	-0.516822	0.129541	-3.99005	6.60586e-05	0.00113731
Zfp810	112.632	-0.516612	0.181152	-2.85159	0.0043501	0.0333218
Zfp870	382.889	-0.516384	0.119219	-4.32864	1.50033e-05	0.000321425
Synm	309.966	-0.516051	0.185141	-2.78358	0.00537618	0.0393505
Jrkl	141.318	-0.515554	0.200454	-2.58756	0.00966597	0.0610538
Prrc1	1105.5	-0.515182	0.119606	-4.30837	1.64461e-05	0.000346356
Jund	2176.85	-0.514983	0.108066	-4.76493	1.88919e-06	5.30948e-05
Rad54b	914.639	-0.514736	0.119119	-4.32089	1.55399e-05	0.000331163
Eid2b	199.085	-0.514701	0.158009	-3.25887	0.00111858	0.0117175
Ccdc111	303.689	-0.51466	0.165746	-3.10362	0.00191166	0.0178466
Kcnq2	92.8325	-0.514608	0.190992	-2.69186	0.00710557	0.0485051
Syk	1186.82	-0.514261	0.102293	-5.02909	4.92822e-07	1.5743e-05
Zfp831	3.98036	-0.513961	0.276523	-2.50014	0.0124145	0.0732102
Fut8	394.42	-0.512699	0.11042	-4.6417	3.45555e-06	8.96222e-05
Zbtb3	126.21	-0.511255	0.168402	-3.04008	0.00236515	0.0210778
Tceanc	164.061	-0.511201	0.157412	-3.25361	0.00113951	0.0118943
Ikbkb	489.884	-0.511187	0.112521	-4.54187	5.57583e-06	0.000136494
Manea	402.506	-0.510617	0.146421	-3.49057	0.00048199	0.00602749
Stx7	600.237	-0.509921	0.154625	-3.2988	0.000971002	0.0104918
B3gnt3	78.7137	-0.509559	0.171369	-2.95117	0.00316575	0.0263519
Itpripl2	273.541	-0.509526	0.149188	-3.42133	0.000623149	0.0074244
Pgpep1	884.019	-0.509055	0.164806	-3.08705	0.00202154	0.0186299
Pyurf	175.988	-0.508202	0.153501	-3.32073	0.000897808	0.00992017
Tet2	2110.21	-0.507521	0.139849	-3.62617	0.00028766	0.00390542
Neb	71.7736	-0.507381	0.212869	-2.38936	0.0168777	0.0906964
Cdc5l	4090.88	-0.507096	0.0994552	-5.09766	3.43877e-07	1.16298e-05
Nt5dc3	374.373	-0.506744	0.128886	-3.93088	8.4636e-05	0.00140468
Sfi1	263.518	-0.505776	0.203673	-2.48935	0.0127975	0.0747766
Casz1	273.447	-0.505195	0.159916	-3.14855	0.00164084	0.0157842
Tmc7	191.488	-0.505051	0.208661	-2.42805	0.0151802	0.0843027
Cobll1	94.611	-0.504987	0.191692	-2.62898	0.00856407	0.0556854
Tmem218	116.633	-0.504728	0.208263	-2.41926	0.0155523	0.0857617
Fhod3	307.718	-0.504623	0.142656	-3.53779	0.000403497	0.0052032
Ankrd32	414.337	-0.503958	0.152092	-3.31657	0.000911303	0.0100212
Glt25d1	2610.02	-0.503594	0.0887344	-5.67468	1.38947e-08	6.55408e-07
Micall1	373.986	-0.503245	0.166961	-3.02006	0.00252725	0.0221093
Mgmt	223.08	-0.502838	0.12839	-3.91677	8.97445e-05	0.00147903
Bcap29	392.078	-0.501025	0.140281	-3.57121	0.000355335	0.00467558
Slc7a6	1288.67	-0.500785	0.0911213	-5.49553	3.89535e-08	1.65804e-06
Slc25a11	964.138	-0.499214	0.0769045	-6.49202	8.46909e-11	6.32515e-09
Ndnl2	472.154	-0.499124	0.123467	-4.04526	5.22653e-05	0.00093762
Mfge8	1653.78	-0.498733	0.133105	-3.7423	0.000182343	0.00267171
Atxn7l3b	1511.43	-0.498731	0.109706	-4.54753	5.42804e-06	0.000133687
Rtn4ip1	546.278	-0.498502	0.110842	-4.49781	6.86585e-06	0.000163604
Ccdc15	212.47	-0.4984	0.174553	-2.85255	0.00433694	0.0332526
Lyrm5	176.925	-0.498369	0.155484	-3.20752	0.00133886	0.0134738
Entpd7	128.178	-0.497326	0.153877	-3.22944	0.00124035	0.0127367
Entpd5	211.048	-0.497132	0.147262	-3.3708	0.000749498	0.00862403
Trappc2	114.158	-0.49657	0.197208	-2.51594	0.0118716	0.0709571
Pde4dip	504.317	-0.496141	0.1001	-4.95701	7.1588e-07	2.19973e-05
Mov10l1	308.226	-0.496095	0.133379	-3.71745	0.000201244	0.00290122
Mphosph6	632.83	-0.495421	0.134304	-3.68942	0.000224765	0.00318062
Slc25a20	463.703	-0.494987	0.14196	-3.482	0.000497678	0.00619964
Fgfr4	89.4474	-0.494892	0.203589	-2.41364	0.0157942	0.0867525
9430091E24Rik	93.4193	-0.494871	0.172581	-2.86188	0.00421134	0.0325102
Acyp1	179.196	-0.493793	0.186021	-2.65435	0.00794616	0.0527304
Rad9a	486.326	-0.4931	0.152816	-3.22743	0.00124906	0.0127774
Tbc1d25	268.407	-0.492632	0.164542	-2.9929	0.00276337	0.0237516
Aste1	189.433	-0.492569	0.152674	-3.22472	0.00126098	0.0128503
Nab1	213.618	-0.492526	0.140581	-3.50256	0.000460813	0.00581222
Galnt4	67.5686	-0.491935	0.200346	-2.45256	0.0141843	0.0802576
Fuk	766.971	-0.49158	0.116247	-4.22687	2.36964e-05	0.000471938
Lrp1	2719.88	-0.490886	0.200713	-2.44583	0.0144518	0.081459
Fsd1l	362.47	-0.490195	0.181509	-2.70746	0.00678006	0.0468999
AI464131	279.728	-0.490192	0.177196	-2.76166	0.00575086	0.0415463
Mmaa	76.8059	-0.490161	0.205119	-2.39181	0.0167654	0.0902737
Lamp1	4755.62	-0.490077	0.0678704	-7.22044	5.18197e-13	5.97111e-11
Ggcx	172.333	-0.489841	0.160624	-3.04543	0.00232346	0.0208295
Aes	2240.62	-0.489145	0.114307	-4.27779	1.88754e-05	0.000388887
Zfp595	74.443	-0.488957	0.192508	-2.53916	0.0111119	0.0674639
D16Ertd472e	461.881	-0.488247	0.17767	-2.74711	0.00601233	0.0429335
Arih2	1706.89	-0.487825	0.104681	-4.65878	3.18089e-06	8.30326e-05
Gnb4	285.611	-0.48716	0.190812	-2.55988	0.010471	0.0647441
Ggta1	745.227	-0.487063	0.103666	-4.69576	2.6562e-06	7.08916e-05
Sc4mol	1778.03	-0.486685	0.176157	-2.7569	0.00583513	0.0420234
Lactb2	1336.59	-0.486637	0.117945	-4.12433	3.71822e-05	0.000700813
Wdr60	138.66	-0.485803	0.174214	-2.79585	0.00517642	0.0382838
Atp6ap2	1005.53	-0.485785	0.120261	-4.03813	5.38781e-05	0.0009604
Nfat5	1206.37	-0.485653	0.112601	-4.31225	1.61604e-05	0.000340784
Zdbf2	3101.94	-0.485425	0.144832	-3.35344	0.000798123	0.00901634
Dennd4b	466.506	-0.485057	0.165265	-2.93532	0.00333201	0.0274048
Scrn3	255.934	-0.484896	0.158694	-3.05339	0.00226275	0.0203812
Chic1	485.643	-0.483587	0.146491	-3.30094	0.000963623	0.01044
Mrps31	920.992	-0.482918	0.101368	-4.76351	1.9025e-06	5.3376e-05
Dnahc10	155.677	-0.482823	0.180045	-2.67645	0.00744056	0.0500756
Golga7	1987.12	-0.48057	0.0868252	-5.53457	3.11997e-08	1.36031e-06
Ogfod1	802.942	-0.479542	0.091062	-5.26494	1.40237e-07	5.31058e-06
Cep57l1	380.459	-0.479158	0.10952	-4.37349	1.22277e-05	0.000270586
Rbm44	197.694	-0.477836	0.199501	-2.39989	0.0163999	0.0888088
Hormad1	249.539	-0.476676	0.19036	-2.51453	0.011919	0.0711347
Dnajc6	516.333	-0.476305	0.168004	-2.82632	0.00470858	0.0354136
Fam111a	1023.56	-0.474912	0.11792	-4.02854	5.61246e-05	0.000991677
Scn2b	116.641	-0.474564	0.187462	-2.553	0.0106798	0.0656082
Cxadr	697.716	-0.473447	0.149845	-3.16349	0.00155887	0.0151858
D230025D16Rik	903.071	-0.473347	0.0818297	-5.78269	7.35153e-09	3.71771e-07
Lpar1	75.8839	-0.473277	0.185312	-2.55801	0.0105274	0.0649931
Gpkow	412.639	-0.473087	0.114171	-4.14125	3.45414e-05	0.000659435
Erich1	307.525	-0.472241	0.142485	-3.31103	0.000929523	0.0101799
Gm15915	2.27375	-0.470935	0.237644	-2.70042	0.00692528	0.0475784
Tdh	4246.38	-0.470416	0.161653	-2.90673	0.00365223	0.0292541
Zfp493	192.674	-0.469924	0.167054	-2.82102	0.0047871	0.0358521
Smad1	425.557	-0.46846	0.11618	-4.03151	5.54207e-05	0.000982468
Usp40	339.624	-0.468392	0.134028	-3.49525	0.000473613	0.00595041
Echdc2	855.944	-0.467849	0.0814902	-5.73885	9.53239e-09	4.70398e-07
Nr3c1	478.687	-0.467814	0.112013	-4.17838	2.93589e-05	0.000568569
Fan1	213.054	-0.467037	0.128754	-3.62796	0.000285666	0.00388848
Slc35c1	254.047	-0.466946	0.170021	-2.7424	0.00609911	0.0434014
6720489N17Rik	108.726	-0.466024	0.19246	-2.42301	0.0153924	0.0851455
Oxct1	1376.18	-0.465681	0.11387	-4.08923	4.32801e-05	0.000794305
Zfp868	291.93	-0.465678	0.155475	-2.9959	0.00273637	0.0235807
Wrn	631.61	-0.465669	0.13511	-3.44636	0.000568195	0.00689182
4930558J18Rik	90.0029	-0.46558	0.182369	-2.54265	0.0110016	0.0669981
Clip4	186.943	-0.465506	0.16678	-2.79084	0.0052571	0.038778
Sat1	452.624	-0.46545	0.153215	-3.03562	0.00240043	0.0213119
Stard4	947.483	-0.464206	0.18354	-2.52406	0.0116007	0.0696475
Acad12	113.048	-0.463784	0.178723	-2.59642	0.00942014	0.0599707
Nrcam	135.4	-0.463698	0.188014	-2.47877	0.0131837	0.0765861
Fev	3.10966	-0.460213	0.266025	-2.72757	0.00638027	0.0449265
Vps37a	730.322	-0.459784	0.0808783	-5.68332	1.32107e-08	6.24969e-07
Map2k6	269.039	-0.458975	0.17749	-2.58611	0.00970659	0.0612557
Glul	5471.08	-0.458343	0.135203	-3.38987	0.000699259	0.00815061
Tmem219	121.386	-0.458063	0.176434	-2.59361	0.00949747	0.0602253
Eda2r	1311.15	-0.457177	0.137101	-3.33463	0.000854125	0.00952887
F2r	930.457	-0.456203	0.150899	-3.02239	0.00250787	0.0219755
Thy1	113.73	-0.455866	0.19005	-2.398	0.0164848	0.0890913
Pm20d1	117.863	-0.454822	0.183725	-2.47575	0.0132957	0.0768491
Ddx43	162.433	-0.454729	0.182379	-2.48934	0.012798	0.0747766
D14Abb1e	2641.75	-0.454644	0.110469	-4.11655	3.84584e-05	0.000719735
Pde9a	210.073	-0.45443	0.181069	-2.50176	0.0123578	0.073051
Lnpep	933.072	-0.454059	0.123695	-3.66951	0.00024302	0.00339429
Gnpda2	288.308	-0.452741	0.173317	-2.61265	0.00898429	0.0577199
Rnf13	322.963	-0.451865	0.173943	-2.59415	0.00948255	0.0601543
Dlgap3	783.478	-0.451606	0.144175	-3.1294	0.00175166	0.0166172
Gstm4	187.624	-0.451545	0.146942	-3.07158	0.00212931	0.0194068
Lrp2	4703.95	-0.451353	0.192046	-2.35451	0.0185469	0.0973004
Csgalnact2	175.309	-0.449842	0.171325	-2.62519	0.00866013	0.0561742
Cmc1	118.899	-0.447936	0.164429	-2.72696	0.0063921	0.0449713
Ndufaf3	235.508	-0.447314	0.141143	-3.17194	0.00151423	0.0148315
Qprt	298.763	-0.444792	0.173217	-2.56799	0.0102291	0.0636478
Eng	461.309	-0.444595	0.113889	-3.90154	9.55829e-05	0.00155909
Spice1	558.927	-0.444499	0.166471	-2.67051	0.00757369	0.0508142
Pecr	557.217	-0.444408	0.119802	-3.70854	0.000208454	0.0029918
Gsr	2919.19	-0.444187	0.109008	-4.07501	4.60117e-05	0.000837766
Rpgrip1l	226.089	-0.444063	0.154983	-2.86668	0.00414808	0.0321543
Cog2	628.708	-0.443988	0.100514	-4.41616	1.00469e-05	0.000228922
Gas2	221.191	-0.443601	0.131794	-3.36451	0.000766797	0.00877925
Dzip3	855.171	-0.443293	0.126025	-3.51839	0.00043417	0.00553241
Mab21l1	1.82148	-0.442888	0.231744	-2.50229	0.0123393	0.0730218
Siah2	137.031	-0.442823	0.188407	-2.34798	0.0188755	0.0983841
Stam	755.011	-0.442361	0.147878	-2.99054	0.00278482	0.0238835
Epm2aip1	853.673	-0.441884	0.174242	-2.53659	0.0111938	0.0677674
Col27a1	178.844	-0.441701	0.167072	-2.64555	0.00815574	0.0538112
Sec23a	1473.84	-0.441294	0.0955759	-4.61675	3.89799e-06	9.88716e-05
Cdyl2	2090.51	-0.440388	0.109894	-4.00437	6.21817e-05	0.00108211
Yes1	1490.08	-0.440221	0.138579	-3.17658	0.00149025	0.0146694
Nubpl	399.875	-0.439684	0.1069	-4.11197	3.92296e-05	0.000731622
Gcdh	890.582	-0.438933	0.0924846	-4.74496	2.08547e-06	5.77065e-05
Mob1b	265.311	-0.437675	0.132033	-3.31797	0.000906732	0.00998458
Scp2	1577.04	-0.437305	0.0804585	-5.43437	5.49906e-08	2.23453e-06
Sugp2	811.988	-0.437263	0.16838	-2.59602	0.00943115	0.0599934
Tob1	445.412	-0.43646	0.17181	-2.53695	0.0111822	0.06774
Arhgap26	137.42	-0.436453	0.180112	-2.41971	0.0155331	0.0856976
Atp6v1a	3182.92	-0.436095	0.0859304	-5.07459	3.88325e-07	1.27586e-05
Dync1li2	1181.19	-0.435144	0.084585	-5.14451	2.68221e-07	9.34543e-06
Prex2	274.967	-0.435072	0.119204	-3.65687	0.000255317	0.00354761
Mks1	314.153	-0.434356	0.14707	-2.95273	0.00314979	0.0262325
Pdia5	362.314	-0.434221	0.132243	-3.283	0.0010271	0.0109296
Cyb5r1	1675.03	-0.430346	0.147109	-2.92563	0.00343755	0.0280215
Sgpl1	1761.82	-0.430195	0.123295	-3.48869	0.0004854	0.00606544
E2f2	394.772	-0.429785	0.142344	-3.01874	0.00253825	0.0221695
Slc10a7	528.113	-0.429301	0.117567	-3.65247	0.000259725	0.00359338
Gmfg	141.654	-0.428818	0.166369	-2.58165	0.00983284	0.0617452
Tmtc3	912.824	-0.428286	0.119155	-3.59441	0.000325134	0.00434553
Stmn2	3261.81	-0.428265	0.0863863	-4.95711	7.1549e-07	2.19973e-05
Sod2	2033.25	-0.427824	0.0843746	-5.06962	3.98608e-07	1.30433e-05
Trak2	840.111	-0.427334	0.10806	-3.95457	7.66722e-05	0.0012911
2610044O15Rik8	158.47	-0.427	0.154432	-2.76591	0.00567651	0.0411012
Snx25	235.376	-0.426748	0.147484	-2.8924	0.00382307	0.030247
Tex15	445.247	-0.426723	0.181246	-2.35066	0.01874	0.0978045
Gcsh	1767.44	-0.426719	0.0951933	-4.48257	7.37496e-06	0.000175218
Tcf19	138.115	-0.426477	0.168351	-2.53422	0.0112698	0.0680916
Pax2	2.81448	-0.426415	0.236368	-2.71623	0.00660292	0.0459924
Zfp866	719.779	-0.426004	0.14142	-3.01241	0.00259184	0.0225156
Sgk3	197.143	-0.425775	0.155115	-2.7442	0.00606583	0.0432132
Dbt	731.346	-0.424928	0.13476	-3.15164	0.00162357	0.0156554
Sft2d3	109.767	-0.4249	0.167714	-2.53358	0.0112903	0.0681644
Zfp874a	255.802	-0.423615	0.16161	-2.62021	0.0087876	0.05675
Nek1	857.193	-0.422772	0.0848782	-4.98042	6.3445e-07	1.98352e-05
Tbc1d5	267.836	-0.4223	0.167898	-2.52385	0.0116079	0.0696646
Emc1	1052.19	-0.421361	0.117424	-3.58823	0.000332925	0.00442037
Rprd1a	1234.14	-0.421313	0.157677	-2.67352	0.00750608	0.0504113
Rft1	232.571	-0.419572	0.126907	-3.30676	0.000943808	0.0102945
Fam78a	245.678	-0.419459	0.133221	-3.1432	0.00167109	0.0160178
Adamts9	380.588	-0.419182	0.142664	-2.93287	0.00335844	0.0275437
Adam15	437.259	-0.418791	0.132728	-3.15424	0.00160917	0.0155537
Zdhhc15	309.191	-0.418658	0.122375	-3.42231	0.00062092	0.00740879
Suv420h2	1391	-0.418103	0.162786	-2.56797	0.0102296	0.0636478
Dna2	1417.12	-0.416613	0.0810006	-5.14286	2.70592e-07	9.40773e-06
Cdc16	1784.09	-0.416568	0.0734116	-5.67391	1.39571e-08	6.56433e-07
Triobp	1300.27	-0.41629	0.172716	-2.41269	0.0158355	0.0868314
Vdac3	2644.7	-0.416108	0.0631225	-6.59172	4.34771e-11	3.57844e-09
Fpgt	194.958	-0.41601	0.166794	-2.49789	0.0124935	0.073503
Nbeal1	957.121	-0.415691	0.144969	-2.86737	0.00413904	0.0321119
Ldoc1l	253	-0.415515	0.137381	-3.02752	0.00246567	0.021705
Atg14	663.553	-0.415396	0.0983219	-4.22359	2.40439e-05	0.000477093
Zfp930	502.159	-0.415278	0.130204	-3.18986	0.00142341	0.0141394
Tpmt	166.646	-0.413954	0.168581	-2.45578	0.014058	0.0797132
Iqcc	284.707	-0.413912	0.146707	-2.82232	0.0047677	0.03574
2700089E24Rik	235.539	-0.413517	0.168777	-2.46027	0.0138832	0.0789163
3110040N11Rik	212.935	-0.413319	0.139784	-2.957	0.00310648	0.0259398
Clcn7	530.348	-0.412848	0.130557	-3.16199	0.00156696	0.0152462
Mfng	199.524	-0.412738	0.16186	-2.55329	0.010671	0.0655917
Ptprj	366.781	-0.412483	0.135354	-3.04604	0.0023188	0.0208047
Fastkd1	373.418	-0.412319	0.109299	-3.77076	0.000162749	0.00243776
Ocrl	707.901	-0.412279	0.0919904	-4.48062	7.44262e-06	0.000176565
Tnks	2389.79	-0.412119	0.0905976	-4.54862	5.39979e-06	0.000133399
Trappc11	1595.67	-0.411532	0.0889004	-4.62887	3.67669e-06	9.39973e-05
Chchd5	374.89	-0.411503	0.145526	-2.82737	0.00469321	0.0353459
Timp3	216.073	-0.411237	0.122608	-3.35037	0.000807039	0.00909158
Fam126b	428.593	-0.411057	0.153235	-2.67937	0.00737616	0.0498145
Sec24a	783.957	-0.410413	0.132804	-3.08979	0.00200298	0.0184957
2700097O09Rik	272.756	-0.409548	0.15384	-2.66155	0.00777818	0.0518717
Zfp945	595.559	-0.409261	0.140413	-2.91847	0.00351752	0.0284292
Tfcp2l1	4527.56	-0.408495	0.13631	-2.99152	0.00277591	0.0238451
Brip1	503.498	-0.408362	0.124448	-3.28199	0.00103077	0.0109614
Dck	1056.52	-0.408157	0.120279	-3.39384	0.000689211	0.00806262
Haus8	607.935	-0.407655	0.0856333	-4.75948	1.94096e-06	5.41665e-05
Coa6	275.772	-0.407639	0.1441	-2.82901	0.00466923	0.0352032
Zyg11a	312.917	-0.407402	0.169304	-2.39977	0.0164053	0.0888088
Hus1	1132.37	-0.406901	0.114253	-3.56095	0.000369516	0.00482675
Snx1	569.19	-0.405665	0.0981117	-4.13387	3.567e-05	0.000677771
Pgm1	776.92	-0.405663	0.124629	-3.25351	0.00113988	0.0118943
Tatdn1	129.906	-0.405591	0.170973	-2.37254	0.0176661	0.0939009
Atp6v1b2	3634.58	-0.405474	0.0704255	-5.75741	8.54168e-09	4.26608e-07
Tmx2	1318.81	-0.405048	0.0842212	-4.80884	1.51808e-06	4.37316e-05
Sgsm3	504.63	-0.404229	0.107911	-3.74502	0.000180377	0.00265013
Marveld1	571.793	-0.404075	0.122344	-3.3061	0.000946038	0.0103049
Zfp62	767.212	-0.403769	0.133398	-3.02951	0.00244948	0.0216402
Stag3	1023.22	-0.402459	0.156964	-2.56178	0.0104136	0.0644635
Ddx19b	2073.64	-0.401951	0.109601	-3.66649	0.000245904	0.00343106
Pycr1	695.96	-0.401564	0.0973895	-4.12212	3.75405e-05	0.000705832
Osbpl10	198.835	-0.400118	0.161988	-2.46535	0.013688	0.0781094
Cobl	3181.3	-0.39985	0.0803848	-4.97323	6.5847e-07	2.04671e-05
Gjb5	253.441	-0.398586	0.167212	-2.37198	0.017693	0.0940131
Clock	501.52	-0.398574	0.11571	-3.44333	0.000574592	0.00695894
Zfp960	282.149	-0.398301	0.144536	-2.75564	0.00585771	0.0421296
Athl1	265.193	-0.396964	0.129774	-3.06024	0.00221156	0.0200207
Acad11	505.236	-0.396913	0.12829	-3.09351	0.00197805	0.0183496
Smyd4	325.788	-0.396775	0.129606	-3.06045	0.00221004	0.0200207
Slc27a3	360.688	-0.395524	0.153833	-2.57175	0.0101186	0.0631952
Atl3	1743.32	-0.395469	0.0852795	-4.63764	3.52411e-06	9.06244e-05
Pcid2	1102.96	-0.395373	0.11275	-3.50625	0.00045447	0.00575472
Zfp68	334.42	-0.394962	0.135467	-2.91657	0.00353905	0.0285603
Ppdpf	752.815	-0.394939	0.167941	-2.35601	0.0184726	0.0970686
Cntrob	713.44	-0.394761	0.145485	-2.71311	0.00666541	0.0464076
Samd8	917.808	-0.394589	0.11798	-3.34392	0.000826033	0.00927965
Cotl1	1102.87	-0.394471	0.161533	-2.4408	0.0146547	0.0822865
Mras	356.324	-0.394156	0.162071	-2.42037	0.0155045	0.0855694
Klf10	1857.98	-0.393863	0.129068	-3.05122	0.00227913	0.0205058
Tgoln1	543.481	-0.392815	0.105382	-3.72611	0.000194457	0.00282102
Ranbp10	746.807	-0.392109	0.10473	-3.74394	0.000181154	0.00265913
Mtx2	783.859	-0.391918	0.113868	-3.44257	0.000576219	0.00697342
Fah	231.674	-0.391627	0.167317	-2.34102	0.019231	0.0997861
Fgf4	3893.31	-0.39134	0.123032	-3.17855	0.00148013	0.0146219
Asah1	1529.14	-0.391186	0.12332	-3.17069	0.0015208	0.0148868
Nf1	658.363	-0.390744	0.124952	-3.12779	0.00176123	0.0166934
BC056474	347.712	-0.39047	0.147903	-2.64129	0.00825906	0.0543374
Cenpb	1246.9	-0.390231	0.154906	-2.52227	0.01166	0.0698995
Gm14326	667.076	-0.390172	0.14936	-2.61202	0.00900083	0.0577801
Mtmr1	165.658	-0.390142	0.150888	-2.58789	0.00965644	0.0610175
Galnt7	719.356	-0.389881	0.152809	-2.5515	0.010726	0.0658417
D830031N03Rik	658.665	-0.389381	0.142236	-2.73942	0.00615485	0.0437401
Lsm6	983.334	-0.389046	0.104271	-3.73203	0.000189945	0.00276053
Sema6c	589.488	-0.389031	0.151984	-2.55889	0.0105007	0.0648774
Slc38a6	109.502	-0.387477	0.160963	-2.40735	0.0160689	0.0877535
Nudt8	238.859	-0.38716	0.14306	-2.70719	0.00678554	0.0468999
Erlin2	1076.19	-0.386976	0.0989811	-3.90956	9.24654e-05	0.00151437
Siah1a	342.865	-0.38695	0.113135	-3.42092	0.000624102	0.00742479
Fundc1	247.535	-0.38632	0.161428	-2.39465	0.0166361	0.0897572
Cbr4	216.231	-0.386299	0.142509	-2.71003	0.00672764	0.0466396
Ints10	1550.77	-0.386038	0.07587	-5.0877	3.62432e-07	1.20303e-05
Hivep1	512.046	-0.386031	0.12041	-3.20757	0.00133863	0.0134738
Pcm1	3897.98	-0.385815	0.0910384	-4.23785	2.25673e-05	0.000452807
Arhgap10	365.644	-0.38552	0.142201	-2.71198	0.00668829	0.0465158
Acad10	223.575	-0.385229	0.143053	-2.69186	0.00710538	0.0485051
Plekhh1	779.073	-0.384901	0.158953	-2.41851	0.0155842	0.0858913
Papolg	596.164	-0.384878	0.133675	-2.87879	0.00399208	0.0312443
Btbd6	283.46	-0.384741	0.151339	-2.5448	0.010934	0.0668135
Ror2	357.331	-0.38432	0.131512	-2.91881	0.00351368	0.0284266
Srek1ip1	247.309	-0.384275	0.155785	-2.46721	0.0136172	0.0778273
2310033P09Rik	353.815	-0.384148	0.113843	-3.37753	0.000731404	0.00846414
Ttc26	286.071	-0.383707	0.130498	-2.93942	0.00328831	0.0272197
Trim23	654.194	-0.383535	0.1639	-2.34043	0.0192613	0.0998014
Ccl17	2.29361	-0.382802	0.199568	-2.50149	0.0123672	0.07306
Bloc1s6	458.04	-0.382251	0.10265	-3.72581	0.000194689	0.00282185
Cdkn2aip	422.566	-0.382217	0.117109	-3.26481	0.00109537	0.0115418
Uqcrq	1962.04	-0.381998	0.145753	-2.62143	0.00875626	0.0566383
Tango6	765.744	-0.381627	0.105975	-3.60192	0.000315881	0.00423238
Akap11	1739.2	-0.380462	0.120342	-3.16166	0.0015687	0.0152539
Gcnt1	402.429	-0.380379	0.129769	-2.93041	0.00338518	0.0277066
Osbpl8	686.36	-0.37971	0.125056	-3.03593	0.00239798	0.0213019
Tead4	499.884	-0.379519	0.138458	-2.73472	0.00624333	0.0442131
Chd2	2022.25	-0.379382	0.12184	-3.11328	0.00185022	0.0173533
Tmem39a	1483.87	-0.379003	0.103378	-3.66512	0.000247218	0.00344397
Arhgef15	220.617	-0.378342	0.145761	-2.59269	0.0095229	0.0603628
1810030O07Rik	654.912	-0.378141	0.0922829	-4.09627	4.19852e-05	0.000774064
Gm14420	260.04	-0.377933	0.150083	-2.51808	0.0117996	0.0705528
Gnpda1	1827.1	-0.377932	0.113816	-3.31947	0.000901886	0.00994479
Lrrc57	250.963	-0.377686	0.134114	-2.81458	0.00488411	0.036494
Tbkbp1	349.69	-0.377275	0.147053	-2.56531	0.0103084	0.0638921
Rrm2	6782.4	-0.377154	0.100247	-3.76227	0.000168379	0.00250812
Necap1	962.895	-0.377132	0.108636	-3.47068	0.000519133	0.00641736
Cers4	380.244	-0.37677	0.16014	-2.35123	0.0187116	0.097688
As3mt	246.899	-0.376741	0.137838	-2.73329	0.0062705	0.0443665
Zfp518a	2041.77	-0.375907	0.13684	-2.74817	0.00599286	0.0428381
1700066M21Rik	185.439	-0.374913	0.156392	-2.39371	0.016679	0.0898985
Sypl	885.2	-0.374799	0.150494	-2.49126	0.0127291	0.0745358
Fam175a	301.823	-0.374282	0.128022	-2.92413	0.00345417	0.0281002
Foxred1	672.121	-0.373151	0.0975927	-3.82349	0.000131575	0.00203897
Ccdc93	555.842	-0.372339	0.140551	-2.64923	0.00806759	0.0534043
Lig4	327.693	-0.372033	0.127568	-2.91691	0.00353523	0.0285437
Prkaca	1414.17	-0.371535	0.0919335	-4.0416	5.30867e-05	0.000948388
Dtl	2361.76	-0.371375	0.0859027	-4.32314	1.53827e-05	0.000328681
Terf2ip	337.076	-0.371116	0.151464	-2.44964	0.0142998	0.0807434
Nfic	620.554	-0.370582	0.157293	-2.35412	0.0185665	0.0973399
Cpne6	2.74761	-0.370569	0.222306	-2.56739	0.0102468	0.0637
Cnp	380.942	-0.370375	0.104703	-3.53681	0.000404997	0.00521839
Synj1	458.596	-0.37007	0.127363	-2.90516	0.0036706	0.0293576
Ccnc	598.353	-0.369555	0.154028	-2.39937	0.0164231	0.0888753
Lap3	5128.21	-0.369083	0.0823933	-4.47917	7.49342e-06	0.000177509
Fgb	2.49346	-0.368141	0.229654	-2.49581	0.0125668	0.0737997
Ap1m1	797.375	-0.368093	0.116607	-3.15633	0.00159768	0.0154797
Stat6	621.087	-0.36754	0.0824682	-4.45575	8.35991e-06	0.000194326
Myo5c	330.062	-0.367328	0.15412	-2.38183	0.0172268	0.0920819
Ric8b	507.762	-0.367304	0.146777	-2.50349	0.0122977	0.0728628
Pbk	622.303	-0.366737	0.107117	-3.42274	0.000619926	0.0074024
Wdr76	1399.56	-0.366053	0.120367	-3.04049	0.00236197	0.0210709
Setd6	911.94	-0.365326	0.10177	-3.58871	0.000332318	0.00441595
Gpx7	455.019	-0.364834	0.150751	-2.42168	0.0154489	0.08535
Ell2	1037.83	-0.364227	0.0926929	-3.92894	8.53198e-05	0.00141312
Ssfa2	654.742	-0.36375	0.0929745	-3.91128	9.18067e-05	0.00150956
Gna13	1575.96	-0.363554	0.0858682	-4.23334	2.30248e-05	0.000461411
Adat1	542.732	-0.363363	0.101789	-3.57022	0.00035668	0.00468563
Ccnt1	659.806	-0.363067	0.113427	-3.20028	0.00137295	0.0137312
Anapc10	287.519	-0.362853	0.140248	-2.58557	0.00972192	0.0612557
Chga	216.523	-0.362391	0.13375	-2.70749	0.00677942	0.0468999
Orc6	1040.61	-0.361864	0.112963	-3.20328	0.00135873	0.0136398
Lypla1	2043.32	-0.361735	0.149287	-2.42287	0.0153985	0.0851455
Prkar2a	2132.41	-0.361668	0.0907729	-3.98391	6.77916e-05	0.00115972
Ppargc1b	214.675	-0.361646	0.13537	-2.66963	0.00759341	0.0509131
Nfkb1	1018.96	-0.361273	0.0823512	-4.3864	1.15242e-05	0.000257686
Qsox1	331.255	-0.36119	0.11267	-3.20539	0.0013488	0.0135569
Cyp4f13	191.474	-0.360843	0.153038	-2.35429	0.0185583	0.0973285
Gabpa	2780.69	-0.360477	0.0850066	-4.24027	2.23248e-05	0.000449056
Rbm3	3452.9	-0.359534	0.111341	-3.22958	0.00123972	0.0127367
Ypel5	328.095	-0.359063	0.124637	-2.8801	0.0039755	0.0311627
Armcx1	850.799	-0.358996	0.126504	-2.8403	0.00450711	0.0342481
Spire2	304.326	-0.358296	0.130175	-2.75289	0.00590722	0.04241
Ftsj1	594.252	-0.356294	0.11829	-3.01106	0.00260339	0.0225917
Fyttd1	2010.25	-0.356116	0.0914747	-3.89276	9.91088e-05	0.00160363
Mmgt1	559.149	-0.356005	0.12114	-2.93885	0.00329436	0.0272366
Papd5	1408.06	-0.355607	0.0798557	-4.45293	8.47067e-06	0.000196617
Suclg2	2060.05	-0.355504	0.0830236	-4.28231	1.84959e-05	0.000381556
Sh3tc1	275.224	-0.355097	0.139964	-2.52966	0.0114172	0.0687247
Cnot1	14208.1	-0.354783	0.0757884	-4.68116	2.85254e-06	7.54379e-05
Atp6v0d1	1091.75	-0.353688	0.102249	-3.45913	0.000541925	0.0066583
Mrpl34	1045.06	-0.352815	0.139571	-2.52898	0.0114394	0.0688152
Gm6548	142.688	-0.352676	0.143027	-2.46569	0.013675	0.0780627
Dcc	3.48156	-0.3526	0.206739	-2.68872	0.00717272	0.0488229
Mto1	541.786	-0.35219	0.131559	-2.67692	0.00743033	0.0500485
Unc13b	562.892	-0.352068	0.119942	-2.93612	0.00332343	0.0273668
Bet1l	241.917	-0.350811	0.137313	-2.55461	0.0106307	0.0654809
4632434I11Rik	825.355	-0.349057	0.118966	-2.93433	0.00334266	0.0274421
Timp1	412.569	-0.348817	0.108744	-3.20574	0.00134715	0.0135488
Abce1	7533.6	-0.348024	0.116098	-2.99755	0.00272159	0.0234784
Slc25a15	1009.26	-0.347972	0.118799	-2.92816	0.00340969	0.0278789
F3	193.498	-0.347885	0.135478	-2.55929	0.0104886	0.0648286
Eps8	500.256	-0.347803	0.0982303	-3.53939	0.000401046	0.00517574
Mtch2	2563.06	-0.347472	0.0809257	-4.29353	1.75855e-05	0.000367473
Napepld	349.195	-0.347128	0.106943	-3.24619	0.0011696	0.0121416
Dennd2c	1323.71	-0.346771	0.122215	-2.8359	0.00456961	0.0346414
Gins3	285.624	-0.346622	0.108142	-3.2049	0.00135111	0.0135717
Zfp148	970.398	-0.346446	0.0978186	-3.54186	0.000397323	0.00514405
Hsf2bp	887.578	-0.345279	0.142406	-2.42378	0.0153598	0.0850031
Poll	437.024	-0.344686	0.101008	-3.41234	0.000644082	0.00761196
Arhgap17	701.332	-0.344216	0.126923	-2.71191	0.0066896	0.0465158
1600002H07Rik	478.951	-0.343947	0.110225	-3.12009	0.00180795	0.0170362
Erlin1	470.149	-0.343891	0.103112	-3.33369	0.000857021	0.00954797
Fam179b	1281.22	-0.343326	0.0714665	-4.80365	1.55798e-06	4.46418e-05
Haus2	632.558	-0.343288	0.128962	-2.66208	0.00776595	0.0518116
Syncrip	6595.74	-0.343048	0.131004	-2.6188	0.00882395	0.0569164
Cenph	704.306	-0.342743	0.130259	-2.63261	0.00847306	0.0552834
Rpe	1113.57	-0.341813	0.116267	-2.93878	0.00329512	0.0272366
Ap1g1	2874.84	-0.341776	0.0855647	-3.99424	6.49023e-05	0.00112219
Rmi2	245.703	-0.341682	0.125539	-2.7227	0.00647503	0.0453168
Mdm1	372.85	-0.341532	0.121633	-2.80797	0.00498553	0.0370871
Cab39l	591.585	-0.341084	0.10179	-3.35097	0.000805299	0.00908468
Nup133	3562.32	-0.339808	0.0665825	-5.10348	3.33472e-07	1.13733e-05
Mll3	1591.08	-0.339733	0.114907	-2.95616	0.00311493	0.0259959
Ubqln2	1860.22	-0.339643	0.0950412	-3.57474	0.000350572	0.00462044
Prosc	1121.65	-0.339523	0.121692	-2.78947	0.00527949	0.0388487
Asna1	3114.4	-0.338847	0.117591	-2.8815	0.00395786	0.0310574
2610005L07Rik	721.288	-0.338845	0.126503	-2.67828	0.00740013	0.0498936
Slc35e1	1190.6	-0.338789	0.100943	-3.356	0.00079078	0.00899003
Igf2bp2	2006.52	-0.338596	0.115379	-2.9345	0.00334082	0.027441
Smad5	1089.09	-0.338573	0.115703	-2.92747	0.00341735	0.0279274
Elovl6	3771.47	-0.338239	0.0929296	-3.63967	0.000272988	0.00374795
Chmp1b	505.876	-0.337965	0.113849	-2.96955	0.00298236	0.0251892
AY512931	2.5157	-0.337926	0.205167	-2.44867	0.0143385	0.0809335
Slc30a1	468.732	-0.337655	0.127589	-2.64647	0.00813364	0.053715
Zfp775	242.466	-0.337551	0.14366	-2.35041	0.0187529	0.0978401
D17Wsu104e	493.525	-0.336732	0.11849	-2.84146	0.00449082	0.0341404
Tmppe	599.066	-0.336227	0.0993954	-3.382	0.000719613	0.00833965
Hccs	592.171	-0.335683	0.117893	-2.84738	0.00440802	0.0335901
Usp45	1077.45	-0.335478	0.12694	-2.64241	0.00823176	0.0542019
4933411K20Rik	498.704	-0.335312	0.125133	-2.67931	0.00737747	0.0498145
Fbxo33	453.153	-0.334592	0.121305	-2.75784	0.00581854	0.0419226
Tmem43	531.348	-0.334364	0.119848	-2.78943	0.00528003	0.0388487
Tmem186	587.188	-0.334234	0.11445	-2.92048	0.00349493	0.0282891
Sp3	2260.34	-0.334091	0.123888	-2.69678	0.00700126	0.047939
Abhd5	209.086	-0.33336	0.136331	-2.44698	0.0144057	0.0812281
Snrnp27	662.086	-0.333322	0.115291	-2.89142	0.003835	0.0302894
Haus6	1391.29	-0.332281	0.0958118	-3.46773	0.000524866	0.00647334
C2cd5	1351.96	-0.332084	0.116122	-2.85886	0.00425164	0.032723
Cnep1r1	479.949	-0.331009	0.125648	-2.63459	0.00842394	0.0550415
Serpine2	399.065	-0.330981	0.104891	-3.15985	0.00157848	0.0153306
Rb1	365.745	-0.330957	0.120128	-2.75473	0.00587409	0.042191
Mllt3	292.329	-0.330504	0.130578	-2.53171	0.0113506	0.0684518
Scaper	434.285	-0.330442	0.137567	-2.4015	0.0163279	0.0885981
Dhodh	1123.63	-0.329728	0.112672	-2.92579	0.00343587	0.0280215
Coprs	611.055	-0.329422	0.131038	-2.51366	0.0119486	0.0712852
Crybg3	389.43	-0.327929	0.138546	-2.36717	0.0179247	0.0950251
Zkscan1	431.197	-0.327647	0.120383	-2.7234	0.00646134	0.0452961
Sun1	2125.91	-0.327621	0.084371	-3.88255	0.000103367	0.00166585
Golga5	653.571	-0.3275	0.0895059	-3.65848	0.000253715	0.00353143
Mob3b	202.279	-0.327299	0.123983	-2.6411	0.00826382	0.0543465
Tgds	338.392	-0.327174	0.136745	-2.39213	0.0167508	0.090255
Tmem66	906.074	-0.327077	0.119499	-2.73639	0.0062118	0.0440478
Cdc42se2	1971.51	-0.326736	0.0823136	-3.96924	7.21026e-05	0.00122438
Zfp799	691.487	-0.326685	0.108226	-3.0191	0.0025353	0.0221677
Psmd7	4741.47	-0.326616	0.113521	-2.87693	0.00401568	0.0313557
Pou5f1	18124.6	-0.32637	0.133518	-2.44451	0.0145048	0.0816441
Smc5	2067.98	-0.326209	0.121866	-2.67668	0.00743566	0.0500634
Tti2	443.91	-0.325361	0.107412	-3.02835	0.00245891	0.0216879
2810407C02Rik	2848.26	-0.32531	0.108198	-3.00704	0.00263801	0.022843
Cep170	771.102	-0.325258	0.120417	-2.70171	0.00689845	0.0474768
Inpp5d	1793.73	-0.324485	0.13763	-2.35635	0.0184556	0.0970686
Cpne1	1530.25	-0.324444	0.0923503	-3.51316	0.000442803	0.00562908
Kdm6b	1805.41	-0.324364	0.107572	-3.01613	0.00256022	0.0223051
Tti1	1416.33	-0.324014	0.0958969	-3.3788	0.000728037	0.00843122
Pola1	2603.99	-0.323839	0.115775	-2.79708	0.00515675	0.03816
Nup93	3533.89	-0.323564	0.119337	-2.71131	0.00670181	0.0465605
Edc4	2212.79	-0.323084	0.096272	-3.35572	0.000791593	0.00899295
Tgs1	1275.96	-0.322873	0.108392	-2.97882	0.00289361	0.0245683
Atp13a3	4512.4	-0.322829	0.126323	-2.55528	0.0106102	0.0653971
Pir	536.679	-0.322795	0.102006	-3.1662	0.00154444	0.0150816
Zfp143	699.988	-0.321785	0.0936311	-3.43618	0.000589983	0.00710269
Mrpl17	1521.23	-0.321776	0.135862	-2.36956	0.0178091	0.0945367
Arhgap44	295.168	-0.321515	0.12038	-2.67043	0.00757552	0.0508142
Dennd4a	468.762	-0.321322	0.110894	-2.89695	0.00376812	0.0299767
Smim7	850.222	-0.32094	0.0885881	-3.62277	0.00029147	0.00395125
Polb	381.795	-0.320411	0.107452	-2.98092	0.00287387	0.024478
Pdpr	599.163	-0.319802	0.116771	-2.73758	0.00618928	0.0439074
Nudcd1	1242.02	-0.319655	0.112172	-2.84967	0.00437641	0.033442
Zscan12	334.275	-0.3194	0.129881	-2.45955	0.013911	0.0790185
Pms1	587.267	-0.31892	0.128249	-2.48654	0.0128992	0.0752857
Snap23	957.535	-0.318629	0.0860031	-3.70508	0.00021132	0.00302622
Zfp317	777.192	-0.317929	0.110345	-2.88147	0.00395822	0.0310574
Trappc1	350.515	-0.317763	0.12043	-2.63991	0.00829271	0.054492
Phkb	835.357	-0.317358	0.117534	-2.70045	0.00692463	0.0475784
Agpat5	946.089	-0.316666	0.0848028	-3.73324	0.000189032	0.00274974
Upf2	1587.46	-0.316081	0.116993	-2.70138	0.00690531	0.0475038
Cnot7	1278.95	-0.315701	0.102114	-3.09168	0.00199025	0.0184309
Glod4	1418.78	-0.315509	0.096566	-3.26756	0.0010848	0.0114379
Zbtb43	857.879	-0.315404	0.091365	-3.45197	0.00055651	0.00678581
Pigm	907.66	-0.31533	0.0894502	-3.52563	0.000422473	0.00540471
Coq9	665.849	-0.314959	0.0910483	-3.4588	0.000542587	0.00666135
D630037F22Rik	239.273	-0.313963	0.121518	-2.58282	0.00979951	0.0616076
2310044G17Rik	830.084	-0.313821	0.0811206	-3.86909	0.000109245	0.00174316
Sec14l1	2820.7	-0.313808	0.103851	-3.02076	0.00252142	0.0220703
Fanca	1151.65	-0.313362	0.129045	-2.42803	0.015181	0.0843027
Slc29a1	3296.81	-0.312968	0.128184	-2.44066	0.0146603	0.0822897
0610009B22Rik	341.667	-0.312855	0.119415	-2.62076	0.00877329	0.0566803
2610015P09Rik	291.745	-0.312357	0.126153	-2.47681	0.0132563	0.076704
Cfdp1	2857.31	-0.312314	0.0970716	-3.21725	0.00129427	0.013115
Yipf4	676.09	-0.312123	0.114776	-2.71891	0.00654981	0.0456816
Rbbp5	1577.14	-0.311723	0.0671853	-4.63922	3.49732e-06	9.027e-05
Alg6	427.91	-0.311319	0.12005	-2.59207	0.00953995	0.0604099
Esco2	2501.39	-0.310936	0.124441	-2.49813	0.012485	0.0734799
Dcaf5	489.789	-0.310302	0.0976772	-3.17796	0.00148315	0.0146338
Homer3	317.742	-0.309847	0.110175	-2.81069	0.00494361	0.0368362
Gba	366.88	-0.309777	0.104384	-2.96648	0.00301227	0.0253489
Pvrl1	801.88	-0.309723	0.109397	-2.83336	0.00460616	0.034853
Ccpg1	810.112	-0.309323	0.119126	-2.59526	0.00945186	0.0600541
Dapk1	1335.24	-0.308555	0.127278	-2.4244	0.0153338	0.0848884
Banp	856.593	-0.308533	0.0898938	-3.43191	0.000599337	0.00719383
Tstd3	314.697	-0.308204	0.125023	-2.46491	0.0137048	0.0781773
Acap2	1503.35	-0.307524	0.0788831	-3.89832	9.6862e-05	0.00157692
Ccdc132	798.662	-0.306338	0.0978415	-3.13134	0.0017401	0.0165738
Fam122b	830.289	-0.306225	0.123525	-2.48	0.0131381	0.0763763
Commd6	273.251	-0.305822	0.115957	-2.63853	0.00832672	0.0546266
Acy1	668.869	-0.305701	0.108961	-2.80534	0.00502632	0.037349
Qsox2	421.086	-0.304849	0.110894	-2.7488	0.00598135	0.0427898
Arhgef7	1238.25	-0.304715	0.0837613	-3.63792	0.000274851	0.00376712
Rreb1	912.993	-0.30344	0.124399	-2.43897	0.0147292	0.0825611
Pdf	406.424	-0.302389	0.103219	-2.92924	0.00339794	0.027797
Snapc2	439.078	-0.302115	0.103803	-2.91067	0.00360654	0.0290033
Rhot1	1477.1	-0.301937	0.0804755	-3.75163	0.000175691	0.00259547
Cbfb	1670.59	-0.301708	0.104324	-2.89241	0.003823	0.030247
Tbl1xr1	1536.44	-0.30102	0.123995	-2.42763	0.015198	0.084339
Lsm4	2413.66	-0.300633	0.103777	-2.89692	0.00376846	0.0299767
Wdr37	717.04	-0.300549	0.08338	-3.60459	0.000312643	0.00419248
Tmem184c	553.404	-0.2999	0.0964418	-3.10964	0.00187314	0.0175377
Crot	579.784	-0.298372	0.126828	-2.35213	0.0186664	0.09761
Mmachc	560.261	-0.297747	0.119951	-2.4835	0.0130099	0.0757403
Pnpla8	1017.93	-0.297495	0.107118	-2.77734	0.00548053	0.0399621
Nucks1	10642.3	-0.297247	0.108254	-2.7459	0.00603454	0.0430558
Rnf2	2002.82	-0.296977	0.102089	-2.90861	0.00363041	0.0291227
Polr2c	1512.41	-0.296941	0.0900166	-3.29856	0.000971826	0.0104932
Wfs1	399.566	-0.295631	0.103728	-2.84824	0.00439611	0.0335152
Zbtb44	1587.41	-0.295195	0.0902048	-3.27154	0.00106962	0.0113074
Sord	786.424	-0.294143	0.096758	-3.04037	0.00236284	0.0210709
Tsnax	1578.21	-0.293997	0.077077	-3.81438	0.000136523	0.0021008
Rad51ap1	567.277	-0.29383	0.112379	-2.61445	0.00893711	0.0575084
Pomt2	376.072	-0.293115	0.105186	-2.78709	0.00531838	0.039016
Klhl12	1073.24	-0.292359	0.0942206	-3.10255	0.00191862	0.0179012
Zfp955a	422.746	-0.29177	0.12171	-2.39787	0.0164906	0.0890913
Gss	420.803	-0.291008	0.113954	-2.55279	0.0106865	0.0656244
Zmat3	3503.85	-0.29066	0.0812491	-3.57747	0.000346931	0.00457995
Herpud2	569.931	-0.290393	0.0941532	-3.08528	0.00203361	0.0187143
Cfl2	793.354	-0.289732	0.112683	-2.57215	0.010107	0.0631719
Mfn1	1181.53	-0.289541	0.0858444	-3.37288	0.000743858	0.0085775
Prdm10	404.917	-0.288401	0.114785	-2.51227	0.0119956	0.0714554
Birc2	949.761	-0.288354	0.110502	-2.60928	0.00907329	0.0582221
0610012G03Rik	588.387	-0.288322	0.120555	-2.39134	0.0167869	0.0902989
Xiap	1592.32	-0.288116	0.111935	-2.57407	0.010051	0.0628946
Rchy1	531.67	-0.287558	0.120473	-2.38658	0.017006	0.0912286
Nae1	1043.54	-0.287081	0.113566	-2.52795	0.011473	0.0689574
Cystm1	249.201	-0.286856	0.118354	-2.41918	0.0155553	0.0857617
Kxd1	824.29	-0.286308	0.0945418	-3.02773	0.00246396	0.021705
Ap4e1	718.393	-0.285625	0.101591	-2.81187	0.00492541	0.0367175
Shcbp1	966.092	-0.28527	0.115685	-2.46575	0.0136727	0.0780627
Trim8	1112.61	-0.284908	0.120799	-2.35846	0.0183508	0.0966173
Tmem33	990.007	-0.284745	0.0951508	-2.99288	0.00276357	0.0237516
Rbm4b	256.108	-0.284713	0.120321	-2.36559	0.0180013	0.0953092
AI597479	762.637	-0.284712	0.120859	-2.35566	0.0184898	0.0971269
Dis3l2	544.869	-0.284346	0.113929	-2.49619	0.0125534	0.0737564
Phf6	1024.16	-0.283985	0.110246	-2.57681	0.00997171	0.0624713
Aifm1	1398.54	-0.281336	0.087154	-3.22788	0.0012471	0.0127727
Gpam	395.529	-0.280516	0.118008	-2.37834	0.0173906	0.0928037
Leprot	876.556	-0.28042	0.117697	-2.38275	0.017184	0.0918834
Slc16a1	4399.61	-0.280109	0.0860369	-3.25563	0.00113141	0.0118365
E2f8	1062.41	-0.280074	0.117425	-2.38523	0.0170686	0.0915091
Ncapg2	1586.77	-0.279744	0.112918	-2.47714	0.0132439	0.0766945
Tubgcp3	800.078	-0.279138	0.0904243	-3.08696	0.00202212	0.0186299
Sdhd	2180.94	-0.278882	0.0811434	-3.43676	0.000588709	0.00709265
Ech1	780.129	-0.277544	0.0873157	-3.178	0.00148294	0.0146338
Cog3	687.876	-0.277202	0.0968215	-2.86274	0.00419991	0.0324798
Gprasp2	539.33	-0.277094	0.10626	-2.60757	0.00911879	0.0584313
Rab11a	859.839	-0.277063	0.111788	-2.4785	0.0131935	0.0766
Mbtps1	3523.37	-0.276209	0.0584273	-4.72736	2.27455e-06	6.21219e-05
Ift88	322.071	-0.27561	0.114212	-2.41338	0.0158053	0.0867544
Adck1	341.571	-0.275593	0.101695	-2.70915	0.00674551	0.0467434
Hddc2	377.978	-0.275241	0.112602	-2.44543	0.014468	0.0815223
Uxs1	485.561	-0.274524	0.111591	-2.46	0.0138936	0.0789475
Secisbp2l	732.567	-0.274344	0.100609	-2.72681	0.006395	0.0449713
Btrc	821.786	-0.272645	0.0768705	-3.54713	0.000389453	0.00505443
Xab2	2519.5	-0.271787	0.101232	-2.68448	0.00726434	0.0492802
Npat	1464.77	-0.271775	0.112728	-2.41075	0.0159198	0.0871459
Vat1	3086.68	-0.270712	0.111807	-2.42111	0.0154733	0.0854555
Rbm7	871.354	-0.27009	0.0938497	-2.8775	0.00400836	0.0313289
Slc19a2	1304.24	-0.26975	0.108022	-2.49662	0.0125384	0.0737135
Acot7	1339.18	-0.26969	0.109092	-2.47266	0.0134111	0.0772394
Dnajc10	1817.85	-0.269275	0.0921386	-2.92265	0.00347072	0.0281478
Abhd4	997.14	-0.26884	0.106066	-2.53456	0.0112588	0.0680505
Haus5	546.663	-0.268764	0.0972581	-2.76347	0.00571906	0.0413536
Zfand1	564.625	-0.268753	0.108823	-2.47067	0.0134858	0.0773661
Kdelr2	1229.92	-0.267977	0.0700177	-3.82715	0.000129635	0.00201278
Atad5	1648.68	-0.267366	0.074994	-3.56492	0.000363961	0.00476263
Wdr5	3845.38	-0.267255	0.0930499	-2.87212	0.00407722	0.0317748
Pdia3	8070.88	-0.266837	0.0651936	-4.09301	4.25818e-05	0.000784165
Coa5	1755.56	-0.266655	0.0717136	-3.71827	0.000200591	0.00289439
Pfkm	1200.36	-0.266587	0.0944178	-2.82334	0.00475258	0.0356598
Rbl1	568.124	-0.265683	0.109131	-2.43467	0.0149053	0.0832369
Phf20l1	499.358	-0.265156	0.108884	-2.43593	0.0148534	0.0830554
Myt1l	6.35642	-0.264736	0.272784	-2.40305	0.0162589	0.0883722
Dhx35	896.344	-0.26451	0.106006	-2.49534	0.0125838	0.0738292
Timm17b	674.975	-0.263914	0.102883	-2.56514	0.0103134	0.0638921
Heatr5b	962.449	-0.263289	0.0948011	-2.77652	0.00549442	0.0399982
Mcm3ap	2846.04	-0.26324	0.106898	-2.46247	0.0137984	0.0785542
Lin7c	2927	-0.2632	0.0949462	-2.77219	0.00556811	0.040407
Vprbp	2831.23	-0.262837	0.0837468	-3.1384	0.0016987	0.0162439
Mtfr1l	1116.71	-0.262757	0.110841	-2.37041	0.0177683	0.0943509
Tyk2	742.233	-0.262649	0.11214	-2.34136	0.0192135	0.0997515
Elovl5	2224.11	-0.262159	0.0798883	-3.28128	0.00103336	0.0109816
Yeats2	1454.79	-0.262	0.0999082	-2.62258	0.00872664	0.0564788
Ncoa6	943.332	-0.260977	0.0972423	-2.68357	0.00728406	0.0493932
Trip4	730.901	-0.260077	0.109787	-2.36881	0.0178455	0.0946674
Ftl1	58315.8	-0.259637	0.0700774	-3.70497	0.000211415	0.00302622
Abcd3	751.22	-0.259397	0.086976	-2.98222	0.00286169	0.0244129
Rfwd3	4502.83	-0.25853	0.10518	-2.45767	0.0139841	0.0793499
Ndufb11	1085.08	-0.258354	0.100239	-2.57745	0.00995315	0.0623989
Calu	4396.06	-0.257836	0.0817562	-3.1536	0.00161269	0.0155657
Ptpn6	472.264	-0.257828	0.107495	-2.3977	0.0164985	0.0890924
Patl1	1234.16	-0.257496	0.109755	-2.34605	0.0189738	0.0987138
Ghitm	4104.43	-0.256943	0.0930753	-2.76044	0.00577238	0.0416458
Abhd13	821.701	-0.256534	0.10449	-2.45514	0.0140829	0.0798262
Rrm1	5722.97	-0.256316	0.093913	-2.72923	0.00634818	0.044784
Eri1	1539.27	-0.256221	0.0900156	-2.84613	0.0044254	0.0336907
Slc25a13	2462.65	-0.254167	0.0935322	-2.71706	0.00658645	0.0458975
Dennd4c	936.104	-0.253954	0.0976693	-2.59983	0.00932708	0.0594486
Mgme1	870.083	-0.253522	0.0962017	-2.63549	0.00840156	0.0549752
Gins2	977.008	-0.252251	0.0941895	-2.67823	0.00740115	0.0498936
Mkrn2	663.351	-0.252117	0.090155	-2.79573	0.00517824	0.0382838
Fzd5	2656.48	-0.251874	0.0804542	-3.13045	0.00174536	0.0165917
Usp38	1153.92	-0.251848	0.103519	-2.4328	0.0149826	0.0835749
Inip	706.481	-0.251359	0.102703	-2.44819	0.0143576	0.081013
Cox15	900.651	-0.251113	0.0987187	-2.54353	0.0109737	0.0669504
Casp8ap2	1620.84	-0.250618	0.0976928	-2.56545	0.0103043	0.0638921
Abi1	1097.1	-0.250081	0.105762	-2.36432	0.018063	0.0954669
Suz12	4413.06	-0.249993	0.0791733	-3.15738	0.00159195	0.0154428
Mrps22	516.6	-0.249102	0.106436	-2.34036	0.0192649	0.0998014
Ctsz	1438.87	-0.24889	0.0741907	-3.35458	0.000794866	0.00900265
Ccdc43	1006.82	-0.246823	0.0873268	-2.82631	0.00470878	0.0354136
Tmem209	1705.73	-0.246293	0.0707652	-3.48063	0.000500236	0.00621232
Ncapd3	1847.05	-0.2461	0.0837201	-2.93939	0.00328857	0.0272197
Gabpb2	1840.9	-0.246084	0.0967911	-2.54233	0.0110115	0.0670077
Cdip1	648.27	-0.245518	0.090109	-2.7252	0.00642627	0.0451518
Mtpn	2465.61	-0.245088	0.10361	-2.36548	0.0180068	0.0953092
Mrfap1	7419.05	-0.243523	0.0752528	-3.23609	0.00121179	0.0124901
Fancd2	1992.9	-0.242105	0.0775156	-3.1232	0.00178895	0.0168768
Hmgb2	15060.2	-0.241021	0.0897461	-2.68572	0.00723748	0.0491186
Klf11	884.409	-0.240962	0.0798504	-3.01766	0.00254731	0.0222245
Trappc10	779.912	-0.240726	0.0930801	-2.58555	0.0097225	0.0612557
Kdm2b	2766.96	-0.240288	0.0810247	-2.96599	0.00301714	0.0253502
Tecpr2	532.1	-0.240104	0.0975205	-2.46207	0.0138137	0.0785763
Rpap1	3206.11	-0.239689	0.0886443	-2.70389	0.00685334	0.0472471
Cmtm6	2220.45	-0.239086	0.0669174	-3.57244	0.00035367	0.00465748
Isca1	845.879	-0.238624	0.0884974	-2.69638	0.00700981	0.0479772
Zfp330	1414.6	-0.238254	0.0938261	-2.53904	0.0111157	0.0674639
Mfsd1	960.808	-0.238069	0.0812132	-2.93183	0.00336973	0.0276222
Nfatc3	2050.61	-0.237406	0.0906111	-2.6199	0.00879561	0.056779
Stx12	871.2	-0.237325	0.0982932	-2.41408	0.0157751	0.0867066
Snx2	2204.09	-0.236846	0.0654764	-3.61706	0.000297972	0.00401913
Ccdc127	805.168	-0.236505	0.0829519	-2.85088	0.00435987	0.0333808
Cat	1957.91	-0.236402	0.0716438	-3.29966	0.00096802	0.0104736
Ptma	52067.4	-0.236393	0.0863049	-2.73909	0.00616104	0.0437648
Nudt21	2130.79	-0.235165	0.0775753	-3.03134	0.00243471	0.0215569
Babam1	921.729	-0.23356	0.0852814	-2.73894	0.00616376	0.0437649
Lta4h	1454.29	-0.232439	0.0613062	-3.79158	0.00014969	0.00228027
Wdr59	960.901	-0.231568	0.0765988	-3.02261	0.00250606	0.0219716
Snx4	1270.8	-0.231493	0.075712	-3.05737	0.0022329	0.0201773
Gde1	457.179	-0.231276	0.093633	-2.46929	0.013538	0.0775555
Ipo11	2847.35	-0.231121	0.088621	-2.60806	0.00910569	0.0583835
Mccc1	400.863	-0.230866	0.0955976	-2.4142	0.0157697	0.0867066
Blm	2609.26	-0.230239	0.0837386	-2.74931	0.00597204	0.0427422
Fignl1	2234.73	-0.230157	0.0840341	-2.73879	0.00616657	0.0437655
Otud4	5239.2	-0.229484	0.0967628	-2.3716	0.017711	0.0940778
Nemf	1403.74	-0.228877	0.0836654	-2.73562	0.0062263	0.0441312
Ptplad1	683.037	-0.227818	0.0820686	-2.77637	0.00549702	0.039999
Lman1	2892.67	-0.225615	0.0634324	-3.55674	0.000375487	0.00488497
Ckap4	2294.35	-0.225233	0.0779149	-2.89052	0.00384603	0.0303394
Cbll1	762.276	-0.224943	0.0950224	-2.36742	0.0179127	0.0949929
Slmap	1491.01	-0.223304	0.0930424	-2.40001	0.0163948	0.0888088
Timm44	1356.83	-0.222789	0.0892788	-2.49529	0.0125856	0.0738292
Atp5f1	4028.46	-0.220185	0.0682132	-3.22792	0.00124696	0.0127727
Preb	1054.45	-0.219872	0.0796822	-2.75974	0.0057847	0.041716
Tacc2	1580.22	-0.217672	0.0882178	-2.46715	0.0136193	0.0778273
Bag4	2109.02	-0.217135	0.0917925	-2.36517	0.0180216	0.0953508
Sucla2	1364.09	-0.216704	0.0870053	-2.49044	0.0127584	0.0746263
Pias2	2972.27	-0.214763	0.0823593	-2.60751	0.00912038	0.0584313
4933426M11Rik	1175.88	-0.214728	0.0836413	-2.56715	0.0102538	0.0637192
Ndufb8	1903.95	-0.21396	0.0756169	-2.82958	0.00466099	0.0351689
Pdk3	750.95	-0.212271	0.089241	-2.37836	0.0173897	0.0928037
Mau2	1331.24	-0.212133	0.0854183	-2.4835	0.0130099	0.0757403
Rpl13	25101.1	-0.212022	0.075705	-2.80063	0.00510024	0.0378459
Atp6v1h	1308.14	-0.211289	0.0878737	-2.40439	0.0161996	0.0881465
Crlf3	1570.66	-0.209999	0.0849523	-2.47172	0.0134464	0.0772862
Dld	1938.19	-0.20954	0.0811284	-2.58271	0.0098028	0.0616076
Manf	2117.92	-0.207411	0.0829832	-2.49958	0.0124341	0.0732805
Tinf2	968.905	-0.204211	0.0823973	-2.47845	0.0131956	0.0766
Scfd1	723.644	-0.203926	0.0787112	-2.59087	0.00957347	0.0605644
Aph1a	784.672	-0.202748	0.0822011	-2.46655	0.0136423	0.0779311
Uhrf1	8857.37	-0.201837	0.0656585	-3.07405	0.00211174	0.0192794
Slbp	2089.16	-0.200251	0.0824681	-2.42832	0.0151691	0.0842947
Ganab	5760.26	-0.199697	0.0588022	-3.39609	0.000683559	0.0080256
Zrsr2	1154.11	-0.196897	0.0823186	-2.39191	0.0167611	0.0902737
Zfp451	1294.37	-0.195945	0.0835833	-2.34442	0.0190566	0.0990082
Afg3l1	2851.25	-0.193403	0.0709826	-2.72457	0.00643857	0.0451989
Got2	5994.14	-0.190839	0.070861	-2.69317	0.00707758	0.0483999
Fbxo45	704.337	-0.189768	0.079356	-2.39152	0.0167786	0.0902845
Glo1	2219.5	-0.189646	0.0790162	-2.40005	0.016393	0.0888088
Actr8	873.597	-0.188836	0.0777764	-2.42789	0.015187	0.0843074
Exoc1	788.225	-0.188668	0.0785545	-2.40182	0.0163139	0.0885813
Ssr1	3535.55	-0.18856	0.0635286	-2.96814	0.00299608	0.0252523
Ist1	1093.85	-0.186219	0.0788332	-2.36229	0.0181626	0.0958139
Capza1	1898.84	-0.183682	0.0763937	-2.40436	0.016201	0.0881465
Cdc6	1514.56	-0.182767	0.070508	-2.59201	0.00954156	0.0604099
P4hb	7761.5	-0.181634	0.0760363	-2.38877	0.016905	0.0907826
Rab1	4333.97	-0.176195	0.0686117	-2.56794	0.0102305	0.0636478
Sbno1	4584.19	-0.174486	0.0723058	-2.41309	0.0158179	0.0867942
Copb1	2513.01	-0.173053	0.0674516	-2.56555	0.0103013	0.0638921
Pdia6	6936.66	-0.172954	0.0705837	-2.45035	0.0142719	0.0806423
Brd7	1502.78	-0.172802	0.0688446	-2.51003	0.012072	0.0717292
Echs1	1364.75	-0.170646	0.0721772	-2.36427	0.0180655	0.0954669
Topbp1	4559.05	-0.170339	0.0686738	-2.48041	0.013123	0.0763261
Dusp11	1819.84	-0.167497	0.0695522	-2.40821	0.0160307	0.087634
Csde1	9305.47	-0.161094	0.0561008	-2.8715	0.00408523	0.0318064
Rpl18a	15489.1	-0.159635	0.0642168	-2.48589	0.012923	0.0753839
Wdhd1	1975.31	-0.152428	0.0630819	-2.41639	0.0156751	0.0863042
Nap1l4	3558.29	-0.146116	0.0619305	-2.35938	0.0183055	0.0964415
Gga2	4847.82	0.134106	0.0571304	2.34738	0.0189058	0.0984788
Eif4h	7581.78	0.159	0.0632019	2.51575	0.0118779	0.0709651
Dab2ip	1733.89	0.167478	0.0701741	2.38648	0.0170106	0.0912286
Raly	6181.97	0.168594	0.064472	2.615	0.00892287	0.0574463
Cdca2	2472.14	0.172824	0.0558954	3.09171	0.00199007	0.0184309
Lbr	5581.63	0.17417	0.0740439	2.35223	0.0186611	0.09761
Tacc3	2509.29	0.174381	0.0589729	2.95699	0.0031066	0.0259398
Rab1b	1928.08	0.177481	0.0752813	2.35772	0.0183873	0.0967464
Tbc1d14	1212.77	0.178928	0.0704003	2.54167	0.0110325	0.0670848
Chfr	1137.62	0.1798	0.0760003	2.36547	0.0180074	0.0953092
Adnp	3180.23	0.180346	0.0571625	3.15509	0.00160446	0.0155175
Cbx6	1320.98	0.181169	0.0751024	2.41229	0.0158526	0.0868663
Wdr26	3158.04	0.183425	0.0711266	2.57884	0.00991334	0.0622022
Rab3gap2	1743.34	0.187399	0.0674585	2.77776	0.00547345	0.0399439
Qars	3774.2	0.187509	0.0589275	3.18179	0.00146367	0.0144859
Ap3d1	2191.4	0.188823	0.0687354	2.74698	0.00601474	0.0429335
Kif11	4945.61	0.190328	0.0733196	2.59586	0.00943539	0.0599967
Ift46	988.51	0.191435	0.080494	2.37735	0.0174375	0.0929615
Tubb5	40163.9	0.192991	0.0783689	2.46263	0.0137923	0.0785542
Zfp609	3045.76	0.193882	0.0810759	2.39161	0.0167749	0.0902845
Plk1	4473.76	0.19479	0.0623193	3.12578	0.00177337	0.016769
Spc24	1450.04	0.195857	0.0770052	2.54323	0.0109833	0.0669626
Ncapd2	9318.16	0.19596	0.0752771	2.60313	0.00923758	0.0589845
Snx9	735.53	0.197143	0.0820972	2.40134	0.0163351	0.0886072
Adprhl2	1055.46	0.197804	0.0787393	2.51183	0.0120107	0.0714704
Ube4b	5277.1	0.198389	0.0671514	2.95436	0.00313321	0.0261215
Cc2d1b	1500.42	0.198418	0.0803704	2.46913	0.0135441	0.0775555
Gna11	1813.47	0.199448	0.0848932	2.34919	0.0188142	0.0980968
Fbxw11	1661.39	0.199538	0.0766348	2.60382	0.00921904	0.0589242
Hnrnpul1	5064.17	0.201027	0.0836803	2.40233	0.016291	0.0884868
Marcksl1	8989.98	0.201425	0.0757978	2.65739	0.00787474	0.0523425
Aurka	3465.65	0.20297	0.0672348	3.01879	0.0025379	0.0221695
Ube2k	3173.64	0.203688	0.0817781	2.491	0.0127383	0.0745626
Hn1	2354.13	0.204163	0.0848942	2.40499	0.0161729	0.0880529
Ppp2ca	5595.31	0.204476	0.0857624	2.38416	0.0171181	0.0916327
Scaf1	3167	0.205232	0.0868105	2.36424	0.0180672	0.0954669
Pak4	2133.67	0.207394	0.087663	2.36546	0.0180078	0.0953092
Dgkd	2259.8	0.211059	0.0834295	2.52979	0.011413	0.0687247
Nlk	1102.65	0.211314	0.0782066	2.70191	0.00689425	0.0474682
Kif20a	4132.2	0.2117	0.0612993	3.4535	0.000553359	0.00675759
Neurl4	1485.8	0.212403	0.0758768	2.79947	0.00511871	0.0379655
Spin1	2707.37	0.212591	0.0803326	2.6464	0.00813533	0.053715
Klhdc3	2553.87	0.21284	0.0809594	2.62909	0.00856133	0.0556854
Dgcr2	1721.62	0.21411	0.0899723	2.37994	0.0173157	0.0924955
Dcakd	2695.31	0.215749	0.0916874	2.35324	0.0186109	0.0974387
Wee1	1819.5	0.215866	0.0846708	2.54942	0.0107901	0.0660842
Chtf18	1806.22	0.215879	0.089469	2.41247	0.0158448	0.086853
Arhgdia	7898.15	0.216988	0.089419	2.42681	0.0152321	0.0844411
Ddx54	4227.67	0.217818	0.0890953	2.44468	0.0144979	0.0816335
Senp6	2181.9	0.217997	0.078162	2.78922	0.00528354	0.0388487
Sulf2	3461.42	0.218296	0.0919834	2.37312	0.0176386	0.0938168
Pkp4	2682.1	0.218408	0.0655409	3.33228	0.000861388	0.00957357
Cmas	1330.74	0.21913	0.0737436	2.97132	0.00296521	0.0250838
Akt1	1489.07	0.220162	0.0935504	2.35314	0.0186155	0.0974387
Polr1c	2500.07	0.220229	0.0828438	2.6582	0.00785595	0.0522392
Pycrl	679.817	0.220278	0.0913583	2.41077	0.0159189	0.0871459
Hnrnpa0	11864	0.221045	0.0915591	2.41436	0.0157629	0.0866988
Lrwd1	1566.49	0.22112	0.0804064	2.74983	0.00596258	0.0426935
Itga6	3118.26	0.221145	0.0855802	2.58351	0.00978003	0.0615333
Axin1	1404.73	0.22255	0.0778055	2.86033	0.00423206	0.032619
Arl6ip4	940.135	0.222671	0.0816802	2.72602	0.00641035	0.0450596
Rbbp7	7177.43	0.222892	0.0936521	2.38	0.0173125	0.0924955
Dnajc5	2020.07	0.226089	0.0749009	3.01847	0.00254056	0.0221776
Tpst1	1064.35	0.227567	0.0827369	2.75077	0.0059456	0.0426286
Trip10	1399.6	0.227662	0.0792978	2.87096	0.00409231	0.0318366
Sigmar1	1565.52	0.227877	0.0949949	2.39924	0.0164291	0.0888782
Gnb1	8371.87	0.228407	0.0852539	2.67919	0.00738016	0.0498145
Maf1	1284.13	0.229587	0.0755674	3.03817	0.00238022	0.0211675
Patz1	1626.71	0.230137	0.0929303	2.47668	0.0132611	0.076704
Ide	5154.82	0.230143	0.0787228	2.92339	0.00346238	0.0281386
Gbas	992.072	0.230622	0.0924134	2.495	0.0125959	0.0738627
Rab35	1454.56	0.230733	0.0873686	2.64069	0.00827366	0.054389
Slc45a4	1311.94	0.230739	0.0838148	2.75247	0.00591472	0.042445
Ryk	1192.92	0.230889	0.0831333	2.77711	0.00548451	0.0399621
Ube2q1	1655.8	0.231309	0.0791158	2.92385	0.00345727	0.0281112
Mnf1	846.623	0.231523	0.0973932	2.37738	0.0174361	0.0929615
Eef2	88958.2	0.231767	0.0874581	2.64996	0.00805022	0.0533112
Ppp1r9a	1039.98	0.231845	0.0775465	2.98995	0.0027902	0.0239041
Ppil2	1129.05	0.231906	0.0755712	3.06854	0.00215106	0.0195829
Sufu	522.575	0.232803	0.0994709	2.34127	0.0192182	0.0997515
Sos1	1366.41	0.232876	0.0939812	2.47772	0.0132226	0.0766738
Tcf3	4359.51	0.234504	0.0813391	2.88325	0.00393597	0.0309412
Slc30a9	1319	0.234561	0.081963	2.86213	0.004208	0.0325102
Mapre2	1277.33	0.235018	0.0757389	3.10373	0.00191095	0.0178466
Bcl2l11	799.787	0.23543	0.0914572	2.57366	0.0100629	0.0629446
Ehd1	2746.43	0.235599	0.0943664	2.49615	0.0125549	0.0737564
Znrf2	1207.6	0.236632	0.0983386	2.40574	0.0161398	0.0879321
Numa1	5614.58	0.236831	0.0833046	2.84292	0.00447019	0.0339996
Stard7	1472.61	0.23726	0.0878462	2.70079	0.00691744	0.047567
Zkscan17	1471.01	0.237832	0.0853688	2.78573	0.00534078	0.0391447
Fzr1	2569.83	0.238225	0.0881707	2.70194	0.00689366	0.0474682
Uck2	3764.3	0.23854	0.0762256	3.12931	0.00175216	0.0166172
Gsta4	5816.11	0.238768	0.0766833	3.11371	0.00184751	0.017338
Plxna1	4164.92	0.239039	0.0912831	2.61848	0.00883233	0.056925
Csnk1d	2704.33	0.239428	0.0672948	3.55812	0.00037352	0.00486329
Zfp646	1550.02	0.239546	0.0828291	2.89187	0.00382954	0.0302834
Dmwd	1312.47	0.239875	0.0954836	2.51226	0.0119961	0.0714554
Akap12	21809.2	0.241757	0.0770874	3.13611	0.00171203	0.0163423
Ascc2	987.144	0.242658	0.093266	2.60158	0.00927966	0.0591932
Mprip	2903.5	0.243394	0.0935107	2.60263	0.00925112	0.0590344
Rtfdc1	979.062	0.244709	0.104549	2.34071	0.0192471	0.0998002
Hnrnpd	8517.49	0.244859	0.0910122	2.69061	0.00713216	0.0486083
Rock2	2103.6	0.244964	0.0930613	2.63206	0.00848683	0.0553394
Dpp3	3584.49	0.245075	0.0721781	3.39536	0.000685382	0.00803531
Lpcat4	480.05	0.245273	0.100446	2.44223	0.0145967	0.0820754
Phf10	1211.38	0.245616	0.100561	2.44196	0.0146077	0.0821067
Rbm45	901.722	0.246632	0.105251	2.3438	0.0190884	0.0991416
Tcf20	4396.32	0.246974	0.104475	2.36369	0.018094	0.0955458
Cd151	1668.04	0.247416	0.092304	2.6805	0.00735124	0.0496817
1700021F05Rik	548.084	0.248384	0.0967593	2.56586	0.010292	0.0638823
Cdyl	1524.35	0.248455	0.0835607	2.97373	0.00294205	0.024914
Cct5	12836.7	0.248654	0.102186	2.43325	0.014964	0.0835001
Gltp	918.595	0.249772	0.103492	2.41346	0.015802	0.0867544
Pknox1	650.221	0.249845	0.0940869	2.65459	0.00794059	0.052715
Prep	2157.21	0.25029	0.10289	2.43248	0.0149958	0.0836199
Acbd6	931.688	0.250624	0.0873736	2.8684	0.0041255	0.032058
Dlg3	828.758	0.25084	0.101648	2.46814	0.0135818	0.0776682
Cdk9	1552.82	0.251631	0.0872477	2.88433	0.00392245	0.0308518
Setd8	2731.64	0.251933	0.0868472	2.90079	0.00372227	0.0297118
Lsr	915.774	0.251956	0.0969845	2.59919	0.00934448	0.0595125
Drosha	4867.46	0.252004	0.0993073	2.53765	0.01116	0.0676309
Midn	3268.74	0.252029	0.0678752	3.71341	0.000204484	0.00294005
Maz	5186.72	0.252291	0.0818632	3.08191	0.00205679	0.0188631
Actr1a	2219.33	0.252307	0.100109	2.52011	0.0117317	0.0702771
Nmral1	578.938	0.252946	0.106568	2.37514	0.0175424	0.093368
Wdr4	739.686	0.253282	0.107547	2.35518	0.0185135	0.09722
Yif1b	1140.4	0.254079	0.088607	2.86726	0.00414039	0.0321119
Dera	983.499	0.254243	0.0969613	2.62254	0.00872763	0.0564788
Rcc2	16166.6	0.25429	0.0939696	2.70607	0.00680851	0.0470183
Mpzl1	1110.13	0.254406	0.0914219	2.78174	0.00540691	0.0395396
Proser1	930.362	0.255457	0.0868208	2.94195	0.00326152	0.0270697
Agrn	5490.15	0.258149	0.103315	2.49837	0.0124766	0.073457
Tamm41	586.259	0.258943	0.103222	2.50822	0.0121342	0.0720459
Dock9	878.325	0.258975	0.0891733	2.90333	0.00369221	0.0295157
Tlx2	4.29036	0.260077	0.243613	2.3869	0.016991	0.0911841
Ss18	3087.73	0.260196	0.10725	2.42589	0.015271	0.0846278
Ccdc85b	482.948	0.260536	0.10369	2.51216	0.0119993	0.0714554
Bag3	532.744	0.261007	0.110838	2.35499	0.0185233	0.0972396
Foxm1	1523.88	0.261494	0.101488	2.57661	0.00997741	0.0624828
Apoa1bp	728.383	0.261642	0.105708	2.47535	0.0133106	0.0769078
2410131K14Rik	308.005	0.262184	0.10996	2.384	0.0171257	0.0916327
Scamp2	490.845	0.262547	0.0975504	2.69133	0.00711672	0.0485442
Papd7	842.206	0.264104	0.0773462	3.41448	0.000639041	0.00755793
Pdha1	4015.33	0.264813	0.0846692	3.12725	0.00176449	0.0167144
Cry1	771.459	0.265168	0.097207	2.72785	0.00637486	0.044908
Gnai2	5270.7	0.265399	0.0815388	3.25528	0.00113281	0.0118435
Kctd10	851.341	0.265538	0.0975351	2.72163	0.00649608	0.0453853
Tsen34	2022.92	0.266383	0.0778633	3.42139	0.00062301	0.0074244
Gid4	1656.56	0.266626	0.104397	2.55373	0.0106575	0.0655917
Stk25	1065.76	0.267016	0.103805	2.57197	0.0101122	0.0631795
Cap1	3964.02	0.269112	0.0612985	4.39008	1.13306e-05	0.000254577
Pold1	4464.86	0.269779	0.0990657	2.72328	0.00646382	0.0452961
Mark2	1502.52	0.270826	0.0845802	3.20226	0.00136355	0.0136626
Aldh16a1	873.97	0.270888	0.0895505	3.02422	0.00249277	0.0218789
Cnot8	1451.38	0.270933	0.0744215	3.64025	0.000272377	0.00374275
Map2k2	1712.79	0.271065	0.100072	2.70856	0.00675762	0.0467871
Sh3bp4	1117.05	0.271317	0.113505	2.38942	0.016875	0.0906964
Hnrnpr	2169.33	0.27182	0.0756348	3.59383	0.000325855	0.00435156
Sh3d19	1489.75	0.271827	0.0988269	2.74994	0.00596067	0.0426935
Dlgap4	1423.05	0.272449	0.108284	2.51564	0.0118818	0.0709651
Adrbk1	1682.78	0.272634	0.0713179	3.82274	0.000131978	0.00204326
Hdgf	13692.9	0.273511	0.0931005	2.93767	0.00330685	0.0272591
Vps16	1279.53	0.273534	0.0831611	3.28912	0.00100502	0.0107442
Kri1	626.348	0.273993	0.111687	2.45278	0.0141755	0.0802384
Ctnnd1	5821.61	0.274685	0.0917505	2.99365	0.00275659	0.023718
1700001L05Rik	1171.84	0.275285	0.111195	2.47436	0.0133473	0.0770373
Lypla2	925.513	0.276108	0.113362	2.43628	0.0148392	0.0830554
Cul7	3083.41	0.276253	0.0856296	3.22603	0.00125519	0.0128156
Wtip	1137.92	0.276524	0.111564	2.47801	0.0132117	0.0766384
Ap2b1	5088.93	0.277296	0.114244	2.42691	0.0152281	0.0844411
Lrpprc	3597.8	0.277348	0.117374	2.36288	0.0181333	0.095722
Nf2	3898.19	0.277454	0.0877621	3.16109	0.00157179	0.0152748
Prps1	3513.13	0.27909	0.0587764	4.74825	2.05181e-06	5.70685e-05
Mesdc1	1234.62	0.279557	0.0951505	2.93771	0.00330648	0.0272591
Zcrb1	507.193	0.279759	0.109594	2.5539	0.0106525	0.0655903
Fzd7	3168.77	0.280281	0.11803	2.37513	0.0175427	0.093368
Rangap1	7700.73	0.281116	0.0769489	3.65325	0.000258938	0.00358759
Atxn7l3	2450.54	0.281477	0.115916	2.42845	0.0151636	0.0842934
Enpp3	2374.62	0.281953	0.118308	2.3844	0.017107	0.0916327
Ttc7b	1197.44	0.282086	0.0867082	3.25231	0.00114469	0.0119291
Top2a	23736.4	0.28219	0.0751409	3.75542	0.000173051	0.00256116
Ctr9	2132.45	0.282353	0.120422	2.34479	0.0190379	0.098943
Scaf4	1938.58	0.283991	0.104099	2.72829	0.00636631	0.0448673
Dennd2a	1248.78	0.285714	0.101843	2.80597	0.00501657	0.0372937
Cit	1478.45	0.285783	0.1049	2.72416	0.00644644	0.0452148
Adipor1	2528.42	0.286153	0.0697635	4.1013	4.10835e-05	0.000761791
Ankrd27	1735.23	0.286614	0.0706724	4.0552	5.00908e-05	0.000902866
Ncdn	810.264	0.286873	0.119215	2.40694	0.0160868	0.0878215
Arpc1b	1613.15	0.287516	0.113674	2.52814	0.0114669	0.0689469
Pcbp4	2762.71	0.287889	0.103264	2.78873	0.00529155	0.0388722
Mipep	864.752	0.287906	0.105632	2.72462	0.00643762	0.0451989
Hmg20b	666.34	0.288695	0.103377	2.79255	0.00522947	0.0386095
Hic2	1940.4	0.2892	0.0827621	3.49372	0.000476344	0.00597077
Sharpin	320.267	0.289825	0.113479	2.55341	0.0106674	0.0655917
Nt5dc2	3712.64	0.2899	0.0875157	3.31289	0.000923384	0.0101265
Rab22a	508.33	0.290824	0.0961026	3.027	0.00246991	0.0217137
Baz1a	1260.93	0.290952	0.106861	2.72187	0.00649143	0.0453787
Ube3b	1894.91	0.290973	0.101881	2.85583	0.00429251	0.0329747
Zmynd11	812.609	0.291344	0.0986074	2.95554	0.00312119	0.0260347
Cers2	826.237	0.291493	0.0788339	3.69778	0.000217497	0.00309134
Mtmr14	1281.36	0.291763	0.0764802	3.81451	0.000136451	0.0021008
Actn1	5387.2	0.291896	0.0776068	3.76087	0.000169325	0.00251523
Desi1	914.769	0.291949	0.0756519	3.85842	0.000114125	0.00181028
Mycbp2	2380.31	0.292033	0.111931	2.60887	0.0090841	0.0582683
Etl4	2296.11	0.29261	0.0618071	4.73395	2.20187e-06	6.04091e-05
Mknk2	2014.28	0.292624	0.116738	2.50644	0.0121953	0.0723556
Nedd4l	759.435	0.292634	0.106279	2.75231	0.0059177	0.0424475
Tubgcp2	1116.72	0.29296	0.0699808	4.18659	2.83179e-05	0.000551056
Nr1h2	1383.84	0.295314	0.101794	2.90102	0.00371947	0.0297042
Zfp36l2	1242.05	0.295733	0.0990334	2.98578	0.00282858	0.0242072
Ppp2r4	3560.69	0.296059	0.0863414	3.42904	0.000605724	0.00725429
Akt1s1	945.706	0.296456	0.103605	2.86184	0.0042119	0.0325102
Itfg3	591.511	0.296468	0.114199	2.59545	0.00944668	0.0600448
Sbk1	1676.3	0.296802	0.114494	2.59234	0.00953259	0.0604005
Fbl	4713.87	0.297568	0.110538	2.6921	0.00710036	0.0485051
Zbtb22	449.892	0.297576	0.112962	2.63402	0.00843817	0.0550889
Myo1e	1372.21	0.298342	0.110244	2.70451	0.00684051	0.0472191
Akap9	2039.59	0.298864	0.099925	2.99124	0.00277846	0.0238542
Tsc22d4	795.394	0.299078	0.107221	2.78888	0.00528901	0.0388712
Ubl3	1115.17	0.299685	0.125176	2.39408	0.0166621	0.0898558
Polr3c	762.208	0.299813	0.119377	2.51097	0.01204	0.0716184
Rnf187	4098.43	0.300492	0.0992671	3.02705	0.00246956	0.0217137
Mthfd1l	4124.22	0.301455	0.0995765	3.02745	0.00246624	0.021705
Nusap1	2695.53	0.30176	0.114391	2.63788	0.00834268	0.054709
Zfp280c	656.446	0.30193	0.123067	2.45445	0.0141102	0.0799249
Atrx	6814.53	0.302699	0.0933973	3.24067	0.00119249	0.0123474
Arhgef1	2028	0.302765	0.110782	2.73239	0.00628771	0.0444493
Tmem127	555.442	0.303053	0.103724	2.92181	0.00348008	0.0281972
Syde2	878.702	0.303384	0.105028	2.88775	0.00388012	0.0305486
Pacsin3	342.755	0.304093	0.114961	2.64415	0.00818958	0.0539462
Morf4l2	6757.31	0.304849	0.0808521	3.77032	0.000163038	0.00243983
Mmadhc	926.987	0.305724	0.103261	2.96091	0.00306731	0.0257182
Slc43a1	373.686	0.305926	0.120038	2.55082	0.0107469	0.0659446
Hdac6	2128.97	0.307355	0.0991797	3.09823	0.00194682	0.0181119
Pgd	4007.68	0.308411	0.107747	2.86232	0.00420546	0.0325072
Ddb1	24469.9	0.308623	0.0780324	3.95496	7.6548e-05	0.00129036
Mnt	1176.21	0.309481	0.0928857	3.33218	0.000861692	0.00957357
Plcg1	2044.48	0.310851	0.101204	3.07163	0.00212895	0.0194068
Apba3	551.891	0.31115	0.117904	2.63855	0.00832603	0.0546266
Sertad2	852.401	0.311391	0.097759	3.18443	0.00145039	0.0143669
Crls1	482.27	0.312339	0.113593	2.74984	0.0059624	0.0426935
Fyn	508.248	0.312571	0.107825	2.89881	0.00374577	0.0298847
Shc1	3888.73	0.312924	0.0979695	3.19424	0.00140198	0.0139673
Tom1l1	575.843	0.313372	0.119279	2.62758	0.00859938	0.05587
Stk11	1492.3	0.313645	0.102453	3.06132	0.00220361	0.0199824
Usp6nl	852.207	0.313713	0.0783643	4.00352	6.24058e-05	0.00108484
Sptan1	8850.94	0.314804	0.11357	2.77153	0.00557927	0.0404698
Rhobtb2	480.911	0.314901	0.126075	2.49565	0.0125726	0.0738068
Pik3cb	950.302	0.315174	0.122831	2.56427	0.0103393	0.064028
Lmnb1	11332.2	0.315636	0.101855	3.09892	0.0019423	0.0180908
Tor2a	716.933	0.315739	0.0876695	3.6002	0.000317976	0.00425693
Rrp7a	1470.79	0.315768	0.123937	2.54766	0.0108449	0.0663444
Mboat2	544.332	0.316031	0.131764	2.39809	0.0164808	0.0890913
Calm3	6862.03	0.31658	0.0872617	3.62777	0.000285875	0.00388848
Fbxo6	593.407	0.317533	0.103163	3.0764	0.00209517	0.0191498
Ict1	686.704	0.317874	0.116729	2.72314	0.00646646	0.0452961
Mapkapk5	975.557	0.317893	0.135415	2.34721	0.0189148	0.0984935
Cdc42se1	1533.1	0.31832	0.116644	2.72919	0.00634894	0.044784
Akirin2	1370.23	0.318584	0.099191	3.21149	0.00132047	0.0133387
Nrf1	1067.31	0.318766	0.109567	2.9094	0.00362125	0.0290637
Lgr4	3086.47	0.318967	0.0988676	3.22698	0.00125103	0.0127893
Ngfrap1	2713.87	0.319008	0.0911374	3.50026	0.000464805	0.00585342
Suds3	1646.45	0.319379	0.0923122	3.46008	0.000540013	0.00663986
Dirc2	442.076	0.319536	0.110242	2.89793	0.00375631	0.0299096
Limk1	886.911	0.320184	0.0990194	3.23391	0.00122107	0.0125707
Gkap1	464.974	0.321617	0.119524	2.69081	0.00712788	0.0485997
Glud1	9594.24	0.3217	0.101891	3.15707	0.00159364	0.0154499
Csk	857.82	0.321835	0.109982	2.92678	0.00342491	0.0279711
Frmd8	1467.14	0.322454	0.0765153	4.21419	2.50681e-05	0.000496194
Bscl2	466.337	0.322605	0.107977	2.987	0.0028173	0.0241235
Cdc42bpa	766.427	0.323914	0.11372	2.84845	0.00439331	0.0335096
Rnf165	923.075	0.324177	0.129609	2.50274	0.0123236	0.0729826
Cep170b	2707.26	0.324721	0.129315	2.51031	0.0120624	0.0716989
Pycr2	3200.84	0.324868	0.126494	2.56845	0.0102153	0.0636478
Solh	679.898	0.325095	0.0883112	3.68057	0.000232717	0.0032702
Mex3c	1544.53	0.325174	0.0784813	4.14413	3.41104e-05	0.000651977
Map4k5	721.493	0.325274	0.0957918	3.39489	0.000686571	0.0080401
Tpgs1	497.488	0.325385	0.135024	2.40946	0.0159763	0.0874253
Paf1	1380.96	0.325456	0.0943605	3.44926	0.000562132	0.00683885
Cog1	638.178	0.325638	0.121452	2.68055	0.00735019	0.0496817
Lmtk2	2325.56	0.32633	0.134648	2.4228	0.0154014	0.0851455
Igf1r	1527.48	0.326755	0.13882	2.35464	0.0185407	0.0972994
Chst12	254.95	0.326789	0.133767	2.44336	0.0145512	0.0818479
Supt6	6177.08	0.327124	0.109699	2.98196	0.00286411	0.0244206
Pafah1b3	682.414	0.327169	0.122755	2.66566	0.00768375	0.0513906
Clcn5	531.979	0.327303	0.13469	2.429	0.0151407	0.0842144
Mea1	597.6	0.328306	0.113157	2.90203	0.00370757	0.0296238
Tmem57	1261.02	0.328401	0.139624	2.35135	0.0187054	0.0976872
Klc2	877.341	0.328716	0.103754	3.1685	0.00153227	0.014981
Spint2	3145.13	0.329182	0.0985553	3.33985	0.000838234	0.00939708
Sox12	3345.13	0.329926	0.105389	3.13095	0.00174244	0.0165738
Pitrm1	2770.81	0.330872	0.0572025	5.78402	7.29353e-09	3.69998e-07
Map3k12	506.983	0.331627	0.124111	2.67111	0.00756014	0.0507533
Pxn	1301.96	0.332491	0.100667	3.30215	0.000959467	0.0104137
Tmem109	446.139	0.332644	0.116489	2.85497	0.00430414	0.0330325
Ubtd2	758.098	0.333363	0.117714	2.83313	0.00460953	0.0348622
Gnptab	1498.39	0.333421	0.0842359	3.95848	7.54298e-05	0.00127284
Ankle2	1414.62	0.333903	0.0747739	4.46525	7.99753e-06	0.000187251
Plekhj1	913.896	0.334215	0.131115	2.54969	0.0107818	0.0660815
Myl6	3175.85	0.33487	0.0989381	3.38452	0.000713037	0.00827231
Cryzl1	389.35	0.335135	0.139469	2.4007	0.0163635	0.0887316
Ski	3531.26	0.335151	0.0974927	3.43769	0.000586702	0.00707398
Decr2	334.39	0.335298	0.107569	3.11546	0.00183659	0.0172657
Lmo7	416.339	0.335993	0.110824	3.02989	0.00244647	0.0216254
Sympk	4052.09	0.336534	0.118518	2.83936	0.00452043	0.0343331
Ptpmt1	305.816	0.337056	0.143398	2.34971	0.0187878	0.0979906
Trim27	3214.49	0.338417	0.0987176	3.42786	0.000608368	0.00728056
Samd1	2247.16	0.338814	0.115113	2.94263	0.00325434	0.0270474
Abcb8	702.75	0.339034	0.114196	2.96899	0.00298782	0.0252209
Csnk1g2	3049.57	0.339088	0.0786223	4.31298	1.61072e-05	0.000340784
Inpp5f	557.094	0.340033	0.113296	3.00288	0.00267434	0.0231327
Pcyox1l	548.095	0.340311	0.111693	3.04697	0.00231162	0.0207634
Wdr81	470.75	0.340469	0.122774	2.77381	0.00554047	0.0402426
Ppp2r3a	275.711	0.342779	0.146558	2.33992	0.0192879	0.0998883
Marcks	2615.53	0.342961	0.129077	2.65909	0.0078352	0.0522012
Spred1	1868.65	0.343005	0.142496	2.40796	0.0160418	0.0876647
Sema4b	1367.45	0.343324	0.109803	3.1259	0.0017726	0.016769
Ntmt1	752.049	0.343669	0.0877299	3.91684	8.97182e-05	0.00147903
Tmem189	761.562	0.343739	0.123914	2.77445	0.00552952	0.0401993
Grk6	2483.49	0.343812	0.105026	3.27323	0.00106326	0.0112623
Utrn	3908.98	0.343854	0.107041	3.21253	0.00131574	0.0133075
Iqce	249.7	0.344492	0.136122	2.53192	0.011344	0.0684375
Pvrl2	2430.58	0.344607	0.0916255	3.76099	0.000169243	0.00251523
R3hdm4	898.371	0.344691	0.121713	2.83172	0.00462988	0.0349669
Cyhr1	1343.39	0.345337	0.109485	3.15349	0.00161331	0.0155657
Trim2	1182.77	0.345438	0.133203	2.59178	0.00954816	0.060428
Zfp777	611.794	0.34559	0.0874536	3.95277	7.72524e-05	0.00129952
Mllt4	5927.89	0.345886	0.0788322	4.38739	1.14721e-05	0.000257039
Bin3	214.669	0.346307	0.145766	2.37362	0.0176146	0.0937197
Fam173a	288.669	0.346897	0.130823	2.64874	0.00807913	0.0534588
Amph	289.704	0.346975	0.134183	2.58546	0.0097249	0.0612557
Foxh1	727.111	0.347259	0.100725	3.44933	0.000561989	0.00683885
Tln1	4593.9	0.347378	0.106547	3.25998	0.0011142	0.0117173
Gpaa1	574.781	0.34783	0.119473	2.91256	0.00358478	0.0288571
Tubb2a	450.77	0.347991	0.140603	2.46997	0.0135123	0.0774903
Cdk17	1040.82	0.348555	0.115595	3.01559	0.00256483	0.0223051
Cbx1	4344.73	0.348597	0.111383	3.12995	0.00174837	0.0166105
Eno3	650.391	0.34923	0.115114	3.03138	0.00243437	0.0215569
Psmg4	377.465	0.349558	0.118861	2.93978	0.00328449	0.0272139
Sap30l	511.681	0.350199	0.141653	2.47155	0.0134527	0.0772862
Iffo2	689.006	0.350743	0.103392	3.39092	0.000696575	0.00812519
Fam132a	172.528	0.35085	0.145946	2.40026	0.0163836	0.0888088
Tmem59	1278.62	0.351191	0.0784185	4.4779	7.53807e-06	0.000178305
Klf6	1088.1	0.351671	0.147226	2.38878	0.0169044	0.0907826
Setd7	1520.72	0.352133	0.13136	2.68259	0.00730546	0.0494967
Sept11	7179.42	0.352449	0.115858	3.04261	0.00234535	0.0209934
Rfc4	794.592	0.352563	0.0779215	4.52402	6.06774e-06	0.000147417
Cdkn2aipnl	1777.11	0.353307	0.131495	2.6863	0.00722483	0.0490741
Tysnd1	789.749	0.353463	0.13148	2.68756	0.0071976	0.0489303
Zswim5	355.809	0.353528	0.150734	2.34738	0.0189058	0.0984788
Zfp473	943.649	0.353655	0.131809	2.68127	0.00733442	0.0496096
Ogfr	943.09	0.353992	0.126386	2.80251	0.00507069	0.0376613
Mypop	152.399	0.354004	0.143782	2.46455	0.0137185	0.0782281
Zmynd19	1874.43	0.354123	0.107632	3.29002	0.00100179	0.0107238
Rnf123	334.396	0.354413	0.139413	2.54049	0.0110697	0.0672607
Myo5a	2173.2	0.355053	0.104372	3.402	0.000668951	0.00788106
Ift20	500.771	0.355136	0.100249	3.54144	0.000397953	0.00514405
Ccdc64	500.947	0.35541	0.0989897	3.59022	0.000330405	0.0044014
Phax	1043.37	0.35598	0.107814	3.30202	0.000959905	0.0104137
Arpc5	2057.63	0.356564	0.0954225	3.73667	0.000186472	0.00271496
Qser1	2847.15	0.356745	0.109882	3.24758	0.00116392	0.0120982
Usf1	1786.85	0.35676	0.123321	2.89423	0.00380085	0.0301643
Tspan14	961.208	0.357198	0.139519	2.55876	0.0105046	0.0648774
Ccm2	708.419	0.357604	0.0843418	4.23938	2.24138e-05	0.000450285
Senp2	2126.49	0.358183	0.0874013	4.09795	4.16827e-05	0.000770247
Zfp839	433.505	0.358944	0.151588	2.36584	0.0179894	0.0953092
Rhog	155.894	0.358947	0.135119	2.65858	0.00784714	0.0522236
Zfp185	387.745	0.359155	0.132146	2.72066	0.00651511	0.0454789
Nudt19	689.387	0.359664	0.114879	3.13125	0.00174067	0.0165738
Ino80b	372.105	0.35987	0.113431	3.17405	0.00150328	0.0147511
Ano8	450.489	0.360087	0.120894	2.97894	0.00289245	0.0245683
Armc9	265.895	0.360405	0.123105	2.92638	0.00342928	0.0279824
Hlcs	459.581	0.360482	0.111784	3.22625	0.00125425	0.0128141
Cul4b	8073.61	0.360526	0.117482	3.06833	0.00215261	0.0195859
Mapk8ip1	900.498	0.36268	0.1176	3.08384	0.00204347	0.0187729
Rrp9	2349.13	0.362819	0.150131	2.41562	0.0157084	0.086458
Ppp4r1	1933.95	0.362898	0.130416	2.78287	0.00538804	0.0394195
Kcmf1	2298.19	0.364379	0.0853452	4.26894	1.96408e-05	0.000401577
Gusb	739.589	0.365482	0.0886972	4.12086	3.77456e-05	0.000708861
Rab34	587.957	0.365688	0.108366	3.37562	0.000736497	0.00851086
Msl1	1400.3	0.366237	0.132498	2.7646	0.00569926	0.0412289
Ahdc1	3083.96	0.366246	0.133545	2.74254	0.00609661	0.0434014
E2f6	723.496	0.367237	0.0898061	4.08984	4.31675e-05	0.000793534
Ube2m	1651.22	0.36763	0.135637	2.71037	0.00672084	0.046613
Gtf2i	6285.15	0.368819	0.0780084	4.72832	2.26386e-06	6.20045e-05
Bri3bp	1834.7	0.36932	0.0729968	5.05892	4.21645e-07	1.36861e-05
Ttc23	380.819	0.369437	0.128714	2.87074	0.00409508	0.031837
Slc39a4	632.899	0.370064	0.142561	2.58992	0.00959977	0.0606832
Mafb	56.9381	0.37043	0.293918	2.66345	0.00773433	0.0516219
Capn2	1123.37	0.371373	0.14252	2.60322	0.00923538	0.0589845
Anxa6	2376.19	0.371527	0.104172	3.56488	0.000364017	0.00476263
Itpr3	1678.78	0.372322	0.138436	2.68758	0.00719726	0.0489303
Ehmt2	4839.85	0.372921	0.120864	3.08459	0.00203833	0.0187382
Irgq	394.364	0.373222	0.157888	2.36271	0.0181418	0.0957357
Arhgap21	1897.5	0.373374	0.086281	4.32744	1.50852e-05	0.000322751
Wbp1l	997.673	0.373603	0.104401	3.57878	0.000345208	0.00456093
Fkbp2	347.148	0.374075	0.152586	2.45245	0.0141889	0.0802576
Cdc25b	698.251	0.374354	0.129417	2.89098	0.00384047	0.0303104
Sqstm1	3428.71	0.374898	0.0714199	5.24885	1.53053e-07	5.74198e-06
Rmnd5b	858.843	0.375464	0.159463	2.35158	0.018694	0.0976872
Phpt1	501.268	0.375759	0.154581	2.43038	0.0150829	0.0840473
Msh3	753.057	0.375802	0.143143	2.62629	0.00863214	0.0560377
Samd4b	2676.71	0.375812	0.095086	3.9521	7.74682e-05	0.00130179
Nt5c	410.023	0.376051	0.112256	3.35064	0.000806238	0.00908891
Aldh7a1	2456.55	0.37617	0.0623835	6.02983	1.64135e-09	9.99181e-08
Spire1	1029.6	0.376649	0.15676	2.40358	0.0162356	0.0883052
Top3b	1764.46	0.376863	0.0937805	4.01778	5.87483e-05	0.00103351
Ccdc136	824.72	0.377215	0.123053	3.06699	0.00216228	0.0196517
Kifc2	222.808	0.377537	0.139227	2.71175	0.00669284	0.0465183
B3gat3	518.021	0.378433	0.131493	2.87548	0.00403413	0.0314846
Mbd3	3162.35	0.378484	0.129712	2.91813	0.00352137	0.028446
Slc22a3	2.82841	0.378677	0.234927	2.5682	0.0102229	0.0636478
Sbno2	1358	0.378978	0.101131	3.74658	0.000179261	0.00263854
Rbmxl2	2033.68	0.379757	0.137832	2.75511	0.00586716	0.0421656
Fbxo2	273.628	0.379985	0.125233	3.02916	0.00245231	0.0216534
Shkbp1	1151.35	0.380166	0.0969537	3.92103	8.81721e-05	0.00145737
Gtf3a	331.642	0.38089	0.105833	3.59796	0.00032072	0.00429009
Nfkbib	584.156	0.381093	0.11819	3.22272	0.00126978	0.0129075
Inppl1	3014.73	0.381911	0.124861	3.05865	0.00222334	0.0201048
Plekhm1	1393.89	0.382479	0.101392	3.77122	0.000162453	0.00243764
Aplp1	1496.05	0.382493	0.14892	2.56634	0.0102778	0.0638189
Rabgap1l	315.865	0.382822	0.133043	2.87928	0.00398585	0.0312135
Plcg2	1510.05	0.383123	0.140713	2.72431	0.00644357	0.0452143
Tfpt	303.621	0.383793	0.14671	2.61496	0.0089239	0.0574463
St3gal3	384.537	0.384506	0.163816	2.34578	0.0189875	0.0987449
Esrra	584.72	0.384929	0.103696	3.7112	0.000206282	0.00296326
Zfp251	344.235	0.386344	0.144129	2.68139	0.00733171	0.0496096
Tmem120a	592.521	0.386376	0.117967	3.27235	0.00106656	0.0112898
Npdc1	420.008	0.386549	0.146677	2.63468	0.00842158	0.0550415
Mafk	321.355	0.386773	0.129087	2.99382	0.00275508	0.023718
Sptbn4	1117.28	0.387719	0.153401	2.52527	0.011561	0.0694606
Magi1	902.29	0.387997	0.136191	2.85016	0.00436967	0.0334241
Vangl1	698.707	0.388263	0.117872	3.29122	0.000997525	0.0107015
Acacb	1105.02	0.388483	0.115783	3.35434	0.000795552	0.00900265
Epb4.1l4b	223.659	0.389044	0.123928	3.13488	0.00171923	0.0164013
Thyn1	328.236	0.389817	0.148962	2.61726	0.00886382	0.0571051
Hip1r	622.928	0.389952	0.153258	2.543	0.0109904	0.0669806
A230050P20Rik	198.235	0.390496	0.155539	2.50556	0.0122256	0.0724821
Fam109a	316.236	0.390845	0.127494	3.06607	0.00216895	0.0196902
Slc44a1	991.023	0.391282	0.117318	3.33237	0.000861111	0.00957357
Ydjc	711.368	0.391433	0.141678	2.76286	0.00572971	0.041412
Ankrd6	642.034	0.391853	0.144813	2.71094	0.00670924	0.0465721
B3galtl	313.668	0.391883	0.116279	3.3665	0.000761298	0.00872869
Mycl1	702.842	0.391943	0.156602	2.50595	0.0122121	0.0724288
Lrrc1	492.096	0.392313	0.122556	3.20032	0.00137277	0.0137312
Drap1	1206.3	0.392364	0.118676	3.30653	0.00094458	0.0102959
Phldb1	742.006	0.393301	0.155447	2.5301	0.0114031	0.0686909
Usp44	713.011	0.393598	0.111711	3.52632	0.000421379	0.00539499
Snx30	940.285	0.393854	0.106925	3.68198	0.000231432	0.00325498
Plin2	620.744	0.393949	0.138973	2.83257	0.00461756	0.0348902
Fuca1	575.208	0.394972	0.109954	3.59069	0.000329798	0.00440058
Map3k5	283.811	0.39498	0.140454	2.81006	0.00495317	0.0368903
Tacc1	1496.08	0.395258	0.106355	3.71552	0.000202785	0.00292083
Uaca	1319.93	0.395291	0.128178	3.08309	0.0020486	0.0188093
Zfp668	429.617	0.396323	0.14182	2.79533	0.00518462	0.0383134
5031439G07Rik	1182.04	0.397552	0.124191	3.2003	0.00137284	0.0137312
Zswim6	540.238	0.397691	0.143178	2.77718	0.00548336	0.0399621
Ece1	914.599	0.399259	0.0878802	4.543	5.54583e-06	0.000135966
Sppl2b	269.336	0.399649	0.133445	2.99719	0.00272478	0.0234934
Pitpnm2	398.443	0.400017	0.143239	2.79137	0.00524851	0.0387324
Nid2	6671.51	0.400106	0.0937592	4.26689	1.98215e-05	0.00040476
Nckap5l	356.516	0.400253	0.143568	2.78925	0.00528303	0.0388487
Coro1a	152.265	0.400451	0.149428	2.67808	0.00740444	0.0498949
Rnf149	681.861	0.400528	0.143224	2.79728	0.00515353	0.0381536
Agap1	1335.34	0.400874	0.0956624	4.19033	2.78547e-05	0.000544669
Sik3	927.207	0.400885	0.104716	3.82792	0.000129228	0.00200839
Celsr2	560.527	0.400987	0.154629	2.59497	0.00946005	0.0600588
Carm1	3378.22	0.401218	0.0800361	5.01301	5.35849e-07	1.70499e-05
Txnrd3	224.021	0.402784	0.131731	3.05724	0.00223386	0.0201773
Comtd1	256.542	0.403009	0.144734	2.78813	0.00530131	0.0389261
Chrna7	136.981	0.403026	0.168052	2.40748	0.0160631	0.0877513
Chsy1	791.046	0.403057	0.0999709	4.03253	5.51789e-05	0.000979653
Cenpp	306.964	0.403196	0.137034	2.94087	0.0032729	0.0271457
Rragb	499.739	0.403255	0.125578	3.21552	0.00130208	0.0131859
Srd5a1	153.035	0.403271	0.154739	2.60673	0.00914116	0.0585411
Bace1	574.553	0.403428	0.092731	4.34893	1.36803e-05	0.000297827
Ptpra	603.427	0.404206	0.114941	3.51561	0.00043875	0.00558195
Nup210	2156	0.404228	0.117013	3.45586	0.000548549	0.00672176
Gne	711.18	0.404268	0.124226	3.25398	0.00113802	0.0118903
Fmn1	152.447	0.404527	0.157238	2.5677	0.0102374	0.0636664
Slc44a2	989.904	0.404879	0.122947	3.29113	0.000997862	0.0107015
Slc2a1	13872.7	0.405107	0.132531	3.05555	0.00224649	0.0202687
Ergic1	2183.59	0.405405	0.0884846	4.58093	4.62909e-06	0.000116138
Ercc1	303.716	0.405688	0.156309	2.5951	0.0094564	0.0600588
Arhgef25	834.46	0.405971	0.172756	2.35142	0.018702	0.0976872
Slc25a10	227.091	0.40669	0.164736	2.47159	0.0134512	0.0772862
Bak1	1988.95	0.406731	0.10317	3.94216	8.0751e-05	0.00134992
Epb4.9	1035.52	0.407236	0.122856	3.31175	0.000927138	0.0101607
Amotl2	2182.42	0.407448	0.121739	3.34596	0.000819971	0.00922439
[truncated: 1,117 more rows]

## Sheet: DEGs in Stag2-KO siGLO
Table S2. Differentially expressed genes for all depletion conditions compared to WT siGLO
	baseMean	log2FoldChange	lfcSE	stat	pvalue	padj
Slco2a1	150.374	-3.14325	0.251818	-11.9587	5.84397e-33	7.85625e-30
Slc13a5	102.767	-2.96011	0.225325	-12.3653	4.0272e-35	6.49667e-32
9930013L23Rik	87.0368	-2.58383	0.253426	-9.68831	3.38067e-22	1.2985e-19
Col4a1	6578.1	-2.37887	0.182272	-13.0292	8.35206e-39	1.92479e-35
Slc34a2	25.5579	-2.34599	0.29486	-6.81497	9.42852e-12	7.38354e-10
Tns4	72.1245	-2.2441	0.25109	-8.62401	6.46497e-18	1.33709e-15
Klb	50.5975	-2.23695	0.259769	-8.04601	8.55352e-16	1.23201e-13
Gata4	459.364	-2.225	0.167999	-13.1697	1.31104e-39	3.52495e-36
Col4a2	3565.53	-2.20288	0.240168	-9.1481	5.79431e-20	1.69952e-17
Hkdc1	92.0478	-2.202	0.237535	-8.94795	3.62142e-19	9.27314e-17
Klhl4	17.0521	-2.19235	0.304191	-5.60643	2.06548e-08	7.89582e-07
Nxf7	103.42	-2.18055	0.235744	-9.01111	2.03972e-19	5.39423e-17
Sox17	117.331	-2.15678	0.255962	-8.16588	3.19089e-16	4.90243e-14
Hnf1b	47.5556	-2.14067	0.248181	-8.10717	5.18112e-16	7.66805e-14
Pdgfra	284.131	-2.08232	0.191002	-10.7988	3.48669e-27	2.54498e-24
Nostrin	53.1998	-2.06909	0.250282	-7.87183	3.49503e-15	4.65966e-13
Cubn	2103.72	-2.06849	0.264522	-7.65335	1.95808e-14	2.37502e-12
Ankrd33b	184.588	-2.05829	0.163124	-12.458	1.26499e-35	2.26742e-32
Pdzd3	39.192	-2.03092	0.272786	-7.01462	2.30572e-12	2.01059e-10
Srgn	267.811	-2.01992	0.227117	-8.76304	1.90047e-18	4.16471e-16
Lama1	7528.04	-2.00196	0.172829	-11.5688	5.92719e-31	5.97609e-28
Dab2	898.579	-1.97649	0.140284	-14.0485	7.86858e-45	4.2312e-41
Cyp4f14	12.8201	-1.93043	0.304878	-5.05901	4.21442e-07	1.18859e-05
Enpep	15.1781	-1.92382	0.301251	-5.49363	3.93744e-08	1.42739e-06
Foxq1	140.342	-1.92001	0.174072	-10.8431	2.15145e-27	1.65272e-24
Amn	169.082	-1.88784	0.165969	-11.2491	2.3386e-29	1.98559e-26
Sox7	85.6323	-1.88349	0.225749	-8.13041	4.27824e-16	6.45014e-14
Prss35	95.3605	-1.87075	0.219176	-8.33991	7.43499e-17	1.30371e-14
Hs3st1	88.0142	-1.85078	0.242209	-7.44666	9.57301e-14	1.05775e-11
Gpr124	344.818	-1.83074	0.213756	-8.55693	1.15917e-17	2.3086e-15
Htra1	422.861	-1.82991	0.19017	-9.59511	8.38236e-22	2.93966e-19
H19	116.122	-1.82063	0.233498	-7.72682	1.10264e-14	1.40062e-12
Nrg1	82.2123	-1.78479	0.213282	-8.19268	2.55479e-16	3.96288e-14
Ccdc141	104.791	-1.73855	0.213847	-7.9837	1.42013e-15	1.95809e-13
Eif2s3y	30.9882	-1.73128	0.273148	-6.00683	1.8919e-09	9.02961e-08
Gpr126	28.7043	-1.72758	0.29226	-5.63213	1.77994e-08	6.96943e-07
Foxa2	38.2796	-1.71828	0.284311	-5.78194	7.38427e-09	3.14309e-07
Nlrp4f	477.983	-1.7151	0.206762	-8.22716	1.9171e-16	3.03202e-14
Hnf4a	31.6118	-1.71248	0.296536	-5.36486	8.10118e-08	2.71701e-06
Nrg2	75.0722	-1.69712	0.248692	-6.72586	1.74562e-11	1.26848e-09
Emp2	100.991	-1.69359	0.251519	-6.70173	2.05972e-11	1.47677e-09
Pou2f3	107.362	-1.69148	0.235012	-7.04018	1.91989e-12	1.71114e-10
Glipr1	19.8436	-1.67975	0.29574	-5.20673	1.92201e-07	5.93981e-06
Mmrn2	154.853	-1.67419	0.22555	-7.37929	1.59142e-13	1.67796e-11
Stag2	1714.93	-1.67373	0.122739	-13.6353	2.4687e-42	7.96501e-39
Car8	26.2659	-1.66269	0.292615	-5.38259	7.34199e-08	2.50404e-06
Wnt11	26.8475	-1.63322	0.275282	-5.57325	2.5003e-08	9.33676e-07
Kank4	207.525	-1.63017	0.185497	-8.73222	2.4973e-18	5.37154e-16
Bmp6	137.261	-1.62325	0.163361	-9.83214	8.18601e-23	3.5691e-20
Clu	648.438	-1.61722	0.175145	-9.21543	3.10032e-20	9.43668e-18
Nfam1	43.4243	-1.61564	0.265375	-5.99184	2.07475e-09	9.72962e-08
Fgf10	96.5257	-1.60863	0.212385	-7.45583	8.93038e-14	1.00045e-11
Trim40	11.1046	-1.59867	0.305771	-4.54851	5.40269e-06	0.000108
Inhbb	658.769	-1.59652	0.194671	-8.12706	4.39845e-16	6.56999e-14
Fam65b	20.9861	-1.59296	0.299912	-5.07713	3.83187e-07	1.09797e-05
Sh3tc2	61.7401	-1.58971	0.216144	-7.19217	6.37701e-13	6.19722e-11
Gabrp	54.9939	-1.58506	0.234103	-6.59609	4.22137e-11	2.74593e-09
Slc7a2	100.39	-1.58406	0.204952	-7.61941	2.54828e-14	3.06783e-12
Ddx3y	33.5048	-1.58367	0.286867	-5.44766	5.10358e-08	1.7898e-06
Fbp2	26.1226	-1.57802	0.296517	-5.05195	4.37333e-07	1.2291e-05
Trim52	58.0484	-1.57441	0.244978	-6.29234	3.12713e-10	1.70429e-08
Gm4980	19.8134	-1.57304	0.29921	-5.01334	5.34928e-07	1.45768e-05
Gata6	253.898	-1.57017	0.289409	-5.27884	1.30006e-07	4.13661e-06
Nrk	86.0004	-1.56695	0.20028	-7.7322	1.05703e-14	1.35334e-12
Nos3	237.07	-1.53549	0.146122	-10.4683	1.2078e-25	7.46059e-23
Fam129a	955.646	-1.5352	0.131851	-11.6336	2.78276e-31	3.20653e-28
Col13a1	65.502	-1.52659	0.256488	-5.8303	5.53293e-09	2.40585e-07
Tfpi	774.644	-1.52506	0.202895	-7.52257	5.37103e-14	6.23348e-12
Habp2	34.7794	-1.51856	0.299014	-4.78049	1.74864e-06	4.11211e-05
Cmklr1	195.206	-1.50925	0.164918	-9.07668	1.11936e-19	3.22455e-17
Abca1	251.988	-1.498	0.166485	-8.95099	3.523e-19	9.16663e-17
Sh3tc1	275.224	-1.49106	0.148	-10.0372	1.0462e-23	5.11434e-21
Pla2g12b	23.9097	-1.48535	0.28734	-4.92445	8.45997e-07	2.17665e-05
F3	193.498	-1.48322	0.146829	-10.0441	9.75278e-24	4.91662e-21
Rapgef3	110.286	-1.47912	0.233605	-6.26015	3.84604e-10	2.08202e-08
Fgfr4	89.4474	-1.46788	0.215175	-6.77307	1.26074e-11	9.50388e-10
Cyp2s1	188.66	-1.46316	0.204214	-7.11826	1.09296e-12	1.01917e-10
Bmper	37.7737	-1.46187	0.302672	-4.53428	5.78005e-06	0.00011399
Egflam	26.5397	-1.45104	0.277633	-5.02721	4.97668e-07	1.37472e-05
Ankrd1	79.2593	-1.43541	0.301117	-4.70136	2.5844e-06	5.83099e-05
Arsi	22.298	-1.43342	0.294004	-4.64029	3.47921e-06	7.46364e-05
Ctsh	127.804	-1.42868	0.22913	-6.127	8.95533e-10	4.48657e-08
B3galnt1	135.945	-1.42839	0.159342	-8.88353	6.47703e-19	1.58314e-16
Gjb5	253.441	-1.426	0.172853	-8.21478	2.12562e-16	3.32917e-14
Serpinb6c	150.525	-1.42353	0.16555	-8.51927	1.60566e-17	3.12078e-15
G730013B05Rik	8.98376	-1.42037	0.304029	-4.11835	3.81599e-05	0.000561163
Dram1	58.4963	-1.41719	0.24588	-5.62604	1.84395e-08	7.18517e-07
BC021614	31.2687	-1.41171	0.273949	-5.0289	4.93306e-07	1.36501e-05
Nkx6-3	117.396	-1.40138	0.273628	-4.99151	5.99078e-07	1.61341e-05
Ace	35.6019	-1.40132	0.26048	-5.24999	1.52105e-07	4.78516e-06
Dsg2	779.579	-1.39322	0.142072	-9.7921	1.21739e-22	5.03564e-20
Capn6	32.0822	-1.38708	0.260173	-5.22588	1.7333e-07	5.39799e-06
Lpar3	24.7399	-1.37961	0.282912	-4.6037	4.15058e-06	8.60632e-05
Hopx	72.8706	-1.37873	0.273958	-4.92719	8.34223e-07	2.15323e-05
Stard8	342.422	-1.37635	0.166985	-8.23459	1.80173e-16	2.90655e-14
Myof	636.513	-1.37339	0.16248	-8.44532	3.03206e-17	5.55832e-15
Got1l1	255.751	-1.37226	0.190908	-7.18775	6.5866e-13	6.36258e-11
Lamb1	7191	-1.36499	0.11952	-11.4192	3.35122e-30	3.00344e-27
Tinagl1	268.411	-1.35651	0.287116	-4.76443	1.89389e-06	4.4087e-05
Fam198b	133.509	-1.35248	0.167758	-8.00266	1.21755e-15	1.70796e-13
Igsf21	194.379	-1.34545	0.212502	-6.29275	3.11897e-10	1.70429e-08
Kbtbd11	131.075	-1.3438	0.230127	-5.77924	7.50407e-09	3.17731e-07
Krt17	297.401	-1.34184	0.202169	-6.61926	3.60992e-11	2.3577e-09
Lgmn	1279.45	-1.33656	0.0940908	-14.1959	9.7155e-46	7.83652e-42
Prss42	76.9516	-1.33656	0.252534	-5.29673	1.17893e-07	3.81899e-06
Ldhd	44.5643	-1.33277	0.250594	-5.20946	1.89395e-07	5.86433e-06
Npl	318.212	-1.32642	0.164565	-8.03502	9.35622e-16	1.3357e-13
Mfge8	1653.78	-1.32373	0.134174	-9.85942	6.24108e-23	2.8766e-20
Steap1	191.044	-1.31754	0.190365	-6.90718	4.94396e-12	4.11113e-10
Nedd9	32.6429	-1.31693	0.28283	-4.56166	5.07519e-06	0.000102311
Rbm47	379.272	-1.31182	0.166104	-7.88349	3.18368e-15	4.31589e-13
Tmem45b	8.58138	-1.31085	0.30393	-3.94697	7.91456e-05	0.00104772
Tmem173	41.2317	-1.31038	0.243435	-5.28232	1.27557e-07	4.08283e-06
Camk2a	134.101	-1.30796	0.190174	-6.87041	6.40195e-12	5.24245e-10
Kdelr3	371.39	-1.30628	0.184996	-7.02511	2.13897e-12	1.88557e-10
Gdf15	58.7262	-1.30324	0.263531	-4.86029	1.17215e-06	2.90017e-05
Mctp2	149.166	-1.29301	0.19462	-6.62409	3.49404e-11	2.30065e-09
P4ha2	532.017	-1.29182	0.154854	-8.32844	8.1918e-17	1.42097e-14
Cdyl2	2090.51	-1.28935	0.110987	-11.6107	3.63476e-31	3.90906e-28
Krt16	9.48329	-1.28726	0.305545	-3.92268	8.757e-05	0.00113759
Satb2	81.3662	-1.28698	0.195056	-6.54206	6.06766e-11	3.83857e-09
Atp1b1	1527.42	-1.28173	0.122019	-10.4986	8.76898e-26	5.65845e-23
Ceacam1	88.0962	-1.28104	0.248224	-5.03165	4.86268e-07	1.35017e-05
Acaa2	320.329	-1.28072	0.165073	-7.75121	9.10221e-15	1.17469e-12
B3gnt3	78.7137	-1.27723	0.184457	-6.8407	7.88083e-12	6.26274e-10
Rhox5	527.553	-1.27666	0.283263	-4.6255	3.73704e-06	7.88051e-05
Pth1r	252.86	-1.26834	0.192095	-6.56305	5.27199e-11	3.36157e-09
Pde8a	255.029	-1.26783	0.197878	-6.39558	1.59937e-10	9.4857e-09
Tgfbr3	81.3365	-1.26131	0.193539	-6.43848	1.20679e-10	7.3188e-09
Ryr2	74.8415	-1.26024	0.226754	-5.48982	4.0234e-08	1.44821e-06
Adora1	22.0387	-1.25927	0.278814	-4.24156	2.21967e-05	0.000353133
Plekha6	123.077	-1.25578	0.186692	-6.68509	2.30775e-11	1.61864e-09
Arhgap6	21.3282	-1.25461	0.295068	-4.19455	2.73416e-05	0.000423296
Tead4	499.884	-1.25399	0.141727	-8.8297	1.04955e-18	2.41877e-16
Fgf3	44.0546	-1.24997	0.236599	-5.14674	2.65049e-07	7.88888e-06
Prdm14	214.596	-1.24296	0.180202	-6.83442	8.23349e-12	6.51091e-10
Scn3a	41.9073	-1.2422	0.284039	-4.1331	3.57909e-05	0.000532638
Mgll	24.2982	-1.24099	0.295005	-4.14546	3.39135e-05	0.00050845
9130017N09Rik	63.928	-1.24059	0.247091	-5.03555	4.76473e-07	1.32754e-05
Il27ra	38.0346	-1.23777	0.2748	-4.3752	1.21322e-05	0.000211815
Zbtb32	326.408	-1.2351	0.181483	-6.8051	1.00976e-11	7.794e-10
Peg13	21.1662	-1.23493	0.304021	-4.24954	2.14208e-05	0.000342139
Gm13119	18.9121	-1.23458	0.305304	-3.64713	0.000265186	0.00285116
Lims2	18.1754	-1.23221	0.30053	-4.01344	5.98396e-05	0.000824366
Fgfr3	103.559	-1.23187	0.218752	-5.59885	2.15777e-08	8.21348e-07
Pik3ap1	18.3635	-1.2306	0.304621	-3.85565	0.000115421	0.00143892
Tarm1	36.0315	-1.22782	0.263186	-4.61241	3.98022e-06	8.31721e-05
Tbx3	959.595	-1.22427	0.125005	-9.77105	1.49887e-22	6.04494e-20
Gadd45b	295.785	-1.22373	0.236116	-5.17198	2.31625e-07	7.01046e-06
Slc15a2	25.4717	-1.22264	0.306801	-3.97379	7.0739e-05	0.000950968
Tfec	22.2422	-1.21709	0.303282	-3.82241	0.000132152	0.00160896
Hist2h3c1	8.55823	-1.21597	0.303724	-3.64802	0.00026427	0.00284404
Qrich2	18.6672	-1.21052	0.295458	-4.04756	5.17546e-05	0.000724745
4933433G15Rik	32.1548	-1.20973	0.299028	-4.05831	4.94299e-05	0.000695815
Syndig1	38.7668	-1.20514	0.258263	-4.63716	3.53236e-06	7.56704e-05
5930403L14Rik	11.2388	-1.20355	0.306118	-3.62536	0.000288564	0.00305053
Mras	356.324	-1.20147	0.165169	-7.24351	4.37231e-13	4.32725e-11
C2	64.8504	-1.19671	0.275685	-4.33639	1.44844e-05	0.000246829
B4galnt2	231.98	-1.19575	0.196606	-6.06053	1.3567e-09	6.59439e-08
Scn3b	39.1921	-1.19322	0.26493	-4.5307	5.87882e-06	0.000115514
Irf8	67.1562	-1.19225	0.2672	-4.41244	1.02213e-05	0.000182804
Ubash3a	120.096	-1.19195	0.216985	-5.46874	4.53233e-08	1.61874e-06
Rin3	80.8543	-1.18871	0.257125	-4.6701	3.01058e-06	6.57194e-05
Kifc3	696.017	-1.18685	0.131442	-9.01589	1.95277e-19	5.25034e-17
Spatc1	10.3214	-1.18398	0.304886	-3.61911	0.000295619	0.00311084
Cbln1	79.8714	-1.18307	0.225587	-5.199	2.0036e-07	6.14487e-06
Mir1968	20.5932	-1.17978	0.304913	-3.7713	0.0001624	0.0019109
Cd97	552.733	-1.17776	0.156533	-7.51585	5.6541e-14	6.46893e-12
Proser2	152.308	-1.17289	0.211372	-5.54189	2.99225e-08	1.1046e-06
Padi2	174.646	-1.17218	0.252582	-4.60898	4.04642e-06	8.43025e-05
Cd79b	20.1774	-1.171	0.278607	-4.00818	6.11891e-05	0.000837948
Ubash3b	101.657	-1.1706	0.21172	-5.50784	3.63259e-08	1.32882e-06
Gcnt4	19.1509	-1.16534	0.291323	-3.76461	0.000166807	0.00194995
Trpm6	16.2457	-1.16464	0.303525	-3.73783	0.000185613	0.00212362
Esx1	78.8525	-1.16199	0.245283	-4.69109	2.71751e-06	6.06347e-05
Pvr	674.829	-1.16128	0.179693	-6.46299	1.02657e-10	6.34504e-09
Aqp8	22.8282	-1.15793	0.297843	-3.70302	0.000213052	0.0023862
Nuggc	36.4958	-1.15022	0.284418	-4.0911	4.29332e-05	0.000617796
Lamc1	13296	-1.14981	0.113287	-10.1478	3.38815e-24	1.82192e-21
Trf	218.391	-1.14728	0.148171	-7.71549	1.20523e-14	1.50719e-12
Pnpla3	63.9834	-1.14398	0.234519	-4.79837	1.59959e-06	3.79479e-05
Ttll6	63.2942	-1.1415	0.248557	-4.51353	6.37582e-06	0.000122862
Sdc4	1429.91	-1.14044	0.137904	-8.26952	1.34502e-16	2.21407e-14
Spata31d1b	38.8628	-1.14035	0.279947	-3.98257	6.81731e-05	0.000920975
AI427809	7.37683	-1.1381	0.30485	-3.43674	0.000588757	0.00538731
Tmem63c	32.7987	-1.13682	0.268107	-4.11196	3.9232e-05	0.000572234
Oplah	175.947	-1.13628	0.223416	-5.06811	4.01786e-07	1.14113e-05
Rnf152	36.9584	-1.13495	0.295005	-3.74713	0.00017887	0.00206284
Hydin	67.9112	-1.13488	0.199942	-5.59428	2.21536e-08	8.38925e-07
Ikbke	25.6187	-1.13302	0.267614	-4.1143	3.88348e-05	0.000568497
Vax2	17.902	-1.12512	0.288795	-3.58955	0.000331245	0.00341165
Plbd1	35.7024	-1.12502	0.252237	-4.34533	1.39066e-05	0.00023857
Casz1	273.447	-1.12253	0.163382	-6.84991	7.38945e-12	5.90131e-10
Sc4mol	1778.03	-1.12163	0.176688	-6.34686	2.19747e-10	1.25708e-08
Rasd1	50.284	-1.12123	0.264839	-4.18394	2.86506e-05	0.000440182
Eva1a	54.8132	-1.11944	0.226466	-4.86404	1.15014e-06	2.85009e-05
0610040F04Rik	101.485	-1.11849	0.229469	-4.82574	1.39484e-06	3.3837e-05
Myo1g	120.188	-1.11522	0.263276	-4.184	2.86419e-05	0.000440182
Trim29	13.403	-1.11453	0.306061	-3.47559	0.000509739	0.00480322
Aldh3b2	14.7122	-1.1141	0.297071	-3.71103	0.000206418	0.00231567
Ccdc135	17.1436	-1.1129	0.302761	-3.53687	0.000404901	0.00399258
Ky	30.9326	-1.11042	0.276164	-3.92973	8.50398e-05	0.00111082
Cd55	129.584	-1.11022	0.16448	-6.72092	1.80584e-11	1.30636e-09
Lhfpl2	191.73	-1.10928	0.178847	-6.18673	6.14244e-10	3.16581e-08
Sh2d4a	30.2227	-1.10862	0.257005	-4.1895	2.79568e-05	0.000430754
Ank1	24.1107	-1.10666	0.271792	-4.00056	6.31922e-05	0.000861721
Eppk1	317.1	-1.10464	0.205004	-5.38093	7.41016e-08	2.51665e-06
Car6	12.574	-1.1046	0.302998	-3.5088	0.00045013	0.00435082
Islr	6.21989	-1.1039	0.291179	-3.43	0.000603589	0.00549808
Mslnl	15.1278	-1.10175	0.303952	-3.40566	0.000660033	0.00589852
Tgm1	737.301	-1.10059	0.225029	-4.87937	1.06427e-06	2.65361e-05
Gp1ba	39.9607	-1.09817	0.249441	-4.3773	1.2016e-05	0.000210698
Tcam1	36.7827	-1.09786	0.261363	-4.197	2.70474e-05	0.00041995
Plekhb1	207.786	-1.09783	0.16386	-6.6802	2.38623e-11	1.65926e-09
Adamts9	380.588	-1.09707	0.146088	-7.4989	6.43559e-14	7.3112e-12
Nxph4	82.8453	-1.09565	0.282232	-3.83898	0.000123548	0.00152493
Gm13718	54.2244	-1.09494	0.252443	-4.37976	1.1881e-05	0.000208784
Arl4d	102.97	-1.09352	0.16259	-6.66768	2.59875e-11	1.76171e-09
Irf4	9.0051	-1.09233	0.306211	-3.16767	0.00153665	0.0116931
Megf11	82.7094	-1.09196	0.202031	-5.37795	7.53385e-08	2.55328e-06
Frmpd1	72.6065	-1.0907	0.219902	-4.90927	9.14141e-07	2.32235e-05
Hspb2	52.7749	-1.08989	0.261496	-4.15959	3.18824e-05	0.000482484
Fitm1	29.1579	-1.08629	0.26153	-4.1121	3.92078e-05	0.000572234
Adrb1	17.5635	-1.08593	0.30243	-3.55318	0.000380597	0.00380881
Mfi2	23.8547	-1.08525	0.302194	-3.64686	0.000265463	0.00285116
Slc44a3	66.3154	-1.08187	0.265997	-4.08118	4.48067e-05	0.000640232
Jakmip1	224.742	-1.08128	0.16866	-6.38479	1.71628e-10	1.0068e-08
Spon2	26.4073	-1.08073	0.274745	-3.77968	0.000157029	0.00185993
2610019F03Rik	249.512	-1.08007	0.133587	-8.06064	7.58972e-16	1.10304e-13
Rab3il1	270.056	-1.07656	0.202865	-5.30186	1.14627e-07	3.72815e-06
Tbx20	43.3777	-1.07642	0.237271	-4.47756	7.55027e-06	0.000142125
P4ha1	1651.52	-1.07578	0.16071	-6.69133	2.21157e-11	1.56478e-09
Camk1d	473.068	-1.07565	0.211507	-5.07442	3.88679e-07	1.10778e-05
Sparc	5928.36	-1.07562	0.151094	-7.11604	1.11074e-12	1.0298e-10
Susd2	373.904	-1.07504	0.159044	-6.75242	1.45398e-11	1.07103e-09
Pwwp2b	221.993	-1.0723	0.156203	-6.85886	6.94119e-12	5.6269e-10
Dkkl1	26.1904	-1.07039	0.277912	-3.74603	0.000179659	0.00206723
Pygm	128.648	-1.0695	0.221732	-4.80033	1.58405e-06	3.76346e-05
Gm12794	17.5318	-1.06772	0.306688	-3.14188	0.0016787	0.0125432
Cystm1	249.201	-1.06516	0.125431	-8.47058	2.44174e-17	4.52761e-15
Ptprb	9.20096	-1.06326	0.30624	-3.23694	0.00120818	0.00972087
Hrk	118.747	-1.06079	0.192299	-5.46862	4.53553e-08	1.61874e-06
Acsm3	58.8818	-1.05781	0.244171	-4.28748	1.80709e-05	0.000297469
Lgals2	5.53565	-1.05545	0.295865	-3.2	0.00137426	0.0107203
Tmem235	12.1991	-1.05469	0.306508	-3.32081	0.000897573	0.00755329
Cplx1	92.2073	-1.05315	0.222713	-4.67748	2.90423e-06	6.40464e-05
Khdc3	622.419	-1.05239	0.154504	-6.80556	1.00659e-11	7.794e-10
Des	457.104	-1.05209	0.126926	-8.28737	1.15779e-16	1.96605e-14
Agpat9	60.8284	-1.05167	0.281026	-3.78631	0.000152903	0.00182308
Prdm16	98.3671	-1.0513	0.220216	-4.74752	2.05925e-06	4.75248e-05
Ndrg1	359.093	-1.05103	0.238566	-4.39211	1.12256e-05	0.000198348
Mapt	301.634	-1.04986	0.198776	-5.25232	1.50195e-07	4.75087e-06
Klhl26	540.773	-1.04913	0.173377	-6.0549	1.40507e-09	6.78643e-08
Tex15	445.247	-1.04899	0.183335	-5.72608	1.02776e-08	4.27316e-07
2410137M14Rik	48.5929	-1.0429	0.262466	-3.83686	0.000124617	0.00153577
Enpp1	18.4106	-1.03632	0.292262	-3.42392	0.00061725	0.00558154
Elf3	490.268	-1.03327	0.201924	-5.10312	3.34102e-07	9.69378e-06
Gm53	51.6921	-1.03302	0.241438	-4.19014	2.78786e-05	0.000429959
Prkaa2	567.362	-1.03268	0.154463	-6.67788	2.42426e-11	1.67129e-09
Lrrc33	18.9696	-1.03091	0.306538	-3.41488	0.000638103	0.00573475
A730036I17Rik	15.1641	-1.02862	0.302377	-3.15558	0.0016018	0.0120975
Nup62cl	440.229	-1.02853	0.140557	-7.31129	2.64596e-13	2.71877e-11
Mov10l1	308.226	-1.02654	0.13804	-7.43537	1.04274e-13	1.12896e-11
Slc37a2	62.8884	-1.02535	0.245116	-4.16397	3.12758e-05	0.000474639
Cited1	50.4407	-1.02129	0.268193	-3.77196	0.000161972	0.00190725
Adamts14	268.734	-1.02104	0.171484	-5.94281	2.80169e-09	1.27315e-07
Lyl1	9.01498	-1.02103	0.304229	-3.27698	0.00104925	0.00863159
Acot11	86.5859	-1.01811	0.221921	-4.56662	4.95658e-06	0.000100074
Dnajc6	516.333	-1.01657	0.169509	-5.98435	2.17252e-09	1.01e-07
Flnb	9249.59	-1.01566	0.11899	-8.53663	1.38189e-17	2.71862e-15
6330403M23Rik	48.4581	-1.0147	0.237979	-4.20361	2.62686e-05	0.00040904
Lyn	97.403	-1.01443	0.20901	-4.82518	1.3988e-06	3.3882e-05
Coro2b	231.848	-1.01277	0.166563	-6.06048	1.35714e-09	6.59439e-08
Gm11545	11.356	-1.01214	0.30417	-3.19461	0.00140021	0.0108649
Vill	474.531	-1.01139	0.113117	-8.93757	3.97814e-19	1.00274e-16
Myo7a	291.692	-1.01025	0.176498	-5.71237	1.11415e-08	4.58509e-07
Stag3	1023.22	-1.01001	0.158088	-6.39091	1.64897e-10	9.70847e-09
9030617O03Rik	81.0487	-1.00992	0.253176	-3.92126	8.80885e-05	0.00114324
Vnn1	14.2441	-1.00603	0.306427	-3.26177	0.00110719	0.00903906
Ly6k	4.42763	-1.00353	0.286012	-3.06741	0.00215924	0.0152042
Acsf2	520.611	-1.00263	0.158263	-6.32915	2.46523e-10	1.38087e-08
Sema5b	320.41	-1.00218	0.186344	-5.3523	8.68423e-08	2.88854e-06
Mtmr7	980.658	-0.999457	0.0972141	-10.276	9.03849e-25	5.20746e-22
Lrrc34	358.231	-0.998223	0.2099	-4.71693	2.39431e-06	5.42486e-05
Slc4a1	9.28137	-0.994914	0.302414	-3.09398	0.00197489	0.0141784
Vstm5	36.813	-0.994444	0.292972	-3.48081	0.000499894	0.00472871
Hpse	21.5819	-0.992905	0.283633	-3.44158	0.000578333	0.00530638
Dcbld1	404.927	-0.989243	0.106996	-9.22896	2.73281e-20	8.47801e-18
Pitx1	11.9182	-0.988787	0.304787	-3.04338	0.00233933	0.0161167
Plod2	1881.24	-0.987797	0.132628	-7.44683	9.5609e-14	1.05775e-11
Elf4	195.919	-0.987201	0.208658	-4.71696	2.39392e-06	5.42486e-05
Ccser1	7.9007	-0.986572	0.305412	-2.95023	0.00317534	0.0204489
Akr1c12	5.75985	-0.986102	0.29032	-3.09505	0.00196779	0.01414
Apol8	13.7201	-0.985657	0.300588	-3.09996	0.00193547	0.0139763
Cct6b	14.8951	-0.981752	0.300091	-3.18541	0.0014455	0.011152
Islr2	163.908	-0.981467	0.199227	-4.89425	9.86816e-07	2.48351e-05
Gm1631	35.4171	-0.981086	0.270912	-3.51496	0.000439818	0.00426647
Ptges	140.873	-0.979233	0.195418	-4.99858	5.77539e-07	1.56061e-05
Ablim2	34.3619	-0.97707	0.300633	-3.17354	0.0015059	0.0115184
Gas6	277.185	-0.975915	0.143907	-6.76869	1.29957e-11	9.70585e-10
Rlbp1	97.5601	-0.974124	0.220706	-4.41029	1.03233e-05	0.000184004
Igsf23	50.2085	-0.972478	0.255	-3.77545	0.000159722	0.0018835
Stpg1	12.2543	-0.97017	0.305748	-2.95209	0.00315636	0.0203511
Palm3	1539.02	-0.968269	0.0988177	-9.79775	1.15119e-22	4.88712e-20
Slc39a4	632.899	-0.967039	0.145865	-6.62854	3.39024e-11	2.24145e-09
Anxa2	905.388	-0.967024	0.156808	-6.16945	6.85286e-10	3.47643e-08
Ldhal6b	22.4965	-0.964915	0.2728	-3.40527	0.000660987	0.00590097
Col20a1	20.4947	-0.959201	0.299828	-3.13483	0.00171956	0.0127716
Zbtb7c	63.287	-0.95914	0.266993	-3.57002	0.000356958	0.00361772
Pigz	4.44592	-0.958066	0.286983	-3.00251	0.00267764	0.0179688
Sfrp1	2027.21	-0.956375	0.256301	-3.70223	0.00021371	0.00238751
Ypel2	298.739	-0.95613	0.228789	-4.16264	3.14586e-05	0.000476965
Xaf1	53.8973	-0.955266	0.254985	-3.64634	0.000266001	0.00285504
Birc7	14.6401	-0.954702	0.294872	-3.01854	0.00253996	0.0172338
Gcnt3	14.8639	-0.954648	0.304873	-3.21264	0.00131523	0.01036
Rgs22	42.9698	-0.952964	0.259314	-3.63095	0.000282377	0.00299691
Stard4	947.483	-0.95181	0.184258	-5.16457	2.40995e-07	7.24947e-06
Lonrf3	84.8163	-0.951338	0.196104	-4.82129	1.42635e-06	3.4446e-05
Tspan1	20.9437	-0.948068	0.291286	-3.22297	0.00126867	0.0100804
Ggt1	119.075	-0.946943	0.173872	-5.40614	6.4398e-08	2.21036e-06
Pla2g15	572.01	-0.946247	0.152408	-6.20389	5.50849e-10	2.85733e-08
Tex14	530.532	-0.945389	0.114648	-8.23045	1.8651e-16	2.97899e-14
Mdga1	85.9184	-0.945155	0.224296	-4.18648	2.83308e-05	0.0004361
Nags	20.4286	-0.942173	0.299804	-3.17548	0.00149588	0.0114476
Lpin1	966.221	-0.940728	0.172331	-5.45674	4.84949e-08	1.71939e-06
Rusc2	352.49	-0.940184	0.179689	-5.22775	1.71582e-07	5.35388e-06
Gdpd5	153.869	-0.939065	0.181132	-5.16797	2.36652e-07	7.14919e-06
Rhpn1	103.634	-0.938354	0.208741	-4.49294	7.02464e-06	0.000133476
Klf15	125.258	-0.937571	0.205002	-4.54189	5.57511e-06	0.000111034
Ppp1r12a	1691.45	-0.937473	0.0929349	-10.0865	6.33767e-24	3.29804e-21
Ggta1	745.227	-0.937225	0.105657	-8.86567	7.6045e-19	1.83098e-16
Ppp1r3b	119.491	-0.936464	0.305724	-3.05974	0.00221527	0.0155242
Emp1	423.472	-0.93574	0.210927	-4.41514	1.00945e-05	0.000180986
Ccnd3	3015.59	-0.934993	0.0932965	-10.0184	1.26495e-23	6.00182e-21
Itgb3	112.372	-0.934801	0.246778	-3.76622	0.000165739	0.00194169
1700020L24Rik	12.384	-0.934224	0.306203	-3.14613	0.00165448	0.0124024
Tfcp2l1	4527.56	-0.93296	0.13652	-6.8247	8.81097e-12	6.93359e-10
Ube2l6	15.3343	-0.931019	0.299058	-2.95768	0.00309968	0.0200177
Mvd	1324.1	-0.930707	0.140271	-6.63508	3.24326e-11	2.15309e-09
Ildr1	289.614	-0.929792	0.165333	-5.60977	2.02601e-08	7.7818e-07
Mir1199	89.5407	-0.929259	0.278862	-3.41852	0.000629616	0.00566479
Anpep	438.247	-0.926873	0.124837	-7.41615	1.20578e-13	1.29678e-11
5033406O09Rik	27.1853	-0.924597	0.2803	-3.25068	0.00115131	0.00934724
Mbnl2	974.725	-0.923214	0.148618	-6.21419	5.15901e-10	2.70212e-08
Cacng6	140.736	-0.923034	0.199687	-4.62773	3.697e-06	7.81655e-05
Mme	753.312	-0.922995	0.264825	-3.45159	0.0005573	0.00515798
Slc25a42	175.962	-0.922234	0.19987	-4.60756	4.07427e-06	8.46987e-05
Tmem51as1	7.99131	-0.922081	0.303593	-3.03237	0.00242638	0.0165717
Slc52a3	119.913	-0.921847	0.190846	-4.80788	1.52538e-06	3.64555e-05
Cd38	156.52	-0.921153	0.205571	-4.47077	7.794e-06	0.000145524
Slc6a1	85.7058	-0.919725	0.272077	-3.30033	0.000965714	0.00803036
Fam78a	245.678	-0.918281	0.137645	-6.65909	2.75523e-11	1.85972e-09
Sned1	42.3267	-0.916485	0.242476	-3.72334	0.000196601	0.00222723
Matn1	6.16025	-0.916411	0.290122	-2.80908	0.0049684	0.0290926
Tuft1	163.624	-0.91617	0.194612	-4.70273	2.56701e-06	5.79986e-05
Cobll1	94.611	-0.915215	0.197654	-4.627	3.70992e-06	7.83357e-05
Tbc1d8	329.55	-0.914124	0.146546	-6.2372	4.45465e-10	2.37955e-08
Tha1	27.5055	-0.911514	0.266472	-3.38258	0.000718079	0.00630596
BB283400	7.02951	-0.910727	0.303292	-2.81267	0.00491325	0.0288745
P2ry6	11.6418	-0.910704	0.299767	-2.89506	0.00379083	0.0235569
2410018L13Rik	65.7724	-0.910233	0.218736	-4.12223	3.75221e-05	0.000553407
Gm3336	28.0882	-0.909847	0.263755	-3.42902	0.000605755	0.00550378
Epb4.1l1	812.796	-0.908787	0.143518	-6.33403	2.38845e-10	1.34722e-08
Flrt3	196.221	-0.90864	0.200319	-4.52688	5.98622e-06	0.000116913
Runx1	115.239	-0.903681	0.239002	-3.77603	0.000159347	0.00188183
Sncg	27.1464	-0.903512	0.280941	-3.24419	0.00117783	0.00951945
Ulbp1	64.6477	-0.902292	0.206896	-4.3574	1.31619e-05	0.000227576
Heatr8	20.5906	-0.901125	0.292865	-3.04701	0.00231132	0.0159821
Cntd1	125.247	-0.900894	0.260344	-3.46299	0.000534201	0.00498423
Atp2a3	385.632	-0.900371	0.152501	-5.89245	3.80512e-09	1.67716e-07
Mfsd7c	44.8129	-0.900333	0.25271	-3.55885	0.00037248	0.00374616
Strip2	39.657	-0.899185	0.250578	-3.54088	0.000398802	0.00394934
Cpt1a	1691.05	-0.897976	0.151301	-5.93142	3.00329e-09	1.35712e-07
Itgb4	325.232	-0.894276	0.19145	-4.66887	3.02859e-06	6.60233e-05
Pcsk6	873.895	-0.894147	0.127375	-7.01636	2.27718e-12	1.99649e-10
Gjb3	753.798	-0.893683	0.126319	-7.06316	1.62754e-12	1.46678e-10
Lrriq4	70.0107	-0.893341	0.195714	-4.49176	7.06354e-06	0.000134058
Sfrp4	47.4068	-0.892881	0.241357	-3.63655	0.00027631	0.00294609
Gprc5a	233.977	-0.892052	0.207042	-4.30435	1.67476e-05	0.00027767
Xylt1	69.2544	-0.890715	0.215522	-4.13269	3.58546e-05	0.000533093
4930565N06Rik	64.1176	-0.890637	0.278564	-3.19348	0.00140567	0.0109021
Myh7b	197.324	-0.890307	0.20832	-4.28286	1.84509e-05	0.000302797
Fkbp7	42.9531	-0.888842	0.255168	-3.42682	0.000610694	0.00553778
Tcl1	484.508	-0.888781	0.157624	-5.62221	1.88527e-08	7.31084e-07
Ankrd61	12.8894	-0.888285	0.301543	-2.89791	0.00375661	0.0234164
Adra2b	14.1198	-0.887777	0.298335	-3.0534	0.00226265	0.0157641
Dlc1	3363.38	-0.887615	0.140124	-6.33177	2.42361e-10	1.36229e-08
Itgal	60.4214	-0.88683	0.247149	-3.5235	0.000425885	0.00415883
Clic3	6.68701	-0.885297	0.302776	-2.69873	0.00696042	0.037743
Tns1	228.009	-0.885167	0.148645	-5.93383	2.95942e-09	1.34105e-07
Osbpl6	88.6229	-0.884365	0.237465	-3.7263	0.000194309	0.00220435
Rgcc	20.761	-0.884283	0.302217	-2.78674	0.00532416	0.0305983
Rab27a	461.853	-0.884041	0.120915	-7.30604	2.75135e-13	2.80916e-11
Limch1	106.768	-0.883449	0.217132	-4.06402	4.82348e-05	0.000681967
4921517D22Rik	4.70601	-0.88167	0.285669	-2.86859	0.00412303	0.0251371
Synm	309.966	-0.878303	0.186933	-4.69895	2.61509e-06	5.88376e-05
Apoc2	5.43022	-0.878144	0.290629	-2.86067	0.00422741	0.0256378
Ly75	1146.87	-0.876609	0.127823	-6.85032	7.36855e-12	5.90131e-10
Extl1	91.5359	-0.875053	0.208689	-4.18018	2.91277e-05	0.000445814
Ceacam20	14.6649	-0.874291	0.305006	-2.66892	0.00760951	0.0402349
Syne3	60.623	-0.873075	0.212776	-4.12622	3.68771e-05	0.000546784
Apba1	37.4588	-0.871747	0.262059	-3.31375	0.000920529	0.00772631
Mtus1	660.111	-0.871458	0.0962633	-9.04387	1.51217e-19	4.13463e-17
Cd200	7.98312	-0.87045	0.304717	-2.5956	0.00944267	0.0471315
Tlr2	31.5354	-0.869144	0.24521	-3.47532	0.000510239	0.00480513
Ckmt1	173.797	-0.868545	0.152849	-5.67029	1.4256e-08	5.73511e-07
Lmna	1367.06	-0.866213	0.122785	-7.05444	1.73293e-12	1.55309e-10
Hsh2d	10.2468	-0.8643	0.306513	-2.6357	0.0083965	0.0431927
5830416P10Rik	12.1306	-0.861992	0.305922	-2.62276	0.00872198	0.0445122
Ripply3	24.1542	-0.859942	0.279708	-3.06747	0.00215878	0.0152042
4933405L10Rik	7.37406	-0.859922	0.301569	-2.62154	0.00875334	0.0446299
Lhx6	41.0649	-0.859654	0.239112	-3.57446	0.000350958	0.00357428
4831440E17Rik	22.2561	-0.858467	0.29309	-2.84654	0.00441973	0.0265052
Dpep3	44.8153	-0.856919	0.273607	-3.15853	0.00158568	0.0120012
Npnt	128.867	-0.855806	0.191951	-4.45406	8.42625e-06	0.000155351
Slc15a1	77.0835	-0.855803	0.222195	-3.81547	0.000135923	0.00164865
Pdp2	390.374	-0.855197	0.188613	-4.52819	5.94897e-06	0.000116351
Vsig2	29.7046	-0.854203	0.277466	-3.0242	0.00249294	0.016976
Bace2	4.02346	-0.852871	0.268602	-2.80684	0.00500304	0.0292318
Rhou	548.272	-0.852248	0.182369	-4.67213	2.98096e-06	6.52495e-05
Ldlrap1	700.246	-0.852005	0.100022	-8.51555	1.65796e-17	3.18407e-15
Kcnq5	16.2786	-0.851662	0.295463	-2.8517	0.00434863	0.0261859
Kalrn	196.03	-0.851622	0.202093	-4.2087	2.56839e-05	0.000400709
6430531B16Rik	36.4514	-0.85153	0.265399	-3.24788	0.00116269	0.00942539
Arc	318.102	-0.851468	0.14251	-5.96885	2.38935e-09	1.09503e-07
Slc22a18	89.6102	-0.851325	0.212875	-3.98044	6.87869e-05	0.000927043
Slc27a5	7.2727	-0.850429	0.30549	-2.73305	0.00627508	0.0348466
Wscd2	111.637	-0.849149	0.235462	-3.56901	0.000358327	0.0036287
Scd1	2906.53	-0.84895	0.258967	-3.26816	0.00108249	0.0088598
Rab6b	187.52	-0.84893	0.253019	-3.32407	0.000887136	0.00748498
Cox4i2	19.6166	-0.84875	0.304031	-2.71607	0.00660614	0.0362607
Rassf10	51.0316	-0.846749	0.23437	-3.57424	0.000351243	0.00357492
Sox15	199.736	-0.846028	0.141727	-5.95034	2.6758e-09	1.21938e-07
Phf19	318.444	-0.845889	0.163906	-5.16642	2.38624e-07	7.19529e-06
Parvb	1705.55	-0.845254	0.124849	-6.7695	1.29224e-11	9.69603e-10
Myo1e	1372.21	-0.844292	0.112213	-7.52555	5.24979e-14	6.13693e-12
Car5b	31.5734	-0.844272	0.257397	-3.24652	0.00116827	0.00945634
Trim16	33.8516	-0.843865	0.277926	-3.0375	0.0023855	0.0163688
A430089I19Rik	5.56327	-0.843473	0.299728	-2.5435	0.0109749	0.0526926
Dusp4	643.923	-0.84331	0.147754	-5.71316	1.10897e-08	4.57542e-07
Btn2a2	13.365	-0.841983	0.300196	-2.60131	0.00928691	0.0465558
Mpv17l	200.845	-0.841192	0.181432	-4.62332	3.77652e-06	7.94301e-05
P2rx7	103.728	-0.841183	0.18854	-4.4522	8.49934e-06	0.00015652
Dusp9	3023.3	-0.840636	0.176947	-4.75482	1.98626e-06	4.6038e-05
Diras2	9.63257	-0.83838	0.305702	-2.61776	0.00885103	0.0449716
Gnmt	66.9482	-0.838036	0.236601	-3.54317	0.00039535	0.00392238
Zscan4a	59.9732	-0.83546	0.29468	-2.62097	0.00876789	0.0446758
Cyp11a1	18.0418	-0.835323	0.306611	-2.66722	0.0076481	0.0404124
2210409E12Rik	120.463	-0.83481	0.205768	-3.98781	6.6686e-05	0.000905328
Tnfaip8l1	55.5146	-0.831297	0.226467	-3.66223	0.000250026	0.0027216
Pdk4	176.952	-0.831288	0.206356	-4.04366	5.26229e-05	0.00073499
Gabbr1	1079.13	-0.830856	0.203785	-4.06279	4.8489e-05	0.000684961
Tgm2	585.045	-0.830723	0.270863	-3.04373	0.00233665	0.0161089
Usp17le	30.3615	-0.830622	0.305552	-2.66394	0.00772323	0.0407161
Col5a3	163.464	-0.830126	0.230058	-3.62378	0.000290329	0.00306718
Ak4	1654.83	-0.829766	0.153157	-5.41289	6.2017e-08	2.14231e-06
Tmem144	113.45	-0.829334	0.190281	-4.33867	1.43348e-05	0.000244708
Ceacam16	10.464	-0.827572	0.305274	-2.65467	0.00793857	0.0414316
Fam160a1	44.9533	-0.827219	0.254993	-3.29783	0.000974349	0.00808966
Dux	7.01815	-0.826593	0.296298	-2.45402	0.014127	0.0638187
Pla2g5	182.73	-0.82529	0.178296	-4.62952	3.66506e-06	7.77956e-05
Tsks	41.9895	-0.824597	0.247799	-3.26882	0.00107999	0.00884384
Igfbp7	18.1014	-0.824467	0.302677	-2.64569	0.00815256	0.0422206
Pde6a	4.37788	-0.824324	0.289323	-2.32925	0.0198456	0.0809276
Atp9a	644.986	-0.823068	0.112088	-7.34066	2.12541e-13	2.19789e-11
Unc5cl	22.3057	-0.822053	0.272506	-2.96066	0.00306977	0.0199186
Angpt2	22.9449	-0.820377	0.283651	-2.80926	0.00496559	0.0290868
Hebp1	236.969	-0.820018	0.206072	-3.97493	7.03993e-05	0.000947191
Aim1l	314.691	-0.816858	0.158732	-5.14497	2.67568e-07	7.9492e-06
Sik1	1638.69	-0.816177	0.122065	-6.68414	2.3229e-11	1.62221e-09
Dnajb13	30.3189	-0.814737	0.277971	-2.80256	0.00506986	0.0295047
Meiob	26.0825	-0.813961	0.300547	-2.72864	0.00635961	0.0352154
Slc1a1	18.9075	-0.813236	0.296559	-2.75555	0.00585934	0.0330615
Foxj1	71.091	-0.813192	0.268388	-3.03182	0.00243081	0.0165879
Fgf4	3893.31	-0.812933	0.123286	-6.59069	4.37799e-11	2.83638e-09
Amot	586.945	-0.812271	0.130331	-6.22904	4.69313e-10	2.49045e-08
Mob3c	76.6158	-0.812008	0.192806	-4.15317	3.27899e-05	0.000495287
Bmp7	128.57	-0.811487	0.285783	-2.83026	0.00465108	0.0276155
Gsdmd	77.1589	-0.810589	0.214311	-3.7631	0.000167818	0.00196035
Adrb3	229.783	-0.810084	0.143446	-5.63802	1.72017e-08	6.79205e-07
Mical2	59.3746	-0.809888	0.260228	-3.11803	0.00182062	0.0133259
Retsat	290.523	-0.808521	0.159516	-5.06468	4.09093e-07	1.15984e-05
Snord70	15.6747	-0.80848	0.304094	-2.57376	0.01006	0.0494329
Tmem52	6.08282	-0.808028	0.301116	-2.66499	0.00769898	0.0406148
Timd2	5.21516	-0.806107	0.282132	-2.55355	0.0106631	0.051626
Slc17a9	138.964	-0.80525	0.181006	-4.43761	9.09645e-06	0.000166188
Fbxw10	15.7588	-0.804841	0.299065	-2.60522	0.0091815	0.0461277
Tagln2	2547.22	-0.804531	0.106289	-7.5687	3.7697e-14	4.50465e-12
Tmem198	50.0915	-0.803711	0.248693	-3.21858	0.00128827	0.0102075
Pcgf5	334.261	-0.803587	0.185989	-4.32269	1.54135e-05	0.000259823
Scx	24.9303	-0.803189	0.291134	-2.80796	0.00498567	0.0291673
Nid1	3064.71	-0.802549	0.123713	-6.48593	8.81842e-11	5.49261e-09
Cyp2c44	8.9827	-0.801513	0.305752	-2.34677	0.0189369	0.0783106
Lgi3	5.61304	-0.80113	0.295132	-2.53076	0.0113816	0.0541619
Sipa1l2	1095.75	-0.800228	0.117527	-6.8079	9.90327e-12	7.71785e-10
Flt1	94.9418	-0.799595	0.228639	-3.48932	0.000484251	0.00461698
Ltbp2	21.2564	-0.798994	0.288949	-2.81025	0.0049503	0.0290077
Dok3	18.1657	-0.798541	0.298938	-2.71578	0.00661203	0.0362805
Filip1	15.9879	-0.796366	0.306489	-2.6712	0.00755805	0.0400152
Asah1	1529.14	-0.795739	0.124011	-6.41539	1.40466e-10	8.42379e-09
Susd1	195.051	-0.794766	0.201195	-3.94915	7.84289e-05	0.00104133
Fam81a	252.963	-0.79379	0.193015	-4.10228	4.09107e-05	0.0005935
Slco4c1	48.3084	-0.792829	0.245803	-3.21894	0.00128667	0.0101998
Pgpep1	884.019	-0.791851	0.165459	-4.78632	1.6987e-06	4.0005e-05
Alpk3	521.358	-0.791757	0.176686	-4.47277	7.72142e-06	0.000144839
Clmn	368.245	-0.791607	0.165367	-4.78899	1.67624e-06	3.95338e-05
Tmem92	18.3112	-0.79156	0.294564	-2.45695	0.0140122	0.063389
Pde9a	210.073	-0.791289	0.183356	-4.30472	1.67199e-05	0.00027767
Mmp28	15.6892	-0.790837	0.306107	-2.58125	0.00984429	0.0486694
Insig1	3090.02	-0.790311	0.175402	-4.50721	6.56856e-06	0.00012555
Asb16	28.8068	-0.789635	0.267363	-2.95996	0.00307678	0.0199416
Ptprv	131.093	-0.789189	0.202969	-3.87559	0.000106367	0.00133872
Lrpap1	1792.01	-0.787519	0.0986557	-7.9807	1.45501e-15	1.98917e-13
Aire	454.415	-0.787197	0.230838	-3.41417	0.000639757	0.00574322
6330549D23Rik	23.5439	-0.786123	0.265047	-2.87965	0.00398116	0.0244756
Sept1	1080.67	-0.786119	0.271836	-2.8255	0.00472071	0.0279364
Zscan4c	62.5249	-0.785803	0.296218	-2.4772	0.0132418	0.0607211
Mylpf	739.498	-0.784907	0.166684	-4.69386	2.68092e-06	6.00674e-05
4632428C04Rik	5.59246	-0.784356	0.299466	-2.4315	0.0150364	0.0667862
Eng	461.309	-0.784046	0.116191	-6.74457	1.53478e-11	1.12032e-09
Lamc2	625.851	-0.783781	0.220521	-3.56354	0.000365889	0.00368907
Oas2	38.3573	-0.783732	0.26785	-2.86119	0.00422058	0.025606
Aldh1l1	94.4682	-0.782422	0.233159	-3.34021	0.000837137	0.00713779
Krt42	249.449	-0.782388	0.208562	-3.74247	0.00018222	0.00209222
Poln	10.5689	-0.781774	0.306497	-2.46648	0.0136448	0.0621628
Spns2	56.785	-0.780721	0.255198	-3.04088	0.00235885	0.0162009
Rel	35.0121	-0.78024	0.274353	-2.86264	0.00420122	0.0255077
Esrrb	7719.37	-0.780187	0.137658	-5.66274	1.48978e-08	5.9784e-07
Acvrl1	39.4867	-0.778639	0.252356	-3.08823	0.00201355	0.0143983
Fam213a	252.366	-0.778491	0.225391	-3.44963	0.000561359	0.00518366
Dscaml1	51.1955	-0.778464	0.243992	-3.21189	0.00131863	0.0103767
Scube2	38.3029	-0.778119	0.233389	-3.24363	0.00118017	0.00953355
Slc25a20	463.703	-0.777495	0.143315	-5.41792	6.02964e-08	2.08734e-06
Zscan4d	64.9398	-0.777448	0.298765	-2.43679	0.0148184	0.0660907
Mcam	1138.19	-0.777418	0.153654	-5.06219	4.14472e-07	1.17097e-05
Asprv1	17.0563	-0.777024	0.301562	-2.57767	0.00994698	0.0490118
Hbegf	263.789	-0.776467	0.216802	-3.58169	0.000341383	0.00349219
Zap70	66.23	-0.775759	0.214846	-3.611	0.000305022	0.00319106
Gck	16.8987	-0.775564	0.306277	-2.60464	0.00919706	0.0461842
Hoxa11as	3.4643	-0.775514	0.268302	-2.47338	0.0133841	0.061304
Cd59b	17.0361	-0.775374	0.293058	-2.62888	0.00856666	0.0439279
Pdyn	25.4122	-0.775028	0.299449	-2.47901	0.0131747	0.0605684
Plxdc1	125.749	-0.774958	0.240949	-3.20301	0.00135999	0.0106478
Crtac1	80.3906	-0.774684	0.305078	-2.34127	0.0192185	0.0791707
Esam	34.1291	-0.774097	0.295065	-2.72077	0.00651297	0.0358347
Osbpl10	198.835	-0.773971	0.165253	-4.67705	2.91029e-06	6.40502e-05
Capn5	953.499	-0.773914	0.189428	-4.08145	4.47565e-05	0.000640081
Unc13d	86.8582	-0.77323	0.223033	-3.45238	0.000555673	0.00514883
Adrb2	36.7429	-0.772732	0.28169	-2.7598	0.00578367	0.0327146
Gstm3	45.6763	-0.771862	0.2866	-2.66265	0.00775275	0.0407917
Pom121l2	12.1319	-0.771755	0.30664	-2.34196	0.019183	0.079065
Hapln3	28.9107	-0.771699	0.269338	-2.81101	0.00493869	0.0289712
Pramef17	2.30311	-0.771479	0.257103	-2.37523	0.017538	0.0744532
Bhlha15	85.02	-0.770063	0.23836	-3.23231	0.00122795	0.00984068
Gm2848	4.71373	-0.769953	0.28343	-2.71023	0.00672362	0.0367679
Nqo1	695.924	-0.76894	0.207314	-3.6955	0.000219452	0.00243984
Jam2	1213.14	-0.768102	0.161152	-4.75644	1.97039e-06	4.57358e-05
Myo15	15.6284	-0.766717	0.305122	-2.39079	0.0168124	0.0721706
Myoz3	27.0112	-0.766397	0.268904	-2.89165	0.00383228	0.0237595
Kcng1	87.19	-0.766136	0.202381	-3.78781	0.000151981	0.00181612
C1s	30.8206	-0.765972	0.255544	-2.92816	0.00340978	0.0216732
Adprhl1	4.23608	-0.764179	0.286856	-2.42282	0.0154004	0.0678425
Prph2	8.66597	-0.764131	0.305496	-2.38312	0.0171667	0.0733211
Pygl	46.1505	-0.764007	0.304873	-2.7101	0.00672632	0.0367685
Timp3	216.073	-0.763818	0.127096	-6.00241	1.94408e-09	9.25132e-08
Abcb1b	447.25	-0.76368	0.207337	-3.68584	0.000227954	0.00251415
Lgals9	122.198	-0.763015	0.286253	-2.63975	0.00829669	0.0427747
Paqr7	37.8318	-0.762357	0.260054	-2.92587	0.00343494	0.0217902
Galnt6	585.022	-0.761988	0.140314	-5.43038	5.62338e-08	1.95932e-06
Ehhadh	44.8263	-0.761771	0.23397	-3.23467	0.00121783	0.00977025
Inpp5d	1793.73	-0.761651	0.138166	-5.5121	3.54569e-08	1.29998e-06
Dnahc2	80.9112	-0.761414	0.256339	-2.93995	0.0032826	0.0209774
Ttr	3.64798	-0.761102	0.268828	-2.60448	0.00920134	0.0461842
Ero1l	1829.31	-0.760457	0.197941	-3.84133	0.000122371	0.00151271
Gjb4	28.2139	-0.760427	0.275184	-2.67746	0.00741829	0.0394696
Erich1	307.525	-0.759499	0.144745	-5.24303	1.57961e-07	4.948e-06
Phkg1	72.3151	-0.757653	0.215101	-3.50382	0.000458638	0.00441717
Grtp1	662.319	-0.757443	0.0914819	-8.27566	1.27749e-16	2.12458e-14
Gpr133	22.3691	-0.756895	0.288388	-2.51237	0.0119922	0.0563855
1700016D06Rik	4.00261	-0.75647	0.262698	-2.23651	0.0253184	0.0967173
Polk	483.452	-0.754936	0.183179	-4.12529	3.70274e-05	0.000548006
Lurap1l	72.2763	-0.754916	0.234697	-3.18583	0.00144341	0.0111412
Aldh6a1	508.437	-0.754572	0.156341	-4.82596	1.39331e-06	3.3837e-05
Ror2	357.331	-0.754485	0.133962	-5.62562	1.84844e-08	7.18531e-07
Arr3	6.98417	-0.75432	0.282855	-2.85764	0.00426807	0.0258165
Atp2c2	21.4194	-0.753825	0.287565	-2.68604	0.00723055	0.0388034
Cd27	12.0748	-0.753488	0.304512	-2.51253	0.0119868	0.0563763
4930558J18Rik	90.0029	-0.753433	0.187032	-4.01077	6.05209e-05	0.0008309
Dnahc10	155.677	-0.752849	0.182882	-4.11107	3.93827e-05	0.000573913
Dnaaf1	7.40126	-0.751882	0.296362	-2.53614	0.0112083	0.0535104
Gna14	135.13	-0.751423	0.174704	-4.28183	1.85362e-05	0.000303272
Ahnak	2778.65	-0.750356	0.167148	-4.48661	7.2364e-06	0.000136855
Fads6	47.4915	-0.750351	0.276942	-2.69698	0.00699708	0.0378781
Dkk1	32.9863	-0.749392	0.297889	-2.31556	0.0205822	0.0829873
Eomes	180.083	-0.749134	0.215251	-3.47088	0.000518762	0.00486833
Apom	12.7122	-0.748616	0.306047	-2.26301	0.0236348	0.0918074
Apobec1	170.789	-0.747504	0.172981	-4.31422	1.60167e-05	0.000268031
Ihh	14.5564	-0.747498	0.304	-2.37471	0.017563	0.0745253
Tmprss6	8.61512	-0.746844	0.300242	-2.49572	0.01257	0.0585197
Gm6772	1.94426	-0.746729	0.247381	-2.57674	0.00997366	0.0490838
Cdkn1a	783.398	-0.746433	0.174468	-4.28056	1.86427e-05	0.000304397
Bmp4	329.289	-0.745021	0.236968	-3.15433	0.00160869	0.0121382
Ooep	576.967	-0.744523	0.137357	-5.40957	6.31764e-08	2.1777e-06
Cisd3	430.106	-0.743835	0.131452	-5.64901	1.61371e-08	6.44368e-07
Myo1a	21.7358	-0.743642	0.290788	-2.45858	0.0139486	0.0632431
Bdh2	93.9373	-0.743532	0.214395	-3.45468	0.000550941	0.00511086
Fam25c	81.2568	-0.743424	0.233344	-3.15088	0.0016278	0.0122537
Cdh23	22.7457	-0.743387	0.274438	-2.595	0.00945907	0.0471842
Suox	103.372	-0.743357	0.178285	-4.15104	3.30961e-05	0.000498567
Rln3	126.769	-0.740218	0.156257	-4.72505	2.30055e-06	5.24929e-05
Uty	14.0892	-0.73969	0.305983	-2.36175	0.0181888	0.076253
Arl14epl	114.821	-0.739586	0.254329	-2.8322	0.00462286	0.0274783
Slc5a3	412.394	-0.739327	0.228851	-3.22903	0.00124211	0.00992953
Rbl2	174.948	-0.739026	0.162981	-4.52815	5.95027e-06	0.000116351
Ascl2	67.6357	-0.738979	0.258767	-2.84805	0.00439879	0.0264091
Ap3m2	160.924	-0.737411	0.219116	-3.36303	0.000770928	0.00665059
Myo5b	113.444	-0.737391	0.184056	-4.0444	5.24579e-05	0.00073332
Acap1	150.816	-0.737043	0.216463	-3.39788	0.000679109	0.0060327
Snai1	52.5798	-0.736513	0.25449	-2.87354	0.00405905	0.0248503
4933402E13Rik	105.337	-0.736335	0.285923	-2.6284	0.00857881	0.0439763
Cmtm7	383.302	-0.735339	0.1167	-6.29386	3.09664e-10	1.69915e-08
Fuk	766.971	-0.734989	0.117327	-6.26201	3.80048e-10	2.06429e-08
Tmem179	31.5556	-0.734592	0.29011	-2.49092	0.0127412	0.0590464
Gm7030	9.21959	-0.734218	0.305447	-2.41041	0.0159347	0.0693627
1300017J02Rik	12.3739	-0.734049	0.303103	-2.32487	0.020079	0.0814851
Chrng	2.99322	-0.732604	0.266302	-2.34426	0.0190651	0.0786608
Ddah1	1167.82	-0.732578	0.147475	-4.97031	6.68467e-07	1.77949e-05
Abcb10	835.184	-0.732504	0.106217	-6.89495	5.38839e-12	4.45772e-10
Jund	2176.85	-0.731805	0.108484	-6.74562	1.52373e-11	1.11731e-09
Capn11	17.185	-0.731376	0.30445	-2.38082	0.017274	0.0736816
Alox12b	8.56296	-0.731323	0.306462	-2.41565	0.015707	0.0686867
Kcnc1	5.45126	-0.730863	0.288802	-2.74308	0.00608657	0.0339988
Tnfrsf1b	287.562	-0.730268	0.165195	-4.42013	9.86436e-06	0.000177539
Mmp17	544.796	-0.729735	0.140355	-5.19824	2.0118e-07	6.15832e-06
Slc6a14	9.03847	-0.729726	0.305937	-2.33589	0.0194972	0.0798906
Pak6	74.2666	-0.72965	0.200839	-3.63132	0.000281973	0.00299657
Wwox	97.6607	-0.725693	0.185226	-3.90907	9.26529e-05	0.0011936
Rrm2b	252.663	-0.725552	0.17071	-4.23984	2.23676e-05	0.000355152
Kif17	30.9342	-0.724844	0.292875	-2.52133	0.0116913	0.0552606
Fam114a1	155.569	-0.724525	0.279654	-2.58281	0.00979989	0.0484647
Slc25a36	2653.03	-0.723074	0.167182	-4.32111	1.5525e-05	0.000261429
Ccpg1	810.112	-0.722451	0.120462	-5.99554	2.02811e-09	9.53862e-08
Rbpj	6091.1	-0.722369	0.113652	-6.35553	2.07712e-10	1.19246e-08
Birc3	88.5698	-0.722235	0.200559	-3.60647	0.000310394	0.00323468
Pbx4	83.3508	-0.721749	0.21575	-3.33939	0.00083964	0.00715157
Inha	33.1073	-0.721396	0.261834	-2.69687	0.00699944	0.0378782
Spp1	4384.54	-0.721138	0.106542	-6.76691	1.31564e-11	9.78064e-10
Acsl1	641.106	-0.720949	0.112235	-6.41964	1.36593e-10	8.22209e-09
Mmp23	68.3252	-0.71981	0.22154	-3.25738	0.00112446	0.00915689
Ppap2b	333.133	-0.71902	0.180266	-3.9859	6.72237e-05	0.000910539
1700020D05Rik	10.9338	-0.718782	0.306496	-2.26148	0.0237294	0.0920422
Usp17ld	4.48143	-0.718391	0.286443	-2.32514	0.0200645	0.0814494
Csf1	214.485	-0.718264	0.303479	-2.39345	0.016691	0.0719558
Esyt3	252.297	-0.717656	0.157194	-4.56146	5.08003e-06	0.000102311
Chn2	78.8063	-0.717586	0.215521	-3.32446	0.000885907	0.00747852
Mpzl2	1156.44	-0.717157	0.0963318	-7.44355	9.80156e-14	1.07564e-11
Elk3	255.754	-0.716993	0.168875	-4.25244	2.11456e-05	0.000339423
Vwf	123.969	-0.716456	0.240375	-2.96929	0.00298487	0.0195026
Ephx1	198.214	-0.715876	0.195496	-3.65536	0.000256817	0.00277521
8430419L09Rik	250.643	-0.715498	0.195666	-3.65169	0.000260516	0.00280738
Rnf128	398.774	-0.715443	0.185239	-3.8703	0.0001087	0.00136463
Dmrt1	517.18	-0.71527	0.205834	-3.47661	0.000507801	0.00479055
Atg9b	165.417	-0.714741	0.192167	-3.71912	0.000199918	0.00225846
Phlda1	211.982	-0.714158	0.211579	-3.37296	0.000743643	0.00647757
Cdhr2	3.45635	-0.71347	0.272853	-2.39372	0.0166784	0.0719207
Myo18a	2657.19	-0.712161	0.14555	-4.89606	9.77788e-07	2.46464e-05
Adad2	146.443	-0.711921	0.171508	-4.15076	3.31369e-05	0.000498661
Gm15421	37.5782	-0.711832	0.259726	-2.75645	0.00584332	0.0329826
9130024F11Rik	28.0282	-0.711361	0.261197	-2.71565	0.00661455	0.0362805
Etnk1	4524.56	-0.710787	0.120177	-5.91484	3.32191e-09	1.48036e-07
Stk32c	37.6289	-0.710129	0.262503	-2.75107	0.0059401	0.0333619
Nr3c2	13.4673	-0.709962	0.301801	-2.23526	0.0254004	0.0969482
Vax2os	25.0232	-0.709037	0.293335	-2.27516	0.0228966	0.0896961
Ptpn7	31.5912	-0.70894	0.27356	-2.55154	0.0107248	0.051862
Ctsc	271.282	-0.708034	0.12602	-5.61164	2.00421e-08	7.71645e-07
Col17a1	42.5444	-0.707647	0.250679	-2.82712	0.00469692	0.0278295
Sema4g	322.078	-0.707434	0.205303	-3.44291	0.000575491	0.00528993
Glp1r	21.4956	-0.707054	0.285638	-2.38025	0.0173009	0.0737377
Zfp385c	22.7025	-0.707043	0.301799	-2.36252	0.0181512	0.0761747
Pura	468.725	-0.706628	0.1544	-4.5753	4.7553e-06	9.63726e-05
Kcng4	7.0907	-0.705627	0.289373	-2.47064	0.0134872	0.0616747
Trpv4	49.289	-0.704574	0.274519	-2.59268	0.00952311	0.0473739
Aga	160.869	-0.703094	0.202512	-3.46359	0.000533023	0.00497611
Kctd7	66.0011	-0.703093	0.218328	-3.20547	0.0013484	0.0105748
Prosapip1	257.455	-0.702964	0.157528	-4.46324	8.07296e-06	0.000149865
Hk1	1678.53	-0.70243	0.190622	-3.68335	0.000230188	0.00253474
Loxl2	956.323	-0.701743	0.178316	-3.93236	8.41154e-05	0.00109964
Car5a	7.20361	-0.701547	0.296582	-2.36224	0.018165	0.076193
2810410L24Rik	34.7895	-0.700491	0.296719	-2.34146	0.0192083	0.0791491
Gsn	303.879	-0.700264	0.251318	-2.81811	0.00483066	0.0284825
Robo4	68.0689	-0.700239	0.276945	-2.54249	0.0110067	0.0527982
4930432K21Rik	87.7598	-0.69949	0.226258	-3.0998	0.00193649	0.0139774
Agpat4	660.58	-0.699372	0.105366	-6.63574	3.22872e-11	2.1523e-09
Ppfibp2	283.401	-0.699306	0.150839	-4.6369	3.53679e-06	7.56704e-05
Mybl1	413.887	-0.699302	0.195301	-3.5813	0.00034189	0.00349517
Nnmt	3.62078	-0.699032	0.25447	-2.52565	0.0115485	0.0547621
Aldh1b1	261.53	-0.69759	0.235268	-2.96867	0.00299093	0.0195264
Gnpda1	1827.1	-0.697379	0.114345	-6.09772	1.07591e-09	5.32408e-08
Gltpd2	13.5985	-0.696833	0.298648	-2.38953	0.0168699	0.0723349
Bend5	126.239	-0.69457	0.183017	-3.79239	0.000149202	0.00178954
Mak	46.8377	-0.693786	0.264795	-2.62743	0.00860336	0.0440601
Ccdc88b	98.3034	-0.69326	0.201425	-3.44145	0.000578597	0.00530638
4930483K19Rik	53.4012	-0.693052	0.252567	-2.74057	0.00613334	0.0342127
Dazl	187.535	-0.692654	0.154494	-4.47843	7.51948e-06	0.000141711
Blvra	147.498	-0.692549	0.190661	-3.62578	0.000288095	0.00304757
Hspa1a	39.0073	-0.691807	0.253622	-2.70696	0.00679028	0.0370321
Gpr160	118.088	-0.691219	0.199751	-3.43779	0.000586478	0.0053695
Prdm1	183.811	-0.690895	0.215764	-3.19258	0.00141006	0.0109256
Wdr72	4.52305	-0.69034	0.284872	-2.83068	0.00464498	0.0275894
Lrrc29	22.8171	-0.68991	0.292773	-2.38975	0.0168597	0.0723159
6030419C18Rik	75.5671	-0.689615	0.225912	-3.03309	0.00242062	0.0165394
Tfap2c	552.413	-0.688691	0.162739	-4.22338	2.40662e-05	0.000379137
Mroh4	9.79398	-0.688636	0.289313	-2.39059	0.0168213	0.0721897
Tmem116	26.7165	-0.687976	0.280267	-2.42486	0.0153145	0.0676487
Rpgrip1	38.7708	-0.687339	0.254505	-2.67993	0.00736371	0.0392802
Dennd2c	1323.71	-0.686686	0.12289	-5.5858	2.32621e-08	8.72706e-07
Usp9x	10688.3	-0.68611	0.103096	-6.6542	2.84838e-11	1.91459e-09
Gdap10	160.69	-0.685927	0.276405	-2.47824	0.0132032	0.0606205
Cntn2	187.774	-0.685882	0.238225	-2.87233	0.00407455	0.024915
Gpx2	666.938	-0.684595	0.269061	-2.57035	0.0101596	0.0498009
Sytl3	6.62722	-0.68441	0.301546	-2.39432	0.016651	0.0718604
Slc24a1	99.6528	-0.68396	0.183683	-3.72877	0.000192417	0.00218751
AI507597	9.92727	-0.683002	0.303357	-2.42188	0.0154403	0.0679069
Whamm	306.261	-0.682837	0.146148	-4.66773	3.04539e-06	6.62105e-05
B3gnt2	740.136	-0.682618	0.107895	-6.32537	2.52622e-10	1.40528e-08
Serpinb1a	27.3282	-0.681614	0.273958	-2.3615	0.0182013	0.0762657
Dusp1	948.707	-0.680625	0.256294	-2.6484	0.00808727	0.0419715
Laptm5	830.11	-0.680573	0.194607	-3.48489	0.000492335	0.00467472
Mdm4	2967.79	-0.680399	0.137262	-4.95627	7.18591e-07	1.9035e-05
Kcnj4	100.464	-0.680288	0.182307	-3.71447	0.000203632	0.0022892
Rab11fip5	549.664	-0.679911	0.179847	-3.77968	0.000157031	0.00185993
BC107364	15.7864	-0.67975	0.306701	-2.35891	0.0183288	0.0765485
Kcnq1ot1	219.83	-0.678882	0.241468	-2.80566	0.00502134	0.0293111
Fcgrt	126.998	-0.678244	0.203155	-3.3272	0.000877249	0.00742875
Stat2	743.408	-0.678093	0.215123	-3.15198	0.00162168	0.0122247
Ubxn10	49.6235	-0.677434	0.239726	-2.80579	0.00501929	0.0293111
Ttc9	105.112	-0.677372	0.183664	-3.67608	0.000236845	0.00259917
Msh4	11.2139	-0.676961	0.303437	-2.27892	0.0226719	0.0891621
4933438K21Rik	27.4547	-0.676592	0.293856	-2.2738	0.0229779	0.089818
Chst5	34.508	-0.675874	0.303796	-2.24237	0.0249377	0.095625
Smc1b	219.982	-0.675019	0.204202	-3.30475	0.000950605	0.00791696
Zfpm1	273.644	-0.675016	0.160305	-4.21484	2.49952e-05	0.000392241
Glyctk	77.5144	-0.675003	0.192752	-3.48565	0.00049094	0.00466422
2810029C07Rik	17.1799	-0.674874	0.287117	-2.35518	0.0185139	0.0770666
Ccdc113	19.4531	-0.674525	0.297404	-2.26773	0.0233455	0.0909645
Efna3	208.491	-0.67436	0.154566	-4.35987	1.30138e-05	0.000225497
Stom	274.957	-0.673983	0.244449	-2.75348	0.00589646	0.033193
Ramp2	41.336	-0.673371	0.23648	-2.87504	0.00403981	0.0247796
Ttll13	35.3308	-0.672161	0.244741	-2.68321	0.00729188	0.038978
Ddit3	92.514	-0.671106	0.260683	-2.55134	0.0107309	0.0518764
Gipc2	81.6734	-0.670642	0.225195	-2.98642	0.00282268	0.0187564
Fndc3b	610.048	-0.669744	0.104409	-6.41284	1.42834e-10	8.53408e-09
AU015836	363.474	-0.669279	0.28982	-2.37036	0.0177707	0.0750464
Scd3	54.7409	-0.668692	0.243502	-2.75468	0.0058749	0.0331145
Rpl22l1	2241.76	-0.668408	0.129247	-5.17331	2.29978e-07	6.97368e-06
Klf8	358.627	-0.668332	0.132439	-5.03399	4.80379e-07	1.33612e-05
Bin2	263.263	-0.668273	0.151183	-4.42203	9.77771e-06	0.000176239
Plcd1	715.037	-0.668183	0.147191	-4.54072	5.60626e-06	0.000111517
Elmod2	437.089	-0.66785	0.211395	-3.157	0.00159402	0.0120444
Cers6	372.225	-0.667789	0.140237	-4.75725	1.96247e-06	4.56175e-05
Foxo3	812.976	-0.66773	0.150857	-4.42594	9.60246e-06	0.000173857
Ggt6	10.2862	-0.667454	0.306595	-2.28513	0.0223052	0.0880942
C2cd5	1351.96	-0.667443	0.116845	-5.71134	1.12087e-08	4.60098e-07
Papln	18.2776	-0.665939	0.295308	-2.23183	0.0256261	0.0976052
Myh14	749.702	-0.665302	0.152426	-4.36434	1.27505e-05	0.000221174
Tgfbr2	49.8883	-0.664623	0.24907	-2.66365	0.0077297	0.0407369
Adc	357.658	-0.664465	0.202151	-3.29847	0.000972128	0.00807537
Unc13a	272.842	-0.664306	0.213383	-3.11344	0.00184921	0.013484
Adap2	54.93	-0.664117	0.258085	-2.52423	0.0115952	0.054935
Fdft1	2433.89	-0.663369	0.103542	-6.40701	1.48402e-10	8.83405e-09
1190005I06Rik	183.841	-0.663072	0.160811	-4.11846	3.81408e-05	0.000561163
Afmid	61.8187	-0.663008	0.228755	-2.88993	0.00385326	0.0238525
Foxr1	33.104	-0.662893	0.275989	-2.39412	0.0166601	0.0718806
Tepp	4.3521	-0.662043	0.280091	-2.22379	0.0261628	0.0990747
Klhl2	661.349	-0.66198	0.12333	-5.36498	8.09576e-08	2.71701e-06
Fam126b	428.593	-0.661917	0.154462	-4.2814	1.85722e-05	0.000303553
Gm525	6.23215	-0.661772	0.298295	-2.33723	0.0194274	0.0797664
Acpl2	135.176	-0.661484	0.213822	-3.08493	0.00203599	0.0145009
Bbs2	352.272	-0.660975	0.139932	-4.71858	2.375e-06	5.40387e-05
Pex11c	49.8283	-0.660685	0.227274	-2.8975	0.00376154	0.023429
AU018091	1824.12	-0.660554	0.142669	-4.62773	3.69702e-06	7.81655e-05
Rasa3	298.901	-0.660549	0.151306	-4.36577	1.26674e-05	0.000220206
Slc30a2	115.452	-0.660258	0.169056	-3.88815	0.000101012	0.00128667
Plekhh2	193.222	-0.659823	0.155581	-4.23691	2.26619e-05	0.000359117
Sh3rf2	26.0956	-0.658917	0.305905	-2.3386	0.0193563	0.0796368
Ppp1r16b	93.535	-0.65825	0.231953	-2.84045	0.00450504	0.0269168
Dppa5a	18183.1	-0.656951	0.177351	-3.70276	0.000213266	0.0023862
Adam8	37.3778	-0.656458	0.266534	-2.47737	0.0132354	0.0607089
Cpeb2	149.989	-0.656431	0.181767	-3.61574	0.000299494	0.00314848
Rgs14	33.4137	-0.656351	0.271098	-2.40554	0.0161484	0.0701226
AA986860	30.8041	-0.656103	0.283649	-2.26331	0.0236168	0.0917893
Il23a	45.4842	-0.65548	0.274743	-2.41044	0.0159331	0.0693627
Kcnh3	172.631	-0.655316	0.201744	-3.2349	0.00121683	0.00977025
Pfkp	3160.41	-0.654781	0.138032	-4.74224	2.11368e-06	4.85621e-05
Ddx19b	2073.64	-0.652431	0.11002	-5.92911	3.0459e-09	1.37253e-07
Gm1564	493.012	-0.652352	0.174764	-3.73614	0.000186868	0.00213375
1600029D21Rik	65.8454	-0.651581	0.279327	-2.3513	0.018708	0.0776028
Gm14137	20.5634	-0.651374	0.275636	-2.31803	0.0204479	0.0826317
Emc9	54.6334	-0.650635	0.216485	-2.97974	0.00288494	0.0190394
Calr3	50.7316	-0.650222	0.228985	-2.8336	0.00460263	0.0273795
Dixdc1	213.478	-0.649835	0.192852	-3.36512	0.000765108	0.00661099
Ppm1j	581.887	-0.649598	0.201625	-3.22623	0.0012543	0.0100139
Cdc5l	4090.88	-0.649375	0.0996236	-6.51693	7.17597e-11	4.52198e-09
Ppef2	26.2806	-0.649183	0.27268	-2.33069	0.0197695	0.0807234
Slc20a1	3769.18	-0.649121	0.14416	-4.50105	6.7619e-06	0.000128636
Pla2g7	60.3888	-0.64869	0.301269	-2.22053	0.0263826	0.0997035
Sec14l1	2820.7	-0.648414	0.104212	-6.22044	4.95759e-10	2.60508e-08
Klf4	2662.43	-0.647829	0.149628	-4.32454	1.52848e-05	0.000258193
Gata2	55.3934	-0.646833	0.263061	-2.45526	0.0140783	0.0636166
Fhdc1	80.2104	-0.64625	0.28013	-2.30551	0.0211383	0.0846581
Wnt7b	185.219	-0.645999	0.304098	-2.25691	0.0240135	0.0928758
Tmem45a	77.057	-0.645931	0.228137	-2.82582	0.00471591	0.0279182
Tmem106a	176.25	-0.645673	0.182557	-3.52057	0.000430619	0.00419489
Ddx43	162.433	-0.645558	0.184507	-3.49494	0.000474164	0.00453959
Zyg11a	312.917	-0.644946	0.170606	-3.77025	0.000163087	0.00191758
Gch1	75.5441	-0.644147	0.226579	-2.86298	0.00419677	0.0254999
Ifi30	940.044	-0.644003	0.170186	-3.78557	0.000153356	0.00182579
Mab21l3	117.924	-0.643241	0.211589	-3.04703	0.00231115	0.0159821
Kcnj12	81.7321	-0.642977	0.266678	-2.35748	0.0183994	0.0767163
Tspo2	10.3662	-0.642939	0.30007	-2.23106	0.0256774	0.0977181
D630045M09Rik	181.646	-0.642891	0.246034	-2.60098	0.00929573	0.0465711
Hmgcr	4201.11	-0.642785	0.141066	-4.55745	5.17789e-06	0.000104022
Prx	736.456	-0.642501	0.181867	-3.52876	0.000417517	0.00408949
Zmynd15	77.9647	-0.6425	0.265463	-2.42415	0.0153441	0.0677241
F2	37.6525	-0.642208	0.262862	-2.43256	0.0149925	0.0666461
Rab39	78.5093	-0.641922	0.272433	-2.34587	0.0189829	0.0784305
Mei1	20.7963	-0.641523	0.285954	-2.25301	0.0242584	0.0935762
Iqcg	276.46	-0.64089	0.196568	-3.24963	0.00115556	0.00937233
Cited4	38.6451	-0.640738	0.254677	-2.55087	0.0107456	0.0519316
Slc29a3	384.424	-0.640704	0.166504	-3.84627	0.00011993	0.00148482
Cabp7	40.4561	-0.640567	0.273301	-2.33384	0.019604	0.0802446
Sorl1	1436.78	-0.640463	0.135109	-4.74025	2.13456e-06	4.89129e-05
Acan	206.393	-0.639551	0.182501	-3.49848	0.000467918	0.00449201
Kcnb1	228.749	-0.639134	0.147377	-4.34029	1.42297e-05	0.000243429
Abcg1	478.789	-0.638626	0.178997	-3.56811	0.000359567	0.00363898
Flrt1	24.887	-0.638445	0.281642	-2.24283	0.0249076	0.0955553
Kif26a	797.72	-0.638291	0.152855	-4.17993	2.91599e-05	0.000445884
4632415K11Rik	273.199	-0.637735	0.175043	-3.64535	0.000267026	0.00286223
Camkk1	115.456	-0.637437	0.17029	-3.73327	0.00018901	0.00215485
Rnf125	192.925	-0.637301	0.176626	-3.60124	0.000316705	0.00329406
Glt25d1	2610.02	-0.63729	0.0890529	-7.15555	8.33384e-13	8.00247e-11
Plod1	1435.53	-0.636905	0.127749	-4.98628	6.15525e-07	1.65219e-05
Cdh6	36.7551	-0.636797	0.256111	-2.41415	0.0157721	0.0688594
Aqp11	72.1489	-0.636382	0.211304	-3.0121	0.0025945	0.0175417
B4galnt1	267.51	-0.635993	0.140701	-4.52406	6.06635e-06	0.000117765
Itga2b	43.2592	-0.635836	0.242844	-2.62532	0.00865666	0.0442628
Triml1	670.319	-0.635589	0.135559	-4.68583	2.78827e-06	6.18712e-05
Scn1b	160.65	-0.635224	0.234457	-2.73375	0.0062618	0.0347969
Hsf4	42.257	-0.635157	0.272857	-2.37468	0.0175642	0.0745253
Zfyve21	556.271	-0.634808	0.150962	-4.20487	2.61228e-05	0.000407162
Mir3471-1	4.03171	-0.63467	0.282402	-2.21981	0.0264317	0.0998118
Def6	577.128	-0.634155	0.135155	-4.69159	2.71085e-06	6.05699e-05
Cyr61	782.83	-0.633543	0.164084	-3.86394	0.000111574	0.00139853
Soat2	55.1393	-0.633301	0.24527	-2.54693	0.0108674	0.0523008
Rab7l1	70.3977	-0.63244	0.222894	-2.81568	0.00486735	0.0286465
Csad	500.563	-0.632097	0.146275	-4.31745	1.57843e-05	0.00026469
Adck3	199.185	-0.631997	0.160387	-3.93632	8.274e-05	0.00108606
Glrx	69.2201	-0.630432	0.227821	-2.76641	0.00566775	0.0322329
Pecam1	1043.98	-0.629735	0.180311	-3.48958	0.000483773	0.00461516
Dnaic2	46.9413	-0.629092	0.258251	-2.4305	0.0150781	0.0668727
Slc17a5	190.576	-0.628761	0.172538	-3.6414	0.000271161	0.00290271
Cd9	2342.92	-0.628556	0.116912	-5.37536	7.64309e-08	2.57946e-06
Sat1	452.624	-0.627189	0.15418	-4.0656	4.79097e-05	0.000678559
Camk1	144.236	-0.626056	0.163755	-3.82427	0.000131162	0.00159932
Slc44a1	991.023	-0.625981	0.119387	-5.24418	1.56982e-07	4.92691e-06
Wwc2	2006.05	-0.624176	0.101826	-6.1308	8.74367e-10	4.39417e-08
Aqp3	152.404	-0.623676	0.220972	-2.80184	0.00508115	0.0295597
Stox2	347.145	-0.623345	0.168485	-3.69617	0.000218875	0.00243678
Egln3	1187.24	-0.623071	0.212349	-2.9357	0.00332794	0.0212199
Tcp11	223.711	-0.623024	0.205529	-3.05014	0.00228735	0.0158776
Hspg2	13536.6	-0.623022	0.144765	-4.30447	1.67388e-05	0.00027767
Krt7	151.225	-0.622873	0.227777	-2.78254	0.00539348	0.0309195
Ptrf	1460.96	-0.621978	0.144556	-4.30606	1.66189e-05	0.000276673
Olig2	409.427	-0.62122	0.139591	-4.44385	8.83644e-06	0.000161988
Tmem39a	1483.87	-0.621191	0.103978	-5.9727	2.33362e-09	1.07868e-07
Hpcal1	426.303	-0.620554	0.133162	-4.65994	3.16308e-06	6.85845e-05
Sacs	156.351	-0.620225	0.183065	-3.38075	0.000722872	0.00633082
Slc6a8	1480.66	-0.619703	0.102332	-6.05439	1.4095e-09	6.78749e-08
Pgm1	776.92	-0.618726	0.125487	-4.92887	8.27081e-07	2.13822e-05
Arhgap8	433.94	-0.617551	0.125152	-4.93844	7.87482e-07	2.05229e-05
Helz2	118.131	-0.617253	0.208846	-2.94045	0.00327731	0.0209717
Cd68	170.805	-0.617057	0.210215	-2.92144	0.00348422	0.0220508
Phyhd1	67.985	-0.616229	0.195491	-3.1403	0.00168772	0.0125964
Cln8	552.451	-0.615183	0.130969	-4.69637	2.64825e-06	5.94181e-05
Slc7a4	45.2808	-0.612587	0.263244	-2.32377	0.0201377	0.0816233
Fam131c	111.295	-0.612462	0.220873	-2.74917	0.00597472	0.0335016
Klf5	1532.03	-0.61231	0.175635	-3.48072	0.000500073	0.00472871
Card9	27.6975	-0.612217	0.268152	-2.28158	0.0225141	0.0886729
Ikbip	237.514	-0.611855	0.168624	-3.62664	0.000287138	0.00303944
Pdgfrb	85.2412	-0.611466	0.259198	-2.39511	0.0166156	0.0717651
Mcu	480.031	-0.61127	0.127193	-4.80447	1.55161e-06	3.69727e-05
Lifr	1922.73	-0.611194	0.100104	-6.10513	1.02715e-09	5.09846e-08
Map6d1	33.2115	-0.609519	0.253138	-2.35307	0.0186193	0.0773541
Hsd3b7	248.678	-0.60929	0.132379	-4.59821	4.26141e-06	8.79093e-05
Mb21d1	55.2206	-0.608984	0.246361	-2.43784	0.0147751	0.0659886
Pcolce2	277.494	-0.608398	0.131293	-4.62991	3.65818e-06	7.77956e-05
Gm2a	724.102	-0.607404	0.143191	-4.24354	2.20023e-05	0.000350386
Slc12a4	1526.36	-0.607178	0.152345	-3.98747	6.67828e-05	0.000905328
Syne1	128.433	-0.607003	0.171466	-3.53999	0.000400143	0.00395292
Atp10d	299.725	-0.60687	0.160925	-3.76906	0.000163864	0.00192339
Neu3	112.274	-0.60627	0.157931	-3.82913	0.000128598	0.0015749
Spata31d1a	58.0024	-0.606202	0.252549	-2.39715	0.0165231	0.0714423
Ldlr	2679.15	-0.606059	0.101256	-5.98567	2.15503e-09	1.00477e-07
Glipr2	1248.65	-0.605593	0.141994	-4.26295	2.01745e-05	0.000326762
Cxcl16	68.6639	-0.60516	0.255562	-2.41369	0.0157917	0.068889
AA414768	69.4689	-0.605146	0.247507	-2.39383	0.0166734	0.0719187
Myo1c	3094.66	-0.604626	0.151891	-3.98195	6.83519e-05	0.000921951
Cbs	364.036	-0.6042	0.203182	-2.96651	0.00301202	0.0196165
Creb3l1	234.099	-0.604051	0.173141	-3.4925	0.000478529	0.00457595
Igfals	79.8385	-0.603751	0.198101	-3.02234	0.00250831	0.0170447
Apoc1	228.926	-0.603296	0.227279	-2.65924	0.00783172	0.0410662
St8sia1	170.427	-0.602675	0.243025	-2.45835	0.0139576	0.0632662
Lamp1	4755.62	-0.601793	0.0680879	-8.83802	9.74319e-19	2.27793e-16
Tcp11l2	31.3616	-0.601655	0.261191	-2.29028	0.0220051	0.0871348
Hspb1	4895.95	-0.601602	0.144879	-4.15287	3.28327e-05	0.000495469
Cd59a	93.5867	-0.601322	0.224097	-2.66961	0.00759395	0.0401658
Tnfrsf9	3.39859	-0.60034	0.272931	-2.26218	0.023686	0.09194
Ppp2r5c	3594.93	-0.599191	0.0930407	-6.44002	1.19456e-10	7.27196e-09
Pim3	3447.26	-0.599049	0.0946849	-6.32664	2.50562e-10	1.39864e-08
Slc47a1	79.4319	-0.598059	0.222716	-2.65539	0.00792157	0.0413696
Lss	1487.13	-0.596584	0.133661	-4.46451	8.02522e-06	0.000149323
Glb1l2	101.832	-0.596221	0.231279	-2.57946	0.00989542	0.0488174
Zbtb8b	143.234	-0.596123	0.179247	-3.32291	0.000890843	0.00750803
Gm10069	59.8616	-0.596107	0.224097	-2.64491	0.00817138	0.0422773
B4galt1	876.327	-0.59603	0.0848155	-7.02644	2.11863e-12	1.87789e-10
Zfyve28	224.043	-0.595992	0.165575	-3.59397	0.000325673	0.00336563
Timp2	196.081	-0.594688	0.193663	-3.07186	0.00212733	0.0150123
Anxa4	534.857	-0.594393	0.120319	-4.93998	7.81296e-07	2.03946e-05
Cotl1	1102.87	-0.594093	0.161938	-3.66836	0.000244115	0.00266266
Echdc2	855.944	-0.593295	0.0824437	-7.19222	6.37462e-13	6.19722e-11
Adamtsl4	66.8951	-0.592983	0.232412	-2.53728	0.0111718	0.0533949
Ero1lb	110.291	-0.59297	0.224411	-2.64408	0.00819137	0.0423393
Fermt3	38.7223	-0.5923	0.254743	-2.29451	0.0217612	0.0864447
Plekhf1	249.677	-0.591709	0.122511	-4.82577	1.39463e-06	3.3837e-05
Syt12	62.2771	-0.591609	0.250684	-2.3712	0.0177302	0.0749844
Idh2	2285.22	-0.590763	0.178585	-3.30849	0.000937998	0.00782813
Vegfa	863.795	-0.590569	0.216391	-2.72158	0.00649702	0.0357591
Trim63	101.427	-0.59053	0.204522	-2.87921	0.00398674	0.0245006
Elovl7	191.163	-0.589785	0.183418	-3.2092	0.00133107	0.0104681
Tm7sf2	324.543	-0.587565	0.174814	-3.35963	0.000780463	0.00672207
Plekhg4	59.2424	-0.587478	0.254316	-2.31076	0.0208464	0.0836532
Ptpn14	2471.77	-0.587424	0.13661	-4.30216	1.69138e-05	0.000279562
C77080	1772.52	-0.587099	0.113972	-5.15093	2.59202e-07	7.74341e-06
Cldn4	1950.48	-0.586898	0.142912	-4.10902	3.97349e-05	0.000578523
Cadm4	387.773	-0.586894	0.166863	-3.52104	0.000429861	0.00419004
Mex3b	201.547	-0.586421	0.2175	-2.69304	0.00708032	0.0382201
Hnf1a	132.053	-0.586364	0.19425	-3.00824	0.00262769	0.0177067
Car4	411.765	-0.58517	0.220549	-2.66661	0.007662	0.0404594
Aes	2240.62	-0.584818	0.114525	-5.10468	3.31363e-07	9.63162e-06
Slc4a11	261.317	-0.583149	0.207213	-2.81101	0.00493868	0.0289712
Cpn1	89.286	-0.582095	0.198962	-2.90971	0.00361765	0.0227307
Pla2g16	201.176	-0.581929	0.204696	-2.83429	0.00459275	0.0273496
Fam134b	252.004	-0.581637	0.176097	-3.30277	0.000957358	0.00796498
Fam43a	380.835	-0.581489	0.146403	-3.96544	7.32615e-05	0.000979167
Igsf9b	550.058	-0.581302	0.20866	-2.7853	0.00534776	0.0307011
Abtb2	164.935	-0.580891	0.175614	-3.30756	0.000941136	0.0078462
Creb3l2	263.362	-0.580641	0.169567	-3.42577	0.000613067	0.00555306
Arrdc2	311.462	-0.580432	0.200637	-2.88827	0.00387371	0.0239245
Wfs1	399.566	-0.580292	0.106117	-5.4646	4.63939e-08	1.65216e-06
Rnase4	43.7635	-0.579735	0.247085	-2.36573	0.0179946	0.0757429
Wwtr1	985.398	-0.579159	0.108365	-5.34368	9.10796e-08	3.0047e-06
Zbtb44	1587.41	-0.578648	0.0908791	-6.36521	1.9502e-10	1.13168e-08
Calcoco2	148.201	-0.578126	0.205732	-2.7729	0.00555595	0.0317382
Nmnat2	656.26	-0.577973	0.114969	-5.02426	5.05373e-07	1.39124e-05
Mlh3	973.615	-0.577942	0.125662	-4.59642	4.29804e-06	8.85517e-05
Top1mt	251.05	-0.577309	0.163622	-3.53165	0.000412979	0.00405242
Ppapdc1b	182.285	-0.576232	0.185765	-3.09294	0.00198183	0.0142093
Kank3	969.785	-0.576022	0.164375	-3.50495	0.000456686	0.00440625
Lamb2	812.122	-0.574896	0.164766	-3.48759	0.000487402	0.0046388
Tmem161a	627.042	-0.574513	0.133644	-4.29807	1.72294e-05	0.000284196
Rasgrf2	3.26981	-0.574121	0.234249	-3.094	0.00197478	0.0141784
Fbxl2	78.5923	-0.574098	0.243242	-2.36095	0.018228	0.0763181
Plekhh1	779.073	-0.571518	0.159465	-3.58036	0.000343116	0.00350326
Tm6sf1	45.2844	-0.571051	0.258327	-2.22441	0.0261211	0.099017
Rdh11	718.44	-0.57032	0.201801	-2.82805	0.00468319	0.0277754
Cpeb4	98.0075	-0.570213	0.175181	-3.24461	0.00117611	0.00951025
Me1	659.642	-0.569443	0.155714	-3.65213	0.000260077	0.00280452
Dnajc12	61.826	-0.569055	0.211512	-2.68862	0.00717471	0.0385767
Gcdh	890.582	-0.568914	0.0933481	-6.09298	1.10829e-09	5.46758e-08
Lrcol1	3.21171	-0.568828	0.244296	-2.24068	0.0250468	0.0959068
Notch4	307.604	-0.56879	0.168486	-3.37149	0.000747618	0.00650166
Agfg2	591.992	-0.568647	0.113351	-5.01589	5.2788e-07	1.44335e-05
Cish	106.814	-0.566855	0.254495	-2.25318	0.0242479	0.0935741
AI464131	279.728	-0.566349	0.178013	-3.1756	0.00149528	0.0114476
Mib2	853.517	-0.566251	0.151664	-3.73171	0.000190186	0.0021652
Hoxc13	38.3197	-0.565417	0.237583	-2.36537	0.0180123	0.0757887
Mapkapk3	1232.7	-0.565383	0.103032	-5.4896	4.02841e-08	1.44821e-06
Grasp	403.349	-0.565241	0.199229	-2.83675	0.00455753	0.02717
Zfp655	1282.94	-0.565042	0.157435	-3.58865	0.000332395	0.00341759
Hcfc2	78.8487	-0.564605	0.217494	-2.59295	0.00951564	0.0473639
Btbd11	337.358	-0.563839	0.173072	-3.25193	0.00114626	0.00931558
Tnfaip3	52.838	-0.563555	0.254014	-2.22605	0.026011	0.0987318
Trp53inp1	4342.98	-0.563038	0.167955	-3.35361	0.000797648	0.0068445
Procr	50.2416	-0.562888	0.248565	-2.28675	0.0222106	0.0877976
Cyp51	2439.82	-0.562736	0.157662	-3.57132	0.000355189	0.00360598
Pnp2	108.867	-0.562652	0.223859	-2.4985	0.0124719	0.0582109
Bai1	413.496	-0.562626	0.180947	-3.10847	0.00188057	0.0136593
Abca7	414.474	-0.562624	0.234569	-2.39648	0.0165535	0.0715352
Vil1	41.6303	-0.562134	0.239498	-2.33831	0.0193711	0.0796376
Ndrg4	227.443	-0.562051	0.192945	-2.90887	0.00362735	0.022769
Ficd	108.231	-0.561688	0.173275	-3.24485	0.00117513	0.00950713
Ephb3	922.63	-0.56043	0.139724	-4.01243	6.00981e-05	0.000826516
Tbc1d2	211.971	-0.560081	0.162636	-3.44494	0.000571187	0.00526236
Setd6	911.94	-0.559749	0.102655	-5.45116	5.0042e-08	1.76297e-06
Eps8	500.256	-0.558385	0.100015	-5.58096	2.3919e-08	8.9527e-07
Pttg1ip	1018.58	-0.558373	0.0896428	-6.22809	4.72146e-10	2.49727e-08
Abhd6	142.2	-0.55819	0.177933	-3.13204	0.00173595	0.012846
Prelid2	264.808	-0.557881	0.224548	-2.47848	0.0131945	0.0606205
Jdp2	113.831	-0.557695	0.204474	-2.71	0.00672828	0.0367685
Foxo6	90.9899	-0.557477	0.223357	-2.49097	0.0127394	0.0590464
Lrrc48	62.4019	-0.556968	0.25034	-2.2317	0.0256349	0.0976052
Tmem66	906.074	-0.555916	0.120322	-4.61981	3.84095e-06	8.06799e-05
Cog5	612.22	-0.555142	0.13732	-4.04263	5.28539e-05	0.000737577
Sult6b1	51.452	-0.55508	0.227823	-2.38629	0.0170192	0.0727679
Snx29	171.807	-0.555008	0.176783	-3.14009	0.00168894	0.0125964
Tef	707.076	-0.5548	0.146293	-3.79494	0.000147681	0.00177499
Apob	70.507	-0.554189	0.227612	-2.43231	0.0150027	0.0666731
Mafa	134.198	-0.552265	0.164757	-3.35615	0.000790352	0.00679998
Phlda3	1047.61	-0.552092	0.134471	-4.10813	3.98872e-05	0.000580216
Cyp2c53-ps	1.63835	-0.551541	0.224494	-2.6471	0.00811864	0.0420854
Ctsl	3243.12	-0.551266	0.108549	-5.07784	3.81747e-07	1.09579e-05
Cybasc3	264.532	-0.551087	0.125558	-4.38382	1.16618e-05	0.00020538
Icam1	1075.02	-0.550522	0.174741	-3.15129	0.00162554	0.0122424
Zfp870	382.889	-0.550318	0.120158	-4.57576	4.74493e-06	9.62832e-05
Akap2	2053	-0.550156	0.149244	-3.68578	0.000228006	0.00251415
Eda2r	1311.15	-0.549794	0.137429	-4.00115	6.30364e-05	0.000860324
Piwil2	893.514	-0.54946	0.190022	-2.89764	0.00375979	0.0234272
Abcd1	135.104	-0.549409	0.192596	-2.85366	0.00432184	0.0260733
Plekhg3	514.804	-0.549314	0.129732	-4.22994	2.33754e-05	0.000369336
Vps37a	730.322	-0.548846	0.0819091	-6.69807	2.11185e-11	1.50745e-09
Phldb2	447.576	-0.548709	0.131427	-4.17887	2.92958e-05	0.000447538
Pramef12	386.057	-0.548659	0.207738	-2.65032	0.00804152	0.0418201
Dhcr7	1657.1	-0.548486	0.18041	-3.04202	0.00234994	0.0161662
Rilpl2	152.349	-0.547971	0.17235	-3.17338	0.00150674	0.0115184
Aacs	682.99	-0.546817	0.144396	-3.78806	0.00015183	0.00181566
Plcd3	334.99	-0.546311	0.150601	-3.62982	0.000283615	0.00300807
Gramd1b	252.482	-0.545998	0.14175	-3.85134	0.000117472	0.00146111
Dnm1	278	-0.545825	0.241254	-2.26588	0.0234589	0.091322
Atp1a3	1580.42	-0.545552	0.174692	-3.12377	0.00178548	0.0131342
Gm8909	141.505	-0.54542	0.171846	-3.16631	0.00154387	0.0117424
Serpinh1	4345.81	-0.54537	0.130928	-4.16476	3.11686e-05	0.000473458
Cpm	59.2541	-0.545359	0.227954	-2.39322	0.0167012	0.071969
Ccbl1	154.637	-0.544971	0.160369	-3.39565	0.000684655	0.00607194
Tmem170	532.904	-0.544715	0.141616	-3.84656	0.00011979	0.00148422
Fam214a	117.099	-0.544585	0.194382	-2.79926	0.00512206	0.0297655
Slc26a2	454.554	-0.54252	0.11319	-4.79115	1.65829e-06	3.92828e-05
Idh1	1521.4	-0.54137	0.17514	-3.0927	0.00198341	0.0142143
9030624G23Rik	91.035	-0.540971	0.193565	-2.7932	0.00521889	0.0301951
Aifm2	278.415	-0.540842	0.140852	-3.8358	0.000125155	0.00154005
Ctdspl	163.719	-0.540726	0.19665	-2.76019	0.00577685	0.0326978
Inpp5k	329.607	-0.540707	0.136177	-3.96927	7.20945e-05	0.00096597
Fanci	1571.89	-0.539295	0.0759665	-7.09843	1.26185e-12	1.1566e-10
Snx25	235.376	-0.539111	0.149178	-3.61322	0.000302418	0.00316999
Celf4	251.242	-0.538895	0.148032	-3.64035	0.000272263	0.00290871
Slc44a4	138.841	-0.53731	0.194754	-2.75765	0.00582191	0.0328963
Pik3c2b	371.655	-0.537164	0.22459	-2.37929	0.0173462	0.073853
Dynlt3	193.64	-0.536553	0.230202	-2.32457	0.0200949	0.0815113
Sipa1	622.389	-0.536433	0.129362	-4.14864	3.34463e-05	0.000501912
Rimbp3	73.3507	-0.536127	0.226233	-2.36588	0.0179872	0.0757424
Heatr5b	962.449	-0.536012	0.0958827	-5.5889	2.28512e-08	8.61298e-07
Ranbp17	835.813	-0.535351	0.130538	-4.10069	4.11922e-05	0.000597047
Aldh3b1	73.2831	-0.533823	0.229662	-2.32053	0.0203122	0.0821863
1700007K13Rik	207.733	-0.533686	0.208403	-2.56249	0.0103925	0.0506653
Kat6b	3299.58	-0.531696	0.110473	-4.81164	1.497e-06	3.58304e-05
Usp3	409.782	-0.531683	0.144019	-3.69261	0.000221964	0.00246267
Ubxn11	73.2346	-0.531372	0.228188	-2.30262	0.0213004	0.0851382
Pdgfa	415.155	-0.53082	0.157923	-3.3516	0.000803458	0.00688703
Fam161b	55.8632	-0.530515	0.216871	-2.42438	0.0153345	0.0677066
Rdm1	779.184	-0.529148	0.107414	-4.92518	8.42835e-07	2.17198e-05
Nacc2	223.885	-0.528012	0.221278	-2.37577	0.0175123	0.0743835
Neil2	185.353	-0.527916	0.232877	-2.26871	0.0232862	0.090847
Lysmd4	143.985	-0.527689	0.192721	-2.73413	0.00625454	0.0347805
Reep1	206.23	-0.527198	0.201071	-2.61635	0.00888748	0.0450433
Tppp3	100.194	-0.526335	0.232614	-2.2516	0.0243473	0.093807
Hmgcs1	6412.96	-0.526265	0.144964	-3.63113	0.00028218	0.00299679
Egfr	85.3425	-0.52523	0.22463	-2.35205	0.0186703	0.0774682
Lnpep	933.072	-0.5251	0.124127	-4.22863	2.3512e-05	0.000371131
Hmha1	317.767	-0.524523	0.155095	-3.37868	0.000728337	0.00635797
Hyal1	124.006	-0.523727	0.190166	-2.75387	0.00588949	0.0331852
H13	568.254	-0.523491	0.122582	-4.27053	1.95011e-05	0.000316809
Mtm1	127.349	-0.523018	0.168126	-3.09585	0.00196248	0.0141082
Synpo	53.8278	-0.521941	0.235743	-2.23867	0.0251771	0.0962915
Dnajc22	220.308	-0.520596	0.163763	-3.17927	0.00147647	0.0113367
Atp6ap2	1005.53	-0.520162	0.120613	-4.31093	1.62571e-05	0.000271338
Qsox1	331.255	-0.519823	0.114762	-4.53016	5.89377e-06	0.000115667
Syt9	565.519	-0.519726	0.126274	-4.11532	3.86636e-05	0.000566504
Shisa7	131.719	-0.519153	0.219335	-2.35205	0.01867	0.0774682
Itga5	1577.16	-0.519022	0.0903783	-5.74231	9.33925e-09	3.9337e-07
Vash1	795.809	-0.518771	0.200991	-2.58082	0.00985663	0.0487044
Stard5	332.459	-0.518173	0.126407	-4.09842	4.15973e-05	0.000601836
Exoc6b	969.963	-0.517401	0.152277	-3.39608	0.00068358	0.00606574
Bag4	2109.02	-0.517059	0.0923457	-5.59877	2.15876e-08	8.21348e-07
Rap1gap2	203.229	-0.516802	0.194206	-2.65919	0.00783291	0.0410662
Rgl1	76.6744	-0.516665	0.206155	-2.49374	0.0126404	0.0587143
Nkx6-2	83.1677	-0.516035	0.213005	-2.41444	0.0157595	0.0688373
Slc34a3	53.4751	-0.516014	0.226697	-2.26847	0.0233005	0.090881
Capns1	6423.59	-0.515257	0.164355	-3.13563	0.00171486	0.0127573
Lpar5	57.7475	-0.514858	0.218967	-2.34834	0.018857	0.0781006
Aard	229.24	-0.514477	0.187334	-2.73843	0.00617338	0.0343647
Scp2	1577.04	-0.514475	0.0809051	-6.35775	2.04737e-10	1.17957e-08
Tmem170b	350.707	-0.514126	0.173667	-2.96031	0.00307332	0.0199272
Plek2	69.1256	-0.51379	0.223608	-2.29628	0.0216598	0.086148
Atp8b3	103.21	-0.51345	0.209403	-2.45676	0.0140198	0.0634053
Tmem184b	945.132	-0.513341	0.103024	-4.98012	6.35447e-07	1.70001e-05
Podxl	2263.95	-0.513101	0.127985	-4.01057	6.05714e-05	0.0008309
Rab3a	63.3598	-0.512045	0.214505	-2.36965	0.0178048	0.075151
Adcy3	430.062	-0.511677	0.131733	-3.88349	0.000102966	0.00130483
Smarca2	110.034	-0.510929	0.188199	-2.69642	0.00700888	0.0379039
Tob1	445.412	-0.510674	0.172344	-2.95899	0.00308653	0.0199727
Deptor	518.695	-0.509347	0.114233	-4.45835	8.25928e-06	0.000153148
Ptgr1	703.81	-0.509216	0.137183	-3.71635	0.000202123	0.0022803
Cpne9	69.9071	-0.509198	0.223831	-2.25311	0.024252	0.0935741
Arhgap30	145.161	-0.508442	0.209154	-2.43019	0.0150907	0.06688
Gaa	1467.9	-0.508314	0.127067	-4.00123	6.30151e-05	0.000860324
St6galnac3	142.353	-0.508066	0.212056	-2.39782	0.016493	0.0713502
Arih2	1706.89	-0.506777	0.104896	-4.82943	1.36924e-06	3.33665e-05
Man2a2	517.739	-0.505971	0.188046	-2.68948	0.00715631	0.0385175
Hmox1	1072.67	-0.505156	0.199459	-2.52799	0.0114717	0.0544938
Homer3	317.742	-0.504619	0.112423	-4.48566	7.26901e-06	0.00013715
B930041F14Rik	152.059	-0.503527	0.213442	-2.36154	0.0181992	0.0762657
Rps6ka5	267.727	-0.502885	0.127521	-3.94241	8.06662e-05	0.0010649
Tet2	2110.21	-0.502787	0.139946	-3.58944	0.000331394	0.00341165
Rnf13	322.963	-0.502467	0.174591	-2.87339	0.00406098	0.0248527
Srcrb4d	118.558	-0.501266	0.211873	-2.36666	0.0179496	0.0756235
Tmem81	107.434	-0.501006	0.19449	-2.56349	0.0103626	0.0505807
2610034B18Rik	129.393	-0.500832	0.167356	-2.98523	0.00283363	0.0187806
Wdr35	1612.04	-0.500781	0.14222	-3.52216	0.000428042	0.00417736
Syt6	2.53468	-0.500479	0.258138	-2.25222	0.0243087	0.093748
Tubb2a	450.77	-0.500202	0.14335	-3.48787	0.000486884	0.0046366
Apobec3	1527.28	-0.498263	0.107	-4.65613	3.22209e-06	6.96766e-05
Prmt7	3302.92	-0.498188	0.108161	-4.60577	4.10947e-06	8.53203e-05
Litaf	810.282	-0.498184	0.133023	-3.74537	0.000180125	0.00207111
Tmem64	919.41	-0.498125	0.0994712	-5.00562	5.56826e-07	1.51224e-05
Agpat5	946.089	-0.497466	0.0857842	-5.79734	6.73767e-09	2.88308e-07
Slc35c1	254.047	-0.497011	0.170788	-2.90469	0.00367614	0.0229859
Lactb2	1336.59	-0.496156	0.11817	-4.19649	2.7108e-05	0.000420487
Traf3ip2	195.097	-0.49552	0.172668	-2.86807	0.00412986	0.0251597
N4bp1	3453.9	-0.495424	0.0781348	-6.34028	2.29343e-10	1.30273e-08
Hagh	345.261	-0.495313	0.146794	-3.37263	0.000744534	0.00648183
Ankrd44	134.131	-0.494623	0.163184	-3.02646	0.0024744	0.0168639
Usp11	1355.45	-0.494481	0.165072	-2.99395	0.00275387	0.018388
Kirrel	667.818	-0.492903	0.159231	-3.09314	0.00198053	0.0142063
Sun1	2125.91	-0.492841	0.0847862	-5.81183	6.17952e-09	2.6726e-07
Itgb7	277.639	-0.492608	0.194471	-2.52826	0.011463	0.0544846
Pag1	77.5895	-0.492052	0.206732	-2.37873	0.0173726	0.0739457
Polh	526.13	-0.491903	0.179018	-2.74815	0.00599317	0.0335934
Tspan9	1012.48	-0.491731	0.124917	-3.93893	8.18473e-05	0.00107697
D230025D16Rik	903.071	-0.491332	0.0823744	-5.96158	2.49811e-09	1.14163e-07
Csrp2	2111.88	-0.49133	0.106782	-4.60092	4.20637e-06	8.71081e-05
Nek6	473.501	-0.49027	0.121893	-4.02114	5.79183e-05	0.000799263
Arhgef5	257.25	-0.490112	0.185382	-2.65045	0.00803852	0.0418201
Slc19a2	1304.24	-0.489994	0.108623	-4.51027	6.47437e-06	0.000124043
Nfat5	1206.37	-0.489576	0.112873	-4.33631	1.44896e-05	0.000246829
1810030O07Rik	654.912	-0.488955	0.0933098	-5.23775	1.62544e-07	5.08171e-06
Pmvk	643.726	-0.488925	0.171948	-2.84346	0.00446269	0.0267132
Cdc42bpg	1600.89	-0.488705	0.144552	-3.38286	0.000717362	0.00630596
Acads	969.866	-0.488439	0.129621	-3.76793	0.000164604	0.00192979
Vps39	928.884	-0.488396	0.115524	-4.22765	2.36145e-05	0.000372384
Ncf2	81.0709	-0.487308	0.201069	-2.41436	0.0157628	0.0688373
Eps8l2	201.981	-0.487232	0.176435	-2.77096	0.00558914	0.0318961
Nr4a1	532.792	-0.486725	0.129712	-3.75057	0.00017643	0.00204173
Gm7325	892.863	-0.486675	0.186833	-2.59433	0.00947745	0.0472467
Itga3	2187.98	-0.485618	0.177943	-2.73479	0.00624206	0.0347231
Cog4	1786.09	-0.485544	0.0969435	-5.00833	5.49044e-07	1.49362e-05
Cyba	356.849	-0.485479	0.187563	-2.5908	0.00957528	0.0475727
Mitf	115.42	-0.485292	0.176913	-2.72692	0.00639286	0.0353315
Ctsd	3571.14	-0.484821	0.0785416	-6.17272	6.7125e-10	3.41597e-08
Zbtb10	644.968	-0.484796	0.20555	-2.35831	0.0183585	0.0766062
Mknk1	278.139	-0.48458	0.151986	-3.18414	0.00145185	0.0111956
Prnp	261.088	-0.483882	0.168222	-2.87684	0.00401676	0.0246569
Rfwd3	4502.83	-0.48384	0.105364	-4.59185	4.39343e-06	9.02864e-05
Cobl	3181.3	-0.483735	0.080587	-6.00104	1.96053e-09	9.30215e-08
N4bp2	1288.43	-0.483694	0.100074	-4.83391	1.33879e-06	3.26737e-05
Rp2h	497.57	-0.483651	0.18172	-2.6633	0.00773779	0.0407528
Grhl3	210.995	-0.483623	0.167394	-2.88196	0.00395212	0.0243064
Scarb1	929.741	-0.483304	0.180936	-2.67177	0.0075453	0.0399748
Ssbp4	1835.14	-0.483177	0.12885	-3.75068	0.000176359	0.00204173
Pdpr	599.163	-0.482003	0.117765	-4.0912	4.29147e-05	0.000617796
Irak4	70.5859	-0.481521	0.198058	-2.44178	0.0146151	0.0654557
Ckap4	2294.35	-0.481439	0.0784752	-6.13465	8.53451e-10	4.31595e-08
Spag9	1102.51	-0.481269	0.122352	-3.93282	8.39558e-05	0.00109844
Cmtm6	2220.45	-0.481022	0.06754	-7.12103	1.07121e-12	1.01057e-10
Cacna1a	768.109	-0.480698	0.09333	-5.1488	2.62164e-07	7.81744e-06
Mpi	313.319	-0.480631	0.126493	-3.79628	0.000146881	0.00176695
Gm5617	120.371	-0.480463	0.158308	-3.02309	0.00250211	0.0170313
Tctex1d4	1.60666	-0.480177	0.205522	-2.46755	0.0136041	0.0620475
Arhgap26	137.42	-0.480165	0.181513	-2.64041	0.00828054	0.0427068
Lrrc2	395.895	-0.48012	0.201254	-2.38145	0.0172448	0.0735962
Adam9	796.707	-0.480095	0.0829444	-5.78677	7.17542e-09	3.06227e-07
Mybl2	11475.5	-0.480046	0.118367	-4.05479	5.01802e-05	0.000705145
Lonrf1	586.768	-0.480024	0.105731	-4.53866	5.6614e-06	0.000112337
Slc25a13	2462.65	-0.479937	0.0939141	-5.1099	3.22335e-07	9.40308e-06
Folr1	568.584	-0.479574	0.204784	-2.341	0.0192319	0.0791858
Ppm1k	163.184	-0.478503	0.191028	-2.50088	0.0123885	0.0578942
Sccpdh	322.982	-0.47835	0.196341	-2.43375	0.0149431	0.0664634
Phf16	1104.75	-0.478102	0.116978	-4.08735	4.36336e-05	0.000626243
Icosl	316.192	-0.477966	0.214007	-2.23605	0.0253486	0.0968096
Triml2	982.442	-0.477742	0.172407	-2.76849	0.00563165	0.0320684
Rps6ka4	438.474	-0.477663	0.138057	-3.46084	0.000538495	0.0050127
Mttp	244.04	-0.477602	0.139707	-3.41535	0.000636995	0.00572799
Eif4a2	10123.1	-0.477574	0.187404	-2.54706	0.0108636	0.0522983
Pcolce	1487.77	-0.47682	0.198364	-2.39987	0.0164007	0.0709891
Tcf15	1008.37	-0.476065	0.195744	-2.43033	0.0150849	0.0668727
Gls2	623.809	-0.475951	0.106089	-4.48615	7.25209e-06	0.000136991
Synj1	458.596	-0.475934	0.128393	-3.70666	0.00021001	0.00235433
Fbxo25	308.477	-0.47587	0.139032	-3.42019	0.000625782	0.00563973
Tmem245	1014.94	-0.474817	0.115178	-4.12145	3.76499e-05	0.000554675
Cyp4f13	191.474	-0.474751	0.15478	-3.06118	0.00220463	0.0154631
Cdc16	1784.09	-0.474493	0.0738203	-6.42688	1.30248e-10	7.86951e-09
M1ap	121.881	-0.474242	0.157876	-3.0136	0.00258165	0.0174621
Nfkbia	314.271	-0.473941	0.133599	-3.54471	0.000393038	0.00390424
Rnf181	1242.1	-0.473778	0.118896	-3.98474	6.7555e-05	0.000913525
Gcnt2	1101.92	-0.473414	0.0963842	-4.91063	9.0784e-07	2.30998e-05
1700066M21Rik	185.439	-0.473352	0.158025	-2.98966	0.00279284	0.0185867
Dgkh	482.2	-0.473182	0.136639	-3.46204	0.000536092	0.00499609
Ufsp2	405.052	-0.473172	0.151429	-3.12273	0.00179185	0.0131571
Ppip5k1	338.782	-0.471435	0.1207	-3.90589	9.38812e-05	0.0012058
Tmx2	1318.81	-0.470952	0.0847156	-5.55848	2.7214e-08	1.01156e-06
Ppp1r13b	306.829	-0.470682	0.136999	-3.43618	0.000589973	0.00539538
Pde4a	404.312	-0.470441	0.135077	-3.48362	0.000494677	0.0046942
Arhgef15	220.617	-0.470299	0.147267	-3.18869	0.00142919	0.0110579
Lats2	136.542	-0.470045	0.195722	-2.42015	0.015514	0.0681013
Abcc5	1765.7	-0.469762	0.13368	-3.51327	0.000442632	0.00428603
Snx13	538.259	-0.466978	0.117587	-3.97276	7.10434e-05	0.000954265
Mtmr11	115.221	-0.46692	0.172411	-2.7008	0.00691732	0.0375613
AI597468	500.498	-0.466743	0.136772	-3.40887	0.000652334	0.00583664
Lrp1	2719.88	-0.466067	0.200752	-2.32134	0.0202683	0.0821114
Enpp4	198.107	-0.465753	0.173504	-2.68367	0.00728186	0.0389694
Fig4	1259.87	-0.465035	0.0818489	-5.68067	1.3417e-08	5.42465e-07
Pank3	1372.29	-0.464904	0.1372	-3.38819	0.000703565	0.00621232
Ankrd46	881.97	-0.464879	0.132145	-3.51765	0.000435384	0.00423109
Phf11d	277.855	-0.464633	0.128051	-3.61566	0.000299586	0.00314848
Dbt	731.346	-0.46428	0.135169	-3.43268	0.000597655	0.00545326
Ash2l	6777.92	-0.464101	0.102397	-4.53252	5.82846e-06	0.000114664
Clcn3	2190.6	-0.46379	0.104921	-4.41996	9.87186e-06	0.000177539
Sycp1	130.663	-0.463699	0.199438	-2.32662	0.0199857	0.0812832
Atp6v1a	3182.92	-0.463319	0.0860916	-5.38115	7.40114e-08	2.51665e-06
Frs3	192.333	-0.462822	0.19857	-2.33003	0.0198044	0.0808082
Rpe	1113.57	-0.46272	0.11672	-3.96267	7.41149e-05	0.000989753
Entpd5	211.048	-0.462442	0.148006	-3.11703	0.00182681	0.0133591
Whrn	449.925	-0.462121	0.159965	-2.88886	0.00386637	0.0238974
Acbd4	190.583	-0.462085	0.17909	-2.58379	0.00977206	0.0484055
F2r	930.457	-0.461534	0.151135	-3.05274	0.00226759	0.0157747
Vps35	4041.97	-0.461118	0.0937502	-4.91811	8.73817e-07	2.23753e-05
AI848285	322.321	-0.461058	0.142242	-3.23804	0.00120353	0.00969314
Naa11	314.605	-0.460864	0.128606	-3.57951	0.000344242	0.00351253
Tyk2	742.233	-0.460835	0.113071	-4.07434	4.61458e-05	0.000657618
Wdr59	960.901	-0.460709	0.0778507	-5.91684	3.28188e-09	1.46657e-07
Timp1	412.569	-0.460652	0.110043	-4.18251	2.88303e-05	0.000442101
Klhl28	208.313	-0.460622	0.141226	-3.26033	0.00111282	0.00907584
1500009L16Rik	522.662	-0.460494	0.180077	-2.55555	0.0106021	0.0514229
Pdpn	920.359	-0.460493	0.131307	-3.5088	0.000450131	0.00435082
Rras2	1366.94	-0.460194	0.0946988	-4.85942	1.1773e-06	2.90846e-05
Tmem19	528.984	-0.46001	0.12566	-3.66004	0.000252173	0.00273759
Mreg	1520.7	-0.45976	0.120139	-3.82507	0.000130733	0.0015965
Arntl	288.158	-0.459346	0.131554	-3.48665	0.000489104	0.00464951
Nfatc2ip	1356.11	-0.458831	0.106381	-4.30974	1.63449e-05	0.000272393
Bcorl1	236.922	-0.458783	0.196148	-2.33	0.0198063	0.0808082
Plcxd2	142.324	-0.458665	0.164018	-2.79885	0.00512845	0.0297919
Nlrx1	95.9273	-0.458561	0.175448	-2.6018	0.00927347	0.0465173
Map1a	1153.6	-0.458453	0.157432	-2.91184	0.0035931	0.0226441
Ssfa2	654.742	-0.458205	0.0939354	-4.87599	1.08263e-06	2.69105e-05
Fam35a	503.845	-0.457849	0.141474	-3.23674	0.00120903	0.00972283
Asns	6364.1	-0.457774	0.148178	-3.08762	0.00201767	0.0144162
Slc37a4	171.978	-0.456959	0.170948	-2.67357	0.00750494	0.0398304
Ralb	798.607	-0.456914	0.156698	-2.91439	0.00356383	0.0224929
Nfic	620.554	-0.456906	0.157761	-2.8939	0.00380492	0.0236172
Snai3	135.343	-0.456801	0.167818	-2.71912	0.00654557	0.0359747
3110002H16Rik	383.501	-0.456715	0.127501	-3.58189	0.000341116	0.00349168
Scd2	14421.9	-0.456237	0.182461	-2.49769	0.0125006	0.0583002
Llgl2	2081.9	-0.456204	0.096564	-4.7252	2.29888e-06	5.24929e-05
Itgav	1020.49	-0.456187	0.100953	-4.51992	6.18634e-06	0.000119662
Prosc	1121.65	-0.455862	0.122139	-3.73179	0.000190127	0.0021652
Urb2	2913.73	-0.455348	0.156351	-2.91181	0.00359341	0.0226441
Itga6	3118.26	-0.455331	0.0862484	-5.27921	1.29739e-07	4.13625e-06
Fam129b	2414.84	-0.454396	0.113393	-4.00738	6.1396e-05	0.000840068
Samd8	917.808	-0.45416	0.118432	-3.834	0.000126075	0.001549
Cd1d1	73.5256	-0.45406	0.197767	-2.28369	0.0223896	0.0883751
Mapkbp1	492.773	-0.45342	0.120055	-3.77704	0.000158702	0.00187559
Gla	362.368	-0.453356	0.127444	-3.55586	0.000376751	0.00377969
Frrs1	979.419	-0.452947	0.135477	-3.34187	0.000832158	0.0071066
Wrn	631.61	-0.452512	0.135487	-3.33944	0.00083947	0.00715157
Anxa6	2376.19	-0.452441	0.10495	-4.31082	1.62648e-05	0.000271338
Crim1	388.973	-0.45234	0.13368	-3.38529	0.000711028	0.00625766
Slc25a15	1009.26	-0.45219	0.11927	-3.79005	0.00015062	0.0018052
Gm20748	116.012	-0.451848	0.190638	-2.36038	0.018256	0.0764152
Tmem38b	282.63	-0.451535	0.140424	-3.21438	0.00130726	0.0103121
Slc5a2	2.53468	-0.451026	0.248904	-2.62458	0.00867569	0.044332
Phc3	453.149	-0.450694	0.141513	-3.1834	0.00145556	0.0112135
Plscr1	534.526	-0.450328	0.11719	-3.84026	0.000122906	0.00151817
Rell1	529.93	-0.450294	0.121897	-3.6931	0.000221538	0.00245964
Pkn1	782.384	-0.450292	0.107861	-4.17422	2.99005e-05	0.000455052
Serpinf2	1.67178	-0.44911	0.200478	-2.40964	0.0159682	0.0694898
Nek1	857.193	-0.449018	0.0855112	-5.25021	1.51924e-07	4.78516e-06
Rhbdf2	909.99	-0.448977	0.130973	-3.42944	0.000604837	0.00550378
Scarb2	1333.98	-0.448739	0.122859	-3.6528	0.000259393	0.00280089
Ctnna1	10148	-0.448391	0.0788606	-5.68595	1.30087e-08	5.28605e-07
Snx2	2204.09	-0.448343	0.066113	-6.78124	1.1915e-11	9.06666e-10
Ctsb	2075.76	-0.447668	0.108178	-4.13779	3.50671e-05	0.00052297
Map3k2	592.524	-0.446929	0.197459	-2.26249	0.0236672	0.091889
Pycr1	695.96	-0.446907	0.0980815	-4.55457	5.24917e-06	0.000105192
Dennd1b	816.049	-0.445798	0.12579	-3.54536	0.000392072	0.00389945
Hsp90aa1	97813.6	-0.445615	0.101885	-4.37355	1.22241e-05	0.000213188
Lrrc28	231.937	-0.445528	0.1564	-2.8461	0.00442582	0.0265319
Adam15	437.259	-0.44533	0.133413	-3.33648	0.000848453	0.00720002
Ezh1	775.718	-0.445293	0.100783	-4.41762	9.97948e-06	0.000179275
Shisa5	542.758	-0.445121	0.127457	-3.49259	0.000478361	0.00457595
Tcaim	156.018	-0.445095	0.154707	-2.87405	0.00405242	0.0248254
Trmt2b	121.749	-0.444964	0.189643	-2.34729	0.0189108	0.0782428
Gramd1a	778.1	-0.444896	0.167249	-2.66006	0.00781257	0.0409995
Ccbl2	191.709	-0.44467	0.164199	-2.70304	0.00687079	0.0374079
Vps13c	1585.78	-0.444562	0.114705	-3.87554	0.000106387	0.00133872
Amhr2	84.3592	-0.444555	0.197352	-2.23981	0.0251032	0.0960314
Ppic	511.511	-0.444546	0.104651	-4.24449	2.19087e-05	0.00034924
Dnajc4	148.892	-0.44427	0.169149	-2.62083	0.00877153	0.0446802
Apoe	8791.83	-0.444111	0.0936499	-4.742	2.11624e-06	4.85621e-05
Fnip1	992.27	-0.443883	0.187331	-2.36893	0.0178397	0.0752787
Acox1	542.905	-0.443573	0.122481	-3.62059	0.000293936	0.00309759
Dstyk	473.824	-0.443117	0.190349	-2.32646	0.0199942	0.0812832
Tnks	2389.79	-0.443077	0.0908083	-4.87889	1.06683e-06	2.65589e-05
Mast3	495.37	-0.442963	0.152327	-2.90798	0.00363777	0.0228167
Rps6ka1	3918.57	-0.442714	0.108806	-4.06897	4.72207e-05	0.000669389
Nipal3	349.652	-0.442468	0.1572	-2.81456	0.0048844	0.0287259
Nhlrc3	201.746	-0.442395	0.141848	-3.11916	0.0018137	0.0132933
Pld3	933.9	-0.442043	0.107627	-4.10695	4.00917e-05	0.000582142
Stxbp2	1226.53	-0.44199	0.0940601	-4.69896	2.61495e-06	5.88376e-05
Slc38a4	3988.5	-0.441897	0.124572	-3.54778	0.000388491	0.00387099
Ubxn7	3036.2	-0.441896	0.104984	-4.20911	2.56378e-05	0.000400709
Spcs3	1920.46	-0.44159	0.0901096	-4.89987	9.59007e-07	2.42487e-05
Scpep1	2643.03	-0.441546	0.0836025	-5.28112	1.28396e-07	4.10157e-06
Map7	1693.3	-0.441305	0.155481	-2.839	0.00452557	0.0270214
Ramp3	129.381	-0.440782	0.187277	-2.35508	0.0185187	0.0770666
Acad10	223.575	-0.440583	0.144463	-3.04855	0.00229951	0.0159277
Ghdc	240.206	-0.440179	0.158244	-2.78006	0.00543493	0.031113
Def8	2071.95	-0.440176	0.0997656	-4.41214	1.02355e-05	0.000182857
Mon1b	361.851	-0.440165	0.132342	-3.32666	0.000878951	0.00743536
Orai1	234.502	-0.439661	0.13699	-3.2081	0.00133615	0.010494
Lrba	1231.86	-0.439646	0.101142	-4.3468	1.38136e-05	0.000237571
Galnt2	2007.99	-0.43951	0.125021	-3.51561	0.000438751	0.00425868
Steap2	1297.15	-0.439114	0.189881	-2.31791	0.0204545	0.0826375
Ttc7b	1197.44	-0.438987	0.0886071	-4.95543	7.21714e-07	1.90626e-05
Wdtc1	3306.87	-0.438871	0.111707	-3.92888	8.53436e-05	0.00111389
Xkr8	154.62	-0.438403	0.183312	-2.39104	0.0168009	0.0721405
Slk	2056.57	-0.438336	0.115956	-3.78022	0.000156687	0.00185859
Dcaf12l1	345.424	-0.437804	0.180993	-2.42525	0.0152977	0.067625
Csnk1e	1689	-0.437593	0.135565	-3.22618	0.00125453	0.0100139
Rfx2	684.426	-0.437576	0.124872	-3.50127	0.000463055	0.00445184
Aldh4a1	1209.7	-0.437017	0.122849	-3.55797	0.000373733	0.00375643
Sirt3	254.598	-0.436981	0.17398	-2.50903	0.0121062	0.0567888
Fut8	394.42	-0.43653	0.110845	-3.93573	8.29435e-05	0.00108784
Arap2	378.262	-0.436341	0.192214	-2.27539	0.0228823	0.0896619
Cyld	405.3	-0.435637	0.142722	-3.05096	0.0022811	0.0158479
Fam49a	148.634	-0.435575	0.18049	-2.40474	0.016184	0.0702586
Sec23a	1473.84	-0.435452	0.0958312	-4.54323	5.53982e-06	0.000110468
Tnfrsf21	510.56	-0.435375	0.119834	-3.63444	0.000278581	0.00296442
Pltp	607.215	-0.435308	0.180501	-2.41337	0.0158058	0.0689132
Gtl3	838.683	-0.43492	0.112278	-3.87304	0.000107485	0.00135148
Rn45s	101293	-0.434623	0.15591	-2.78846	0.00529599	0.0305234
Serac1	503.324	-0.43459	0.154567	-2.81038	0.00494828	0.0290064
Sesn1	364.329	-0.434388	0.153266	-2.83359	0.00460285	0.0273795
Nmrk1	117.449	-0.433709	0.168479	-2.57191	0.010114	0.0496526
Slc26a6	115.996	-0.43369	0.170035	-2.5422	0.0110157	0.0528191
4921524J17Rik	430.855	-0.432531	0.16885	-2.5621	0.0104041	0.0506914
Praf2	530.741	-0.43251	0.100272	-4.31224	1.61611e-05	0.000270166
Cldn3	154.041	-0.43245	0.19387	-2.24821	0.0245625	0.0944764
Ets2	573.322	-0.432248	0.115266	-3.74933	0.000177307	0.00205041
Zbed6	1748.65	-0.432119	0.130985	-3.29854	0.000971881	0.00807537
Zfp57	4566.41	-0.431937	0.141037	-3.05977	0.00221506	0.0155242
Galm	309.79	-0.43192	0.137308	-3.14542	0.00165851	0.0124153
Synj2	259.066	-0.431835	0.156292	-2.76397	0.00571024	0.0324015
Fam63a	1060.54	-0.431609	0.171489	-2.51523	0.0118955	0.0560613
Zfc3h1	1334.53	-0.431547	0.160593	-2.6871	0.00720753	0.0387186
Wdr45	209.389	-0.431478	0.17038	-2.52807	0.0114693	0.0544938
Nptx2	629.135	-0.431357	0.171972	-2.51041	0.0120591	0.0566174
Gpatch2l	431.075	-0.431102	0.111149	-3.87741	0.000105576	0.00133267
Pafah2	298.269	-0.430898	0.141697	-3.0432	0.00234077	0.0161167
Lars2	9816.39	-0.430459	0.157208	-2.7391	0.00616078	0.0343301
Cgref1	202.44	-0.430281	0.139188	-3.09834	0.00194607	0.014017
Ostm1	451.7	-0.429665	0.16642	-2.58057	0.00986369	0.0487205
Bmp2k	292.091	-0.429641	0.154118	-2.78729	0.00531509	0.0305679
Capn1	897.433	-0.429546	0.116137	-3.69832	0.00021703	0.00241791
Vps4a	640.031	-0.429234	0.0879191	-4.8826	1.04695e-06	2.61851e-05
Caskin2	480.957	-0.428734	0.139626	-3.07096	0.00213368	0.0150505
Ryr1	531.251	-0.428635	0.147307	-2.91091	0.00360383	0.0226909
Zfp952	150.624	-0.428478	0.166053	-2.58029	0.00987168	0.048745
2610005L07Rik	721.288	-0.428355	0.127114	-3.36985	0.0007521	0.00653008
Ptbp3	2539.09	-0.428227	0.144615	-2.96086	0.00306782	0.0199155
Cc2d1a	682.005	-0.428018	0.104741	-4.08564	4.39558e-05	0.000629721
Sh2d3c	122.173	-0.427848	0.186952	-2.29984	0.0214574	0.0855326
Cnot1	14208.1	-0.427693	0.0758415	-5.63923	1.70811e-08	6.77031e-07
2810047C21Rik1	2.02576	-0.426515	0.235758	-2.43906	0.0147254	0.065844
Kif23	2814.9	-0.426435	0.0935854	-4.55666	5.19739e-06	0.000104284
Pcid2	1102.96	-0.426322	0.113099	-3.76895	0.000163938	0.00192339
Klhdc5	491.851	-0.426239	0.170928	-2.49562	0.0125738	0.0585197
Trim25	3070.6	-0.426056	0.12772	-3.33553	0.000851358	0.00722087
Tgoln1	543.481	-0.425993	0.106119	-4.01191	6.023e-05	0.000827624
Arhgap29	594.972	-0.425727	0.142476	-2.98974	0.00279213	0.0185867
Piezo1	3876.45	-0.425644	0.138412	-3.07622	0.00209644	0.0148658
Capn2	1123.37	-0.425601	0.143632	-2.96432	0.00303352	0.0197326
Creld1	403.503	-0.425208	0.177627	-2.39148	0.0167806	0.0720772
Afap1	283.544	-0.425201	0.171243	-2.48324	0.0130194	0.0600083
Itpr3	1678.78	-0.424739	0.139227	-3.05207	0.0022727	0.0158031
Pigb	165.808	-0.4246	0.159351	-2.66175	0.00777363	0.0408683
Gfpt1	1191.08	-0.424408	0.108256	-3.91997	8.85586e-05	0.00114749
Ccdc111	303.689	-0.424316	0.165991	-2.5537	0.0106586	0.0516194
Gm5535	1.66984	-0.424126	0.182701	-2.29357	0.021815	0.086598
Lrp8	658.743	-0.423622	0.15928	-2.66014	0.00781093	0.0409995
Sprtn	383.98	-0.423446	0.13851	-3.05629	0.00224094	0.0156497
Mdm2	2173.68	-0.423279	0.154466	-2.74082	0.00612857	0.0341979
Itpr1	1935.31	-0.422867	0.0819034	-5.16307	2.42937e-07	7.28449e-06
Evpl	300.99	-0.421879	0.114563	-3.68498	0.000228719	0.00252029
9430091E24Rik	93.4193	-0.421736	0.173482	-2.42244	0.0154168	0.0678592
Metrn	786.731	-0.421574	0.100093	-4.21339	2.51568e-05	0.000394392
C230081A13Rik	1170.46	-0.421518	0.140554	-3.00017	0.00269833	0.018077
Golga7	1987.12	-0.421489	0.0869623	-4.84621	1.2584e-06	3.08988e-05
Dhodh	1123.63	-0.420381	0.113107	-3.71574	0.000202607	0.00228244
Cln6	557.957	-0.420262	0.171501	-2.45759	0.0139872	0.0633645
Exoc4	1980.28	-0.419046	0.104128	-4.0247	5.70487e-05	0.000789965
Pbk	622.303	-0.418492	0.107822	-3.87981	0.000104539	0.00132061
Mavs	530.664	-0.418135	0.141595	-2.95006	0.0031771	0.0204521
Dse	1674.09	-0.418134	0.0831218	-5.03023	4.89884e-07	1.35787e-05
Usp48	5164.86	-0.417932	0.0761284	-5.4895	4.03078e-08	1.44821e-06
Pstpip2	157.339	-0.41695	0.155807	-2.67615	0.00744743	0.0395697
Slc12a7	2170.78	-0.416845	0.149237	-2.79262	0.00522835	0.0302307
Tnpo2	4494.33	-0.416824	0.0925521	-4.50369	6.67824e-06	0.000127194
Ptk2b	401.74	-0.416564	0.166722	-2.50335	0.0123025	0.0575926
Nedd4l	759.435	-0.416374	0.108635	-3.83491	0.000125611	0.00154448
Med12l	223.302	-0.416173	0.173789	-2.39787	0.0164908	0.0713502
Vdac3	2644.7	-0.416054	0.0633554	-6.56636	5.15587e-11	3.30058e-09
Ncoa3	4531.7	-0.415986	0.115222	-3.61028	0.000305865	0.00319431
Calu	4396.06	-0.415928	0.0819699	-5.07409	3.89358e-07	1.10778e-05
St14	1643.36	-0.415667	0.18093	-2.30037	0.0214274	0.0854766
Fdps	2779.53	-0.415509	0.0935384	-4.44253	8.89089e-06	0.000162801
Eid2b	199.085	-0.415506	0.158393	-2.62396	0.00869137	0.04437
Prc1	4035.04	-0.414859	0.0940766	-4.41006	1.0334e-05	0.000184004
Gna15	186.937	-0.414423	0.156285	-2.64771	0.00810382	0.0420221
Akna	281.987	-0.41398	0.151592	-2.73328	0.00627078	0.0348348
Cyb5b	3066.38	-0.413908	0.0901795	-4.58913	4.45099e-06	9.13528e-05
Smug1	339.235	-0.413434	0.154053	-2.6826	0.00730532	0.039023
Dhrs1	349.328	-0.413146	0.155661	-2.65308	0.0079762	0.0415988
Ninl	863.412	-0.412951	0.119076	-3.46845	0.000523469	0.00490541
Fam65a	538.185	-0.41246	0.168479	-2.44909	0.0143218	0.06435
Cstb	726.85	-0.412042	0.131634	-3.13005	0.00174778	0.0129217
Esyt1	1728.89	-0.411906	0.100736	-4.08826	4.3462e-05	0.000624335
Mgat3	567.17	-0.411828	0.144233	-2.85599	0.00429023	0.0259311
Gna13	1575.96	-0.411376	0.08622	-4.77038	1.83882e-06	4.2991e-05
Trappc11	1595.67	-0.411058	0.0891693	-4.60942	4.03791e-06	8.42685e-05
Vmac	358.654	-0.410872	0.113773	-3.60929	0.000307032	0.00320171
Fbxl4	177.941	-0.410602	0.171938	-2.38893	0.0168976	0.0724209
Celsr1	1074.98	-0.410175	0.140144	-2.92734	0.00341876	0.0217131
Btg2	730.334	-0.410086	0.16691	-2.46029	0.0138823	0.0630133
Sntb2	1442.22	-0.409958	0.118347	-3.46435	0.000531509	0.00496485
Glg1	3252.61	-0.409737	0.112026	-3.65779	0.000254396	0.00275431
Upf2	1587.46	-0.409448	0.117295	-3.49044	0.000482217	0.00460576
4933411K20Rik	498.704	-0.409037	0.125964	-3.24707	0.00116601	0.00944282
Cep128	394.774	-0.408135	0.140382	-2.90593	0.00366167	0.022922
Sc5d	475.703	-0.408009	0.167762	-2.43043	0.0150809	0.0668727
Atg14	663.553	-0.407902	0.0988372	-4.12489	3.70907e-05	0.000548439
Ccng1	4053.5	-0.407783	0.125399	-3.25214	0.00114539	0.00931325
Ccdc117	1429.14	-0.40754	0.136174	-2.99252	0.00276681	0.0184515
Fam178b	269.993	-0.407053	0.151259	-2.69237	0.00709452	0.0382772
Zrsr1	272.082	-0.406741	0.133368	-3.04667	0.00231392	0.0159932
Gm14325	592.875	-0.40621	0.138189	-2.93758	0.00330787	0.0211086
Malt1	414.737	-0.40601	0.150545	-2.69837	0.00696804	0.0377638
Phka1	182.31	-0.405659	0.137032	-2.96056	0.00307076	0.0199186
Six4	1127.14	-0.405522	0.131401	-3.08603	0.0020285	0.0144652
Uhmk1	430.568	-0.405417	0.139203	-2.91093	0.00360349	0.0226909
Ckap2	1774.35	-0.405023	0.0927341	-4.36778	1.25518e-05	0.00021843
Atf6	1012.97	-0.404803	0.146811	-2.75681	0.00583689	0.0329694
Tbc1d24	504.918	-0.40378	0.133942	-3.01413	0.00257721	0.0174467
Igsf3	1406.05	-0.40332	0.166463	-2.42355	0.0153698	0.0677632
Ocrl	707.901	-0.403294	0.0925111	-4.35747	1.31577e-05	0.000227576
Ebp	304.383	-0.403266	0.132555	-3.03585	0.00239859	0.0164446
Ccdc15	212.47	-0.403138	0.174838	-2.30143	0.0213673	0.0852788
Ankrd24	271.079	-0.402899	0.171497	-2.34582	0.0189853	0.0784305
Ttpa	145.692	-0.402828	0.168175	-2.39469	0.0166343	0.0718268
Slc25a12	533.045	-0.40268	0.180878	-2.22191	0.0262891	0.0994595
Mylip	174.796	-0.402601	0.167555	-2.4018	0.0163146	0.070716
Zfp654	406	-0.402203	0.163488	-2.45708	0.0140071	0.0633836
Gm16863	1.75081	-0.402171	0.188929	-2.30026	0.0214336	0.0854802
Mpv17l2	403.523	-0.402106	0.121046	-3.32278	0.000891264	0.00750803
Zfp704	1343.61	-0.401749	0.156041	-2.57478	0.0100305	0.0493328
Arl15	762.673	-0.401698	0.109243	-3.67502	0.000237831	0.00260468
Sec14l2	140.53	-0.401564	0.156456	-2.56518	0.0103123	0.0503803
Atmin	1916.81	-0.401556	0.114585	-3.50441	0.000457621	0.00441
Fam102a	689.101	-0.401415	0.113369	-3.54001	0.000400109	0.00395292
Polr3gl	543.705	-0.401128	0.164305	-2.439	0.0147278	0.065844
Baiap2	300.827	-0.401043	0.134802	-2.97409	0.00293859	0.019294
Efcab14	763.517	-0.400791	0.14464	-2.77092	0.00558985	0.0318961
Hus1	1132.37	-0.400367	0.114516	-3.49546	0.000473246	0.0045335
Cers4	380.244	-0.399612	0.160692	-2.48473	0.0129649	0.0598256
Rrbp1	5687.19	-0.39914	0.0879782	-4.53668	5.71461e-06	0.000113114
Cog2	628.708	-0.398643	0.100918	-3.94843	7.86658e-05	0.00104362
Abhd8	497.207	-0.398009	0.153511	-2.59482	0.0094641	0.0471947
Tmem51	281.758	-0.397888	0.148831	-2.67606	0.00744937	0.0395697
Btg1	621.289	-0.397878	0.163981	-2.4272	0.0152159	0.0673422
Rin1	151.487	-0.397556	0.179084	-2.22498	0.0260825	0.0989563
Ncoa4	1243.5	-0.397196	0.136278	-2.91427	0.00356526	0.0224931
Iqcb1	450.25	-0.396545	0.145137	-2.73259	0.00628392	0.0348598
Ttc39b	1832.07	-0.39638	0.176166	-2.24896	0.0245148	0.09434
Tmem231	804.918	-0.396373	0.127886	-3.0987	0.0019437	0.0140137
Fgd6	279.79	-0.395945	0.143317	-2.76292	0.00572871	0.0324721
Nampt	4266.91	-0.3956	0.148731	-2.6596	0.00782339	0.0410429
Tube1	354.193	-0.395532	0.132155	-2.99356	0.00275739	0.0184039
Nt5dc3	374.373	-0.394932	0.129083	-3.05768	0.00223058	0.0155971
Kxd1	824.29	-0.394838	0.0953199	-4.14108	3.4568e-05	0.000517301
Acox3	147.124	-0.393683	0.153786	-2.55865	0.0105081	0.0511207
Sh3bp1	372.951	-0.393113	0.172268	-2.27544	0.0228794	0.0896619
Ddx4	762.123	-0.393066	0.113255	-3.47347	0.000513771	0.00482992
Klhl11	547.183	-0.392975	0.149333	-2.63259	0.00847368	0.0435619
Sgol2	2742.27	-0.392728	0.141036	-2.78419	0.00536619	0.030774
Isoc2a	481.182	-0.392679	0.171044	-2.29016	0.0220122	0.0871412
Frmd6	404.242	-0.392361	0.115957	-3.38241	0.000718529	0.00630648
Cdk6	522.928	-0.391513	0.152192	-2.57071	0.0101489	0.0497637
Ptp4a3	1396.11	-0.391417	0.133694	-2.9291	0.00339942	0.0216329
Gstm4	187.624	-0.391164	0.147655	-2.6467	0.00812821	0.0421215
Gcnt1	402.429	-0.391142	0.130458	-2.99696	0.00272687	0.0182455
Esco2	2501.39	-0.390565	0.124601	-3.13392	0.00172488	0.0127907
Necab2	168.39	-0.390102	0.149945	-2.60626	0.00915369	0.0460458
Ppp2r5a	1287.82	-0.389801	0.123858	-3.14719	0.00164845	0.0123711
Cyb561	537.042	-0.389796	0.138098	-2.82279	0.00476077	0.0281321
Grik3	597.142	-0.389771	0.123248	-3.16115	0.00157147	0.0119186
Zfp449	145.04	-0.389486	0.164188	-2.37049	0.0177645	0.0750464
Kif13b	991.558	-0.389213	0.13474	-2.88903	0.00386434	0.023894
Cnp	380.942	-0.388993	0.105741	-3.6778	0.000235255	0.00258348
Coq6	415.411	-0.388638	0.118604	-3.27474	0.00105761	0.00869147
Scrn3	255.934	-0.387958	0.158965	-2.43704	0.0148082	0.0660637
Bend4	2683.35	-0.387248	0.125049	-3.0964	0.00195887	0.0140948
Stil	677.307	-0.386787	0.140962	-2.74383	0.00607278	0.0339336
Acat2	1939.08	-0.386733	0.0902896	-4.28328	1.84162e-05	0.000302535
Ddit4l	185.403	-0.386625	0.170975	-2.26322	0.0236221	0.0917893
Rab33b	178.02	-0.386499	0.145531	-2.65682	0.00788818	0.0412653
Trappc10	779.912	-0.386192	0.0939983	-4.10705	4.00752e-05	0.000582142
Slc9a3r2	281.576	-0.386189	0.139539	-2.76554	0.00568284	0.0322782
Hsdl1	434.571	-0.386009	0.159392	-2.42192	0.0154386	0.0679069
Dst	8610.63	-0.385921	0.13728	-2.8116	0.00492961	0.0289601
Hexb	767.564	-0.385861	0.114321	-3.37404	0.00074074	0.00646274
Map3k6	134.192	-0.385785	0.169644	-2.27392	0.0229708	0.0898121
Man2b1	1194.53	-0.385651	0.122121	-3.15785	0.00158936	0.0120204
Smad2	1724.92	-0.38561	0.0991688	-3.88785	0.000101134	0.00128667
Zdhhc7	387.305	-0.384586	0.111073	-3.46159	0.000537004	0.00500171
Gnb1l	298.774	-0.384572	0.128019	-3.0031	0.00267243	0.0179498
Hapln4	164.289	-0.384293	0.157608	-2.43991	0.0146909	0.0657402
Mical3	1181.49	-0.384168	0.106083	-3.62129	0.000293135	0.00309277
Tert	402.386	-0.383895	0.142972	-2.68552	0.00724175	0.0388507
Anln	4573.36	-0.383695	0.0795679	-4.82227	1.41931e-06	3.43273e-05
Zfp42	4622.61	-0.38334	0.140397	-2.72793	0.00637327	0.0352463
Cd81	2450.83	-0.38313	0.0835552	-4.58534	4.53247e-06	9.27469e-05
Dgka	574.271	-0.382853	0.157685	-2.43096	0.0150588	0.0668126
Ccsap	257.115	-0.382697	0.124081	-3.08443	0.00203944	0.0145191
Dapk1	1335.24	-0.382259	0.127592	-2.99646	0.00273133	0.0182602
Stat6	621.087	-0.381895	0.083256	-4.58517	4.53616e-06	9.27469e-05
Fyttd1	2010.25	-0.381718	0.091708	-4.16189	3.15618e-05	0.00047808
Haus6	1391.29	-0.381436	0.0961728	-3.96568	7.31874e-05	0.000978988
Gk5	335.079	-0.381419	0.126501	-3.01381	0.00257989	0.0174575
Ccdc138	192.145	-0.381103	0.171055	-2.22849	0.025848	0.0982287
Hgsnat	436.396	-0.380131	0.13446	-2.82622	0.00471015	0.0278943
Mms19	1795.15	-0.379821	0.0733689	-5.17661	2.25949e-07	6.86441e-06
Ppp3ca	407.206	-0.379793	0.126779	-2.99662	0.00272992	0.0182583
Fbxo2	273.628	-0.379618	0.130254	-2.91577	0.0035481	0.0224199
Afap1l1	140.19	-0.379283	0.154622	-2.46609	0.0136595	0.0622122
Dhtkd1	475.524	-0.379075	0.149385	-2.53572	0.0112216	0.0535584
Styx	312.748	-0.378777	0.151158	-2.50442	0.0122654	0.0574354
Ptpn6	472.264	-0.378682	0.108691	-3.48253	0.000496703	0.00470511
Aasdh	550.745	-0.378677	0.152124	-2.48996	0.0127756	0.0591601
Plekhb2	404.438	-0.3783	0.14634	-2.58375	0.00977325	0.0484055
Usp45	1077.45	-0.378174	0.127257	-2.97131	0.00296535	0.0194287
Heca	459.547	-0.377783	0.151859	-2.48776	0.0128551	0.059472
Ndfip1	1095.16	-0.377777	0.0838395	-4.50544	6.62348e-06	0.0001263
Mynn	683.348	-0.377526	0.122172	-3.08905	0.00200799	0.0143649
Cbr4	216.231	-0.37722	0.143518	-2.62726	0.0086075	0.0440673
Pitpnc1	1628.32	-0.376949	0.13135	-2.86986	0.00410653	0.0250839
Xab2	2519.5	-0.376929	0.101463	-3.71454	0.000203573	0.0022892
Pxk	337.051	-0.37687	0.103434	-3.64069	0.000271906	0.00290871
Tmem18	311.091	-0.376836	0.137052	-2.74797	0.00599646	0.0336002
Gstz1	323.554	-0.376516	0.129434	-2.90837	0.00363317	0.0227967
Mlf1ip	348.786	-0.376051	0.113125	-3.3228	0.000891197	0.00750803
Hibadh	1097.32	-0.375956	0.107248	-3.50472	0.000457085	0.00440747
Ints10	1550.77	-0.375926	0.0761681	-4.93467	8.02869e-07	2.08901e-05
Tmem50b	358.157	-0.37576	0.159388	-2.35695	0.0184257	0.0767645
Ccser2	1029.22	-0.375617	0.116669	-3.21959	0.00128375	0.0101816
1700001L05Rik	1171.84	-0.374767	0.112433	-3.33337	0.000858007	0.00726963
Sigirr	368.238	-0.374201	0.158737	-2.35451	0.0185469	0.077153
Crtap	1002.36	-0.374013	0.143553	-2.60458	0.00919864	0.0461842
Golga4	3068.02	-0.3739	0.0962064	-3.88652	0.000101693	0.00129117
Macf1	11450.5	-0.373594	0.116132	-3.21723	0.00129435	0.0102506
Phlpp2	356.974	-0.37215	0.158537	-2.34643	0.0189542	0.0783421
Ogfod1	802.942	-0.371655	0.091209	-4.07285	4.64414e-05	0.000660663
Sema4a	196.54	-0.371071	0.150307	-2.46306	0.0137756	0.0625996
Gabpa	2780.69	-0.371008	0.0851714	-4.35554	1.32738e-05	0.000229019
Zcchc6	872.731	-0.370965	0.112034	-3.31114	0.000929156	0.00778657
Polg	1499.43	-0.370902	0.103423	-3.58628	0.000335434	0.00344444
Slc41a1	891.325	-0.370672	0.106861	-3.46672	0.000526857	0.00492433
Zfp330	1414.6	-0.370439	0.0943302	-3.92667	8.61302e-05	0.00112234
Mkrn2	663.351	-0.37036	0.0911813	-4.06018	4.90356e-05	0.000691471
Klf10	1857.98	-0.370344	0.129186	-2.8662	0.00415428	0.0252799
Iqgap3	1612.38	-0.36966	0.105084	-3.51791	0.000434955	0.00422947
Polb	381.795	-0.369512	0.10858	-3.4014	0.000670408	0.00596855
Ankrd35	476.627	-0.369379	0.152226	-2.42255	0.0154119	0.0678592
Fgd5	488.582	-0.36926	0.134941	-2.73876	0.00616709	0.0343416
Golm1	2522.2	-0.369014	0.127881	-2.88627	0.00389833	0.0240581
Nsdhl	518.179	-0.368765	0.142053	-2.59697	0.00940496	0.046987
Hap1	1061.21	-0.368105	0.14988	-2.45372	0.0141387	0.0638536
Marf1	1643.54	-0.367562	0.119978	-3.06326	0.0021894	0.0153696
Sgms1	522.88	-0.367524	0.123949	-2.96488	0.00302806	0.019705
Rad51c	383.123	-0.367485	0.113548	-3.23464	0.00121795	0.00977025
Ttbk2	583.851	-0.366349	0.15319	-2.39165	0.0167728	0.0720772
4933426M11Rik	1175.88	-0.366261	0.0844094	-4.33928	1.42952e-05	0.000244291
Vps13a	1453.99	-0.365366	0.152913	-2.38946	0.0168731	0.0723349
Wdr91	493.02	-0.364814	0.116696	-3.12743	0.00176341	0.0130134
Tbc1d13	2287.06	-0.36461	0.104829	-3.47707	0.000506934	0.00478518
Kank2	2857.78	-0.364517	0.127721	-2.85376	0.00432053	0.0260733
Rbbp5	1577.14	-0.363622	0.0676449	-5.37438	7.68468e-08	2.58808e-06
Klf9	2778.6	-0.363365	0.112704	-3.22381	0.00126496	0.0100623
Mospd2	254.421	-0.363108	0.131529	-2.7591	0.00579615	0.0327738
Elovl5	2224.11	-0.362542	0.080223	-4.51867	6.22287e-06	0.000120224
Xpr1	680.113	-0.362464	0.146615	-2.47223	0.0134271	0.0614661
Gtf2e2	1402.9	-0.362074	0.0903675	-4.00567	6.18432e-05	0.000845469
Asb1	360.427	-0.361769	0.139388	-2.5931	0.00951159	0.0473583
Myo1b	1342.04	-0.361534	0.0808693	-4.46956	7.83809e-06	0.000146178
Mxi1	769.204	-0.361103	0.110084	-3.28016	0.00103749	0.00854787
Clock	501.52	-0.360836	0.116146	-3.10461	0.00190529	0.0138016
Polr3g	2131.17	-0.360827	0.154871	-2.32914	0.0198517	0.0809319
Cpd	916.359	-0.360769	0.128351	-2.8111	0.00493723	0.0289712
Nabp1	782.893	-0.360004	0.148737	-2.41886	0.0155691	0.0682315
Aco2	6387.46	-0.359874	0.0714113	-5.0395	4.66751e-07	1.30496e-05
Acot1	783.779	-0.359405	0.132619	-2.70955	0.0067374	0.0367992
Lyrm9	195.986	-0.358633	0.147851	-2.42342	0.0153751	0.0677638
Fbxw9	461.209	-0.358561	0.152772	-2.34811	0.018869	0.0781263
Abcc1	1732.77	-0.358403	0.0958757	-3.73842	0.000185179	0.00212166
Wdr67	653.533	-0.358265	0.117263	-3.05492	0.00225121	0.0157146
Nradd	210.337	-0.358143	0.146435	-2.44435	0.0145114	0.0650453
Ift46	988.51	-0.358083	0.0824094	-4.34518	1.39161e-05	0.00023857
Blm	2609.26	-0.357989	0.0840415	-4.25939	2.04981e-05	0.000331671
Rnf2	2002.82	-0.357757	0.102323	-3.49575	0.000472724	0.00453119
Ulk1	2967.85	-0.357257	0.150633	-2.36982	0.0177967	0.0751364
Hsf2bp	887.578	-0.357117	0.142671	-2.50197	0.0123505	0.0577504
Aftph	783.305	-0.357069	0.112501	-3.17328	0.00150727	0.0115184
Med13l	2123.14	-0.356941	0.119549	-2.9854	0.00283204	0.0187778
Asf1b	559.584	-0.356941	0.115625	-3.08668	0.00202404	0.0144541
Cdc25c	536.666	-0.356903	0.106428	-3.35443	0.000795293	0.0068352
Sgpl1	1761.82	-0.3568	0.123376	-2.89123	0.00383733	0.0237817
Ankrd9	213.567	-0.356732	0.156308	-2.27754	0.0227543	0.089312
Tirap	236.678	-0.355914	0.136206	-2.61241	0.00899073	0.0453954
Smarca5	7873.05	-0.355906	0.0955891	-3.72304	0.00019684	0.00222837
Wdr76	1399.56	-0.35534	0.12055	-2.94673	0.00321154	0.0206491
Mtf2	5703.56	-0.355283	0.113391	-3.13291	0.00173083	0.0128256
Dennd4c	936.104	-0.355008	0.0983163	-3.61045	0.000305664	0.00319431
Rad54b	914.639	-0.354986	0.119105	-2.97954	0.00288683	0.0190394
Ccdc22	251.287	-0.354655	0.156904	-2.25847	0.0239162	0.0925883
Fam45a	489.903	-0.353839	0.131516	-2.69009	0.00714336	0.0384892
4632434I11Rik	825.355	-0.353632	0.119352	-2.96331	0.0030435	0.0197895
Chic1	485.643	-0.353471	0.146561	-2.41067	0.0159231	0.0693496
St5	512.428	-0.353155	0.114913	-3.07031	0.00213835	0.0150769
Focad	1049.04	-0.353065	0.0996902	-3.54223	0.000396752	0.00393387
D630037F22Rik	239.273	-0.353026	0.122993	-2.86885	0.00411967	0.0251261
1700021K19Rik	491.866	-0.352561	0.136462	-2.58365	0.00977609	0.0484055
Vps13d	1279.36	-0.352301	0.126182	-2.7922	0.00523515	0.0302484
Agfg1	2572.82	-0.351294	0.0729318	-4.81662	1.46014e-06	3.51042e-05
Necap1	962.895	-0.349619	0.108901	-3.20909	0.00133155	0.0104681
Atp11b	2737.92	-0.34949	0.13768	-2.53866	0.0111277	0.0532362
4930455F23Rik	205.852	-0.34934	0.131637	-2.65299	0.00797834	0.0415988
Idi1	923.004	-0.349131	0.141513	-2.4668	0.0136326	0.0621246
Banp	856.593	-0.348505	0.0905017	-3.85036	0.000117942	0.00146582
Mrs2	312.625	-0.348327	0.142076	-2.45127	0.0142353	0.0641103
Ubtd1	320.202	-0.348024	0.146003	-2.38203	0.0172177	0.0734997
Gde1	457.179	-0.347645	0.0950649	-3.65534	0.000256843	0.00277521
Rab5b	1242.91	-0.347438	0.0895193	-3.88035	0.000104308	0.00131873
Zbtb38	393.129	-0.347239	0.148764	-2.33376	0.0196085	0.0802446
Slc29a1	3296.81	-0.346795	0.128273	-2.70249	0.00688233	0.0374454
Gys1	1372.82	-0.34633	0.086654	-3.99581	6.44737e-05	0.000877713
Kcnk6	252.411	-0.346311	0.155418	-2.23683	0.0252972	0.096682
Taf5l	1849.64	-0.346073	0.105261	-3.28746	0.00101097	0.00835502
Elovl1	310.598	-0.345244	0.134594	-2.56602	0.0102873	0.0502757
Alg6	427.91	-0.344892	0.120821	-2.85246	0.00433822	0.026148
Pmepa1	404.921	-0.344819	0.150673	-2.28874	0.0220944	0.0874239
Rnpep	822.295	-0.344412	0.153103	-2.2495	0.0244806	0.0942308
Stam	755.011	-0.344356	0.147977	-2.32566	0.0200366	0.0813771
Snx18	2044.4	-0.344103	0.0933385	-3.68673	0.000227155	0.00250991
Slc35g1	448.668	-0.34391	0.108765	-3.15975	0.00157905	0.0119592
Als2cl	468.633	-0.343294	0.145226	-2.36325	0.0181154	0.0760639
Mef2d	969.428	-0.34326	0.133044	-2.57915	0.00990446	0.0488471
Rab3d	310.474	-0.342556	0.127455	-2.6896	0.00715377	0.0385175
Eif2s2	12326.4	-0.34255	0.132375	-2.58701	0.00968122	0.0480251
Tsc22d1	3374.22	-0.342355	0.0987125	-3.4682	0.000523951	0.00490562
Nqo2	603.392	-0.341981	0.144855	-2.36104	0.0182239	0.0763181
Arfgap3	216.881	-0.341796	0.146057	-2.33768	0.0194039	0.0797308
Cep57l1	380.459	-0.341474	0.109607	-3.11272	0.00185372	0.0135069
Pfkfb2	268.834	-0.34067	0.141474	-2.40604	0.0161263	0.0700646
Fam114a2	1262.1	-0.34022	0.0802642	-4.23856	2.24963e-05	0.000356843
Zfp277	673.537	-0.33996	0.0863056	-3.93821	8.20906e-05	0.00107929
Vps54	1617.93	-0.339663	0.10871	-3.12413	0.00178332	0.0131243
Ccnt1	659.806	-0.339655	0.113817	-2.98311	0.0028534	0.0188652
Gpkow	412.639	-0.339583	0.114261	-2.96828	0.00299468	0.0195351
Mrps31	920.992	-0.338804	0.101392	-3.34049	0.000836295	0.00713438
Arhgap5	2513.23	-0.338669	0.136556	-2.48003	0.0131373	0.060459
Lonp2	868.21	-0.338289	0.114866	-2.94458	0.00323393	0.0207517
Mob3a	591.621	-0.338139	0.110545	-3.05856	0.00222402	0.0155787
Mpzl1	1110.13	-0.337997	0.0929653	-3.63594	0.000276965	0.00295112
Mllt3	292.329	-0.337865	0.131561	-2.56931	0.0101901	0.0499047
Plec	3558.43	-0.337798	0.122784	-2.75156	0.00593128	0.0333392
Cbfa2t2	2502.92	-0.337744	0.0896843	-3.76598	0.000165898	0.00194213
Ypel5	328.095	-0.337632	0.125347	-2.69213	0.00709982	0.0382802
Elovl6	3771.47	-0.337521	0.0930359	-3.62776	0.00028589	0.00302822
Cited2	804.089	-0.336059	0.108032	-3.10907	0.00187675	0.0136378
Ddhd1	375.347	-0.335726	0.135458	-2.4782	0.0132048	0.0606205
Ftsj1	594.252	-0.33541	0.118697	-2.82408	0.00474163	0.0280293
Acly	11481.6	-0.335346	0.0702298	-4.775	1.79711e-06	4.2077e-05
Pcm1	3897.98	-0.33473	0.0911086	-3.67378	0.000238992	0.00261561
Saal1	939.902	-0.334439	0.106237	-3.14772	0.00164552	0.0123582
Scaper	434.285	-0.333989	0.13812	-2.41723	0.0156391	0.0684827
Fdxr	379.827	-0.333949	0.139648	-2.39178	0.0167668	0.0720772
Dcaf4	1110.71	-0.333336	0.111814	-2.98173	0.00286626	0.018927
Tex2	747.851	-0.33302	0.103217	-3.22589	0.00125582	0.0100143
C030046E11Rik	1341.01	-0.332002	0.123108	-2.69723	0.00699186	0.0378626
Obsl1	1574.62	-0.331658	0.138617	-2.39251	0.0167334	0.0720616
Rcn1	1633.93	-0.330532	0.145086	-2.27627	0.0228299	0.0895
Wdr13	298.291	-0.330085	0.128028	-2.57702	0.00996568	0.0490838
Tpcn1	683.819	-0.330081	0.122548	-2.6938	0.00706417	0.0381517
Iffo2	689.006	-0.328558	0.105927	-3.10383	0.00191034	0.0138221
Bre	801.682	-0.32849	0.130252	-2.52116	0.0116969	0.0552709
Evi5	1745.97	-0.327897	0.103755	-3.16033	0.00157588	0.0119441
Tvp23b	497.241	-0.327047	0.135308	-2.41641	0.0156745	0.0686004
Eri1	1539.27	-0.326538	0.0903891	-3.6121	0.000303724	0.00318161
AW549877	1634.95	-0.32575	0.138064	-2.35916	0.0183162	0.0765485
Arap1	704.851	-0.325569	0.0860129	-3.78533	0.000153504	0.0018262
March2	289.953	-0.325554	0.135666	-2.39771	0.0164979	0.0713521
Tti2	443.91	-0.325553	0.108146	-3.00894	0.00262158	0.0176877
Prr13	433.193	-0.325289	0.124485	-2.60905	0.00907952	0.0457657
Tmem43	531.348	-0.324784	0.12035	-2.69782	0.00697947	0.0378082
Chd2	2022.25	-0.324599	0.121927	-2.66155	0.00777826	0.0408726
Cndp2	2189.7	-0.324549	0.110085	-2.94817	0.00319657	0.020561
Erlin1	470.149	-0.324504	0.103714	-3.12617	0.00177101	0.0130516
Zfp143	699.988	-0.324427	0.0941858	-3.44346	0.000574317	0.00528215
Atg12	712.904	-0.324132	0.131373	-2.46708	0.013622	0.0620937
Nfatc3	2050.61	-0.3241	0.0909152	-3.56468	0.000364299	0.00367535
Calr	11586.5	-0.324083	0.0807672	-4.01244	6.00945e-05	0.000826516
Abce1	7533.6	-0.324036	0.116131	-2.79007	0.00526958	0.0304146
Ghitm	4104.43	-0.323982	0.0932093	-3.47567	0.000509587	0.00480322
Atp13a3	4512.4	-0.323928	0.126381	-2.56275	0.0103846	0.0506422
Klhl12	1073.24	-0.323609	0.094643	-3.41858	0.000629478	0.00566479
Afg3l1	2851.25	-0.3235	0.071323	-4.53561	5.74385e-06	0.000113415
Atp6v0a1	876.843	-0.323474	0.11247	-2.87473	0.00404379	0.0247945
Uhrf1bp1	1777.99	-0.323401	0.0830159	-3.89526	9.80943e-05	0.00125294
Gtf2a1	1407.92	-0.323287	0.104143	-3.10434	0.00190703	0.013808
Taf1	2444.43	-0.323279	0.0837056	-3.86169	0.000112603	0.00140706
Atg2b	1807.9	-0.3232	0.0993325	-3.25354	0.00113977	0.00927223
Fanca	1151.65	-0.322903	0.129281	-2.49727	0.0125155	0.0583187
Rrn3	4688.35	-0.322332	0.138426	-2.32833	0.0198948	0.0810259
Dmxl1	1894.32	-0.322085	0.114884	-2.8034	0.00505663	0.0294702
Yipf4	676.09	-0.322069	0.115245	-2.79384	0.00520869	0.0301603
Slc7a6	1288.67	-0.321919	0.091067	-3.53421	0.000409001	0.00401827
Bahcc1	2430.96	-0.321768	0.125812	-2.55811	0.0105242	0.051153
Fam179b	1281.22	-0.321389	0.071819	-4.47429	7.66662e-06	0.000144147
Arhgap44	295.168	-0.321072	0.12135	-2.64505	0.00816779	0.0422723
Erbb3	509.111	-0.321023	0.144608	-2.21937	0.0264615	0.0998776
Nab1	213.618	-0.320885	0.14045	-2.28221	0.0224772	0.0886047
Ncapd3	1847.05	-0.320873	0.0840714	-3.81642	0.000135404	0.0016436
Hinfp	345.57	-0.320814	0.129728	-2.47188	0.0134405	0.0615097
Eml5	638.072	-0.320006	0.141074	-2.2682	0.0233168	0.0909224
Cyb5r3	3287	-0.319956	0.0993503	-3.22073	0.00127866	0.0101462
Pikfyve	1559.31	-0.319775	0.105454	-3.03214	0.00242827	0.0165776
Cep170b	2707.26	-0.31957	0.12978	-2.46342	0.0137618	0.0625545
Ikzf5	488.326	-0.319482	0.122443	-2.60905	0.0090794	0.0457657
Piga	659.779	-0.319156	0.141619	-2.25313	0.0242509	0.0935741
Nceh1	375.796	-0.319085	0.140344	-2.27417	0.0229556	0.0897746
Tacc2	1580.22	-0.317718	0.08863	-3.58422	0.000338085	0.00346505
Ostf1	772.852	-0.31741	0.130203	-2.43764	0.0147836	0.0659886
Hdac6	2128.97	-0.317404	0.0999572	-3.17583	0.00149409	0.0114448
Dennd4a	468.762	-0.317378	0.111541	-2.84426	0.00445154	0.0266563
Tmem30a	1013.92	-0.317327	0.135539	-2.34111	0.0192267	0.0791842
Trit1	475.405	-0.317314	0.10513	-3.01787	0.00254559	0.0172617
Tnfrsf10b	700.792	-0.317232	0.139191	-2.27869	0.0226853	0.089193
Rb1	365.745	-0.316996	0.120846	-2.62252	0.00872826	0.0445302
Sh3d19	1489.75	-0.316901	0.0999299	-3.1721	0.00151343	0.0115545
Smyd4	325.788	-0.31665	0.129979	-2.43426	0.0149223	0.0663995
Acadsb	554.812	-0.316482	0.117122	-2.70149	0.00690297	0.0375451
Haus8	607.935	-0.31646	0.0859175	-3.68144	0.000231918	0.00255002
Esyt2	1588.81	-0.316223	0.129597	-2.4401	0.0146833	0.0657245
Rffl	587.933	-0.31608	0.102794	-3.07461	0.00210778	0.0149331
Gba	366.88	-0.315786	0.105311	-2.99632	0.00273256	0.0182608
B3galtl	313.668	-0.315725	0.120976	-2.61258	0.00898614	0.0453865
Slc35b2	556.757	-0.315647	0.0886906	-3.55742	0.000374521	0.00375966
Suco	1100.43	-0.315527	0.130454	-2.41903	0.0155621	0.0682194
Sidt2	1415.03	-0.315457	0.105425	-2.99219	0.00276983	0.018464
Cmtm4	3008.67	-0.314919	0.0782166	-4.02642	5.66319e-05	0.000785543
Stx12	871.2	-0.314678	0.098901	-3.18105	0.00146743	0.0112834
Hiatl1	1222.3	-0.314031	0.106679	-2.94376	0.00324256	0.0207905
Arpc1b	1613.15	-0.313782	0.114486	-2.74084	0.00612823	0.0341979
Brca1	3420.71	-0.313449	0.101948	-3.07431	0.00210987	0.0149413
Lrch1	333.282	-0.31331	0.132755	-2.35765	0.0183912	0.0767029
Pigg	428.074	-0.313177	0.120133	-2.60626	0.00915379	0.0460458
Xpc	771.827	-0.313024	0.118616	-2.63886	0.0083185	0.0428461
Sod2	2033.25	-0.312675	0.0844229	-3.70236	0.000213603	0.00238751
Tm7sf3	1829.98	-0.312587	0.109066	-2.86565	0.00416159	0.0253148
Ncoa1	497.83	-0.31229	0.103802	-3.00764	0.00263285	0.0177341
Papd5	1408.06	-0.312177	0.0800965	-3.89708	9.73606e-05	0.00124455
Kntc1	2911.03	-0.312014	0.0793018	-3.93462	8.33298e-05	0.00109113
Pecr	557.217	-0.311894	0.11987	-2.60018	0.00931755	0.0466659
Gcat	873.418	-0.311657	0.0990322	-3.14478	0.00166211	0.0124365
Glb1	768.786	-0.31131	0.111448	-2.79311	0.00522032	0.0301951
Ehd1	2746.43	-0.311251	0.0949368	-3.27865	0.00104304	0.00858484
Fam160b1	1120.34	-0.311245	0.0855875	-3.6368	0.000276047	0.00294523
Mob3b	202.279	-0.311238	0.125313	-2.48608	0.0129158	0.0596501
Cmip	1888.68	-0.311125	0.0889476	-3.49839	0.00046808	0.00449201
Slc4a7	2146.95	-0.311045	0.120423	-2.58345	0.00978182	0.0484055
Fkbp15	535.096	-0.310395	0.132696	-2.33824	0.0193748	0.0796376
Pdxdc1	1291.81	-0.310175	0.0979079	-3.16813	0.00153421	0.0116899
Smc5	2067.98	-0.310122	0.121988	-2.54204	0.0110206	0.0528191
Slc25a19	517.412	-0.309426	0.137296	-2.25315	0.0242497	0.0935741
Cpne3	1589.55	-0.309032	0.124635	-2.4798	0.0131456	0.0604691
Npepl1	595.906	-0.308972	0.134502	-2.29863	0.0215262	0.0857644
Zfp869	566.304	-0.308562	0.0885472	-3.48283	0.000496148	0.00470262
Agl	732.959	-0.307944	0.127308	-2.41977	0.0155304	0.0681393
Cpox	1394.2	-0.307711	0.106271	-2.89546	0.00378604	0.0235453
Arhgap32	1801.28	-0.307679	0.106112	-2.90023	0.00372893	0.0232798
Dock9	878.325	-0.307139	0.0911997	-3.3689	0.000754677	0.0065454
Mcph1	1043.99	-0.307015	0.126045	-2.43531	0.014879	0.0662697
Osbpl8	686.36	-0.306991	0.125262	-2.44996	0.0142871	0.064269
Got1	3048.35	-0.30689	0.105676	-2.90379	0.00368679	0.0230435
Aspm	3252.69	-0.306203	0.101715	-3.0106	0.0026073	0.0176156
B4galnt4	822.873	-0.305906	0.118857	-2.57303	0.0100813	0.0495224
Dtl	2361.76	-0.305777	0.0860094	-3.55493	0.000378073	0.0037906
Agps	3524.68	-0.305579	0.0976605	-3.12899	0.00175409	0.0129565
Uqcrc2	2826.36	-0.304769	0.0723041	-4.21502	2.49751e-05	0.000392241
Tnpo3	5723.27	-0.304078	0.0886811	-3.42895	0.000605921	0.00550378
Cep55	1367.7	-0.303248	0.108971	-2.78187	0.00540467	0.0309727
Nubpl	399.875	-0.302947	0.10699	-2.82943	0.00466309	0.0276766
Oxct1	1376.18	-0.302747	0.113855	-2.65824	0.00785502	0.0411687
Sgsm2	617.739	-0.302537	0.114233	-2.6492	0.00806824	0.0419111
Trip12	13814.2	-0.302298	0.130495	-2.31656	0.0205277	0.0828297
Dak	473.37	-0.300827	0.121002	-2.48621	0.0129111	0.0596501
Trim11	500.42	-0.300775	0.129135	-2.32866	0.019877	0.0809737
Tbck	228.589	-0.300413	0.131873	-2.27754	0.022754	0.089312
Crot	579.784	-0.300144	0.12728	-2.35739	0.0184039	0.0767163
Atp6v1b2	3634.58	-0.300124	0.0704726	-4.25849	2.05811e-05	0.000332372
Mga	7175.77	-0.299692	0.1007	-2.97597	0.00292064	0.0192309
Cdc37l1	942.946	-0.29949	0.0952464	-3.14324	0.00167089	0.0124964
Srp72	3441.52	-0.299254	0.0958852	-3.12087	0.00180317	0.0132342
Tbc1d10b	1906.27	-0.29911	0.0856992	-3.49003	0.000482963	0.00461016
Jak1	1615.2	-0.299102	0.0980236	-3.05152	0.00227684	0.0158251
Eps15l1	1474.59	-0.299098	0.106706	-2.80263	0.00506875	0.0295047
Fnta	1802.4	-0.298913	0.100674	-2.96904	0.00298732	0.0195107
Pfkm	1200.36	-0.298829	0.0948067	-3.15175	0.00162295	0.0122286
Appl1	2074.95	-0.298324	0.118646	-2.51453	0.0119193	0.0561388
Nthl1	361.824	-0.298202	0.130895	-2.27726	0.0227704	0.0893319
Hnrnpa3	1154.56	-0.29804	0.0998399	-2.98465	0.002839	0.0188085
Cdc45	1034.13	-0.297197	0.0917062	-3.24041	0.0011936	0.00962274
Pcx	375.803	-0.296921	0.131326	-2.25955	0.0238494	0.0924186
Polr2c	1512.41	-0.296801	0.0902844	-3.28708	0.00101232	0.00836186
5830418K08Rik	1952.78	-0.296632	0.0891689	-3.32678	0.000878569	0.00743536
Garnl3	293.958	-0.296192	0.12445	-2.38418	0.017117	0.0731474
Actr2	8099.15	-0.296111	0.107551	-2.75319	0.00590181	0.0331966
Zyg11b	1577.22	-0.295578	0.124219	-2.37966	0.0173288	0.0737983
Hat1	5518.48	-0.295508	0.099398	-2.97289	0.00295009	0.0193459
Ankrd10	1920.38	-0.29486	0.0920819	-3.20134	0.0013679	0.010681
Degs1	1070.05	-0.29471	0.0967996	-3.04374	0.00233654	0.0161089
Sp1	5615.86	-0.294299	0.0858197	-3.4292	0.00060537	0.00550378
Gdap2	271.283	-0.293927	0.132293	-2.22058	0.0263792	0.0997035
Rybp	1738.12	-0.293428	0.0912231	-3.21644	0.00129793	0.0102714
Edc4	2212.79	-0.293306	0.0964052	-3.04202	0.00234998	0.0161662
Rab15	656.372	-0.293259	0.131303	-2.23729	0.0252673	0.0965907
Tmem135	502.947	-0.292547	0.123629	-2.36569	0.0179967	0.0757429
Smyd3	438.841	-0.292111	0.128193	-2.27915	0.0226584	0.0891306
Mkln1	993.078	-0.29207	0.105108	-2.77835	0.00546363	0.0312551
Mvb12a	737.431	-0.291487	0.0899265	-3.24198	0.00118701	0.00957445
Ctsz	1438.87	-0.291342	0.0746359	-3.90321	9.4925e-05	0.00121727
Trak2	840.111	-0.291329	0.108105	-2.69433	0.00705294	0.0381058
Ubr3	3766.51	-0.291153	0.0959052	-3.03639	0.00239427	0.0164219
2700049A03Rik	1121.31	-0.291043	0.097948	-2.97112	0.00296717	0.0194287
Fermt2	2151.15	-0.290888	0.0558996	-5.2033	1.95782e-07	6.01593e-06
Ptgfrn	2893.15	-0.290782	0.122878	-2.36621	0.0179712	0.075695
Suz12	4413.06	-0.290276	0.0793012	-3.66013	0.000252084	0.00273759
Ankrd28	2501.16	-0.288695	0.0960219	-3.00652	0.0026426	0.0177849
Inpp5a	633.527	-0.288117	0.129065	-2.23311	0.0255415	0.097385
Gpn3	974.224	-0.287746	0.108629	-2.6485	0.00808497	0.0419715
Phf20	3046.36	-0.287602	0.0857687	-3.35298	0.000799477	0.00685655
Araf	962.382	-0.286966	0.123427	-2.32479	0.0200834	0.0814851
Mri1	699.705	-0.286948	0.106764	-2.68646	0.00722129	0.0387667
Slc38a7	785.856	-0.285492	0.087483	-3.26358	0.00110016	0.00899077
Pmm1	3355.18	-0.285202	0.0793695	-3.59344	0.000326335	0.00337032
Phgdh	5059.21	-0.284766	0.0912786	-3.11966	0.00181059	0.0132766
Xpnpep1	3361.66	-0.284538	0.0642377	-4.42937	9.45102e-06	0.000171693
Palld	693.997	-0.283932	0.100121	-2.83683	0.00455634	0.02717
Egfl7	444.148	-0.282884	0.115297	-2.45299	0.0141674	0.0639117
Tubb2b	4164.78	-0.282348	0.115961	-2.4342	0.0149247	0.0663995
Ctc1	2832.08	-0.281728	0.114049	-2.47022	0.0135031	0.0617089
Itgb1	6186.84	-0.281632	0.0907462	-3.10377	0.00191069	0.0138221
Cep85	1737.4	-0.281627	0.0712213	-3.95416	7.68039e-05	0.00102312
Nek2	2614.38	-0.281405	0.0679725	-4.13999	3.4732e-05	0.000518793
Dap3	2313.28	-0.280221	0.0868427	-3.22672	0.0012522	0.0100052
Xbp1	1009.07	-0.280045	0.107802	-2.59764	0.00938664	0.0469099
Kars	8431.94	-0.279996	0.115666	-2.42073	0.0154892	0.0680642
Elmsan1	1816.31	-0.279553	0.111968	-2.49706	0.0125227	0.0583357
Ap4b1	352.502	-0.279127	0.116664	-2.39146	0.0167817	0.0720772
Sdf2l1	580.214	-0.27876	0.123048	-2.26541	0.0234878	0.0914125
Aco1	1744.7	-0.2787	0.077434	-3.59929	0.000319088	0.00330906
Hmmr	3985.14	-0.277726	0.0982248	-2.82763	0.00468944	0.0278023
Mtmr12	1185.96	-0.277674	0.0897949	-3.09226	0.0019864	0.0142294
Gpd1l	689.872	-0.277511	0.0857793	-3.23503	0.00121628	0.00977025
Spg21	895.335	-0.276819	0.0888038	-3.11657	0.0018297	0.0133681
Nup133	3562.32	-0.276228	0.0666767	-4.14257	3.43428e-05	0.000514409
Tmtc3	912.824	-0.27566	0.119156	-2.31295	0.0207252	0.0833555
Timm44	1356.83	-0.274732	0.0896767	-3.06335	0.00218874	0.0153696
Fancd2	1992.9	-0.274458	0.0778058	-3.5273	0.000419814	0.004107
Ell2	1037.83	-0.274421	0.092846	-2.95476	0.00312916	0.0201865
Ap2a2	3855.68	-0.274138	0.0950124	-2.88522	0.00391139	0.0241144
Cd164	3319.3	-0.273647	0.112914	-2.42334	0.0153783	0.0677638
Grpel2	772.09	-0.273025	0.0948662	-2.87791	0.00400321	0.0245924
Arfip1	677.128	-0.272356	0.112665	-2.41734	0.0156346	0.0684813
Ap1g1	2874.84	-0.272354	0.0856459	-3.17973	0.00147412	0.011324
Scyl2	873.352	-0.27228	0.099307	-2.74186	0.00610915	0.0341131
Rbms2	1028.62	-0.271235	0.110073	-2.46468	0.0137134	0.0623694
Acacb	1105.02	-0.271057	0.117133	-2.31573	0.0205731	0.0829714
2310008H04Rik	851.459	-0.27101	0.104006	-2.6061	0.00915789	0.0460521
Upf3a	822.808	-0.270859	0.116207	-2.33082	0.0197628	0.0807234
Alkbh7	349.981	-0.270216	0.113769	-2.37529	0.0175351	0.0744532
Usp38	1153.92	-0.269933	0.103853	-2.59909	0.00934702	0.0467699
Gins4	1349.06	-0.269636	0.111971	-2.40773	0.0160518	0.0697974
Ptcd2	776.542	-0.269501	0.0842754	-3.19754	0.00138604	0.0107861
Ext2	1186.45	-0.269332	0.0835446	-3.22386	0.00126476	0.0100623
Prmt10	575.597	-0.269067	0.104858	-2.56601	0.0102876	0.0502757
Prdm2	2190.64	-0.268795	0.0785866	-3.42032	0.000625485	0.00563973
Ascc1	739.546	-0.268149	0.102473	-2.61669	0.0088786	0.0450266
Akap1	2194.62	-0.267921	0.110015	-2.43466	0.014906	0.0663531
Abhd4	997.14	-0.26755	0.106397	-2.51443	0.0119224	0.0561388
Fxr2	4692.41	-0.267426	0.0848788	-3.15056	0.00162957	0.0122613
Mccc1	400.863	-0.26718	0.0966903	-2.7614	0.00575534	0.0326001
Sf3b1	10451.2	-0.26704	0.080107	-3.3335	0.000857599	0.00726963
Dnajb1	1384.41	-0.266351	0.118292	-2.25162	0.0243463	0.093807
Eif2ak3	550.093	-0.265635	0.101203	-2.62441	0.00867982	0.0443391
Tubgcp4	637.197	-0.265569	0.112596	-2.35798	0.0183746	0.0766535
Smim7	850.222	-0.265453	0.0889069	-2.98548	0.00283133	0.0187778
Dna2	1417.12	-0.265238	0.0810043	-3.27347	0.00106235	0.00872602
Galk1	3434.99	-0.265219	0.0928942	-2.85521	0.00430083	0.0259777
Golph3l	583.608	-0.264695	0.100024	-2.64528	0.00816226	0.0422573
Slc35e1	1190.6	-0.264072	0.101093	-2.61161	0.00901157	0.045458
Il6st	1839.3	-0.263984	0.100788	-2.61887	0.00882205	0.0448809
Bbx	1348.05	-0.263888	0.116246	-2.27041	0.0231828	0.0905313
Sgsm3	504.63	-0.263097	0.107961	-2.43518	0.0148846	0.066276
Cnnm2	599.388	-0.26283	0.111518	-2.35677	0.0184345	0.0767645
Fbxo34	768.369	-0.262609	0.0935625	-2.80696	0.00500112	0.0292312
Nudt21	2130.79	-0.262604	0.0778384	-3.37354	0.00074208	0.00647094
Pgm3	630.437	-0.262143	0.0964404	-2.71767	0.00657429	0.0361105
Fbxo31	823.358	-0.261497	0.0958151	-2.72912	0.00635035	0.0351799
Mipep	864.752	-0.261228	0.10725	-2.43666	0.0148234	0.0660949
Adam10	968.002	-0.26099	0.095008	-2.74638	0.00602571	0.0337276
Elk1	634.441	-0.260432	0.113636	-2.29136	0.0219427	0.0869728
Myo9b	2091.59	-0.26021	0.0872001	-2.9841	0.00284413	0.018827
Mll3	1591.08	-0.259807	0.114993	-2.25862	0.0239068	0.0925743
Ap1s1	874.766	-0.259375	0.09642	-2.68941	0.00715784	0.0385175
Apaf1	1412.07	-0.259209	0.114761	-2.25926	0.0238675	0.0924666
Npat	1464.77	-0.259003	0.112918	-2.29346	0.0218213	0.086598
Psmd7	4741.47	-0.2587	0.113556	-2.27785	0.0227355	0.089312
Dync1li2	1181.19	-0.258475	0.0845256	-3.05756	0.00223148	0.0155971
Prkaa1	1040.71	-0.258345	0.106905	-2.41641	0.0156742	0.0686004
Rnh1	976.706	-0.258071	0.0746053	-3.45899	0.000542213	0.0050444
Plod3	892.035	-0.257888	0.0849885	-3.0343	0.00241091	0.0165023
Emc7	372.351	-0.257815	0.109869	-2.34557	0.0189982	0.0784634
Tcf25	3512.24	-0.257538	0.0845108	-3.0474	0.00230829	0.0159749
Gm16515	793.364	-0.257442	0.105992	-2.4295	0.0151196	0.0669898
Ankfy1	1888.41	-0.257277	0.0894649	-2.87555	0.00403319	0.0247483
Usp32	1003.47	-0.256609	0.0893033	-2.87314	0.00406415	0.0248627
Qsox2	421.086	-0.255274	0.1114	-2.29087	0.0219707	0.0870624
Xrcc5	3691.8	-0.254759	0.103195	-2.4684	0.0135718	0.0619523
Ankhd1	2826.98	-0.254717	0.105031	-2.42518	0.0153007	0.067625
Fastkd1	373.418	-0.254713	0.109276	-2.32807	0.0199086	0.0810411
Arcn1	5692.04	-0.254541	0.0922704	-2.7586	0.00580495	0.032812
Rbm7	871.354	-0.254341	0.0942294	-2.69833	0.00696893	0.0377638
Poli	601.049	-0.254083	0.0950616	-2.67141	0.0075534	0.0400038
Prkar2a	2132.41	-0.253538	0.0908248	-2.79082	0.00525754	0.030356
Cep110	1538.61	-0.25324	0.103705	-2.44223	0.014597	0.0653928
Birc2	949.761	-0.253134	0.110755	-2.28509	0.0223075	0.0880942
Golga5	653.571	-0.253025	0.0898209	-2.8159	0.0048641	0.0286378
Cog6	578.57	-0.252747	0.103283	-2.44776	0.0143746	0.0645216
Tor2a	716.933	-0.252687	0.0901644	-2.80388	0.0050492	0.0294375
Uri1	3503.45	-0.252446	0.0975327	-2.58843	0.00964154	0.0478664
Sptlc2	1063.02	-0.251709	0.0843389	-2.98431	0.00284222	0.0188221
Sbno1	4584.19	-0.251237	0.0724682	-3.46671	0.000526865	0.00492433
Brap	695.781	-0.251204	0.0859263	-2.92326	0.00346384	0.0219451
Dnm1l	3895.9	-0.250835	0.0938042	-2.67416	0.00749161	0.039781
Fzd5	2656.48	-0.250613	0.0806173	-3.10828	0.00188182	0.0136623
Aip	767.873	-0.250416	0.0937114	-2.67176	0.00754546	0.0399748
Tmod3	1728.01	-0.249088	0.0962346	-2.58836	0.0096433	0.0478664
Aldoa	36712.9	-0.248657	0.10542	-2.35874	0.0183371	0.0765485
Prpf18	897.667	-0.248536	0.0735405	-3.37924	0.000726853	0.00635189
Vps36	1174.63	-0.248336	0.0999783	-2.48484	0.0129609	0.0598241
Mbd4	550.515	-0.248241	0.0982761	-2.52533	0.0115591	0.0547962
Ncapg	2184.43	-0.248045	0.109667	-2.26203	0.0236955	0.0919548
Aifm1	1398.54	-0.247625	0.0873859	-2.83333	0.00460654	0.0273913
Ankmy2	742.277	-0.24753	0.0944364	-2.6207	0.00877485	0.044683
Pef1	580.178	-0.247405	0.108616	-2.27831	0.0227078	0.0892383
Csnk1a1	6745.54	-0.24719	0.0878673	-2.81312	0.00490639	0.0288447
Cdc42se2	1971.51	-0.24674	0.0824206	-2.99328	0.00275998	0.0184136
Trappc8	1571.4	-0.245827	0.0720793	-3.41035	0.000648785	0.00580811
Kif14	1601.07	-0.245751	0.0945829	-2.59831	0.00936844	0.0468335
Rhot1	1477.1	-0.245373	0.080665	-3.04125	0.00235597	0.0161949
Sucla2	1364.09	-0.24512	0.0873498	-2.80562	0.00502205	0.0293111
[truncated: 2,276 more rows]

## Sheet: DEGs in Stag2-KO siStag1
Table S2. Differentially expressed genes for all depletion conditions compared to WT siGLO
	baseMean	log2FoldChange	lfcSE	stat	pvalue	padj
Inhbb	658.769	-4.18479	0.205978	-19.9567	1.3114e-88	3.60767e-85
Slc13a5	102.767	-3.86386	0.241452	-13.2406	5.11258e-40	1.68776e-37
Prdm14	214.596	-3.4256	0.201897	-16.276	1.46179e-59	1.50802e-56
2210409E12Rik	120.463	-3.27072	0.231704	-13.1439	1.84501e-39	5.74599e-37
Tfcp2l1	4527.56	-3.26596	0.138602	-23.5673	8.34935e-123	1.37814e-118
Slco2a1	150.374	-3.20159	0.251635	-12.1956	3.28111e-34	7.12605e-32
9930013L23Rik	87.0368	-3.10139	0.258458	-11.1581	6.54001e-29	9.24846e-27
Nlrp4f	477.983	-3.0487	0.211624	-14.3294	1.43377e-46	7.88858e-44
Tbx3	959.595	-3.01861	0.131178	-22.9153	3.27347e-116	2.7016e-112
Serpinb6c	150.525	-2.9411	0.189303	-14.8234	1.03484e-49	6.10038e-47
Pou2f3	107.362	-2.89126	0.246336	-11.2394	2.61167e-29	3.81488e-27
Mras	356.324	-2.84594	0.176482	-15.9541	2.66727e-57	2.31716e-54
Ceacam1	88.0962	-2.83991	0.260603	-10.4218	1.97175e-25	2.0469e-23
Nkx6-3	117.396	-2.76988	0.279327	-9.87486	5.35056e-23	4.59981e-21
Gjb3	753.798	-2.66232	0.134469	-19.7207	1.4317e-86	2.95396e-83
Klb	50.5975	-2.52544	0.262565	-8.88886	6.17397e-19	3.71925e-17
Prss35	95.3605	-2.51112	0.226377	-10.7203	8.17575e-27	9.37146e-25
Gabrp	54.9939	-2.49872	0.248209	-9.31935	1.17053e-20	8.43703e-19
Esrrb	7719.37	-2.49765	0.13835	-18.0682	5.67461e-73	8.51501e-70
Ccdc141	104.791	-2.49633	0.222093	-10.9207	9.18289e-28	1.11451e-25
Tgm1	737.301	-2.48393	0.227802	-11.0377	2.51444e-28	3.26797e-26
Cmklr1	195.206	-2.45649	0.174067	-13.9049	5.91685e-44	2.57009e-41
Krt17	297.401	-2.40648	0.209056	-11.4721	1.82273e-30	2.92097e-28
Cdyl2	2090.51	-2.39655	0.113213	-21.1545	2.50859e-99	1.38022e-95
Ankrd33b	184.588	-2.39006	0.16652	-14.1248	2.67148e-45	1.25987e-42
Lrrc34	358.231	-2.38304	0.214434	-11.1007	1.24463e-28	1.67023e-26
Tns4	72.1245	-2.37182	0.251769	-9.06215	1.27899e-19	8.54699e-18
Mylpf	739.498	-2.35927	0.170715	-13.8084	2.26779e-43	9.35802e-41
Kifc3	696.017	-2.35243	0.13675	-17.1566	5.61161e-66	7.12502e-63
Nostrin	53.1998	-2.34757	0.253041	-8.76687	1.83699e-18	1.06018e-16
Slc34a2	25.5579	-2.3446	0.294388	-6.89957	5.21602e-12	1.37974e-10
Kank4	207.525	-2.34002	0.191539	-12.0914	1.17243e-33	2.41902e-31
Tead4	499.884	-2.32998	0.147757	-15.7089	1.31359e-55	9.85548e-53
Lrriq4	70.0107	-2.32437	0.217601	-10.2261	1.51421e-24	1.47021e-22
Foxq1	140.342	-2.32409	0.179004	-12.6964	6.19364e-37	1.64891e-34
Sox17	117.331	-2.32174	0.256559	-8.78185	1.60814e-18	9.3795e-17
Emp1	423.472	-2.2217	0.214747	-10.3782	3.11468e-25	3.21318e-23
Mapt	301.634	-2.21357	0.203906	-10.8304	2.4696e-27	2.9326e-25
Lama1	7528.04	-2.1866	0.172862	-12.64	1.27003e-36	3.27549e-34
Tcl1	484.508	-2.18108	0.162855	-13.3609	1.02355e-40	3.59462e-38
Gjb5	253.441	-2.14331	0.178077	-11.9628	5.56759e-33	1.06859e-30
Scn3a	41.9073	-2.14279	0.288439	-7.12873	1.01297e-12	2.98041e-11
Col13a1	65.502	-2.14023	0.261381	-8.00278	1.21644e-15	5.33297e-14
Col4a1	6578.1	-2.13339	0.182159	-11.6821	1.57338e-31	2.73371e-29
2410137M14Rik	48.5929	-2.1301	0.270812	-7.60921	2.75783e-14	9.87436e-13
Klhl4	17.0521	-2.12428	0.304336	-5.7468	9.09493e-09	1.45401e-07
Fam129a	955.646	-2.11866	0.133863	-15.8098	2.66172e-56	2.09211e-53
Cyp2s1	188.66	-2.11531	0.208503	-10.0778	6.92628e-24	6.45905e-22
Mob3c	76.6158	-2.1136	0.210581	-9.75686	1.72414e-22	1.41585e-20
Cyp4f14	12.8201	-2.1087	0.304423	-5.01707	5.24643e-07	5.93134e-06
Wnt11	26.8475	-2.10304	0.279601	-6.93605	4.03203e-12	1.09103e-10
Htra1	422.861	-2.10271	0.191074	-10.9786	4.84439e-28	6.01215e-26
H19	116.122	-2.09247	0.235492	-8.7935	1.44976e-18	8.48571e-17
Khdc3	622.419	-2.09099	0.159123	-13.1311	2.18318e-39	6.67324e-37
Ntn1	1039.9	-2.08718	0.166701	-12.5367	4.70346e-36	1.17629e-33
Serpinb1a	27.3282	-2.07977	0.285611	-6.7839	1.16975e-11	2.97502e-10
Kdelr3	371.39	-2.07777	0.187991	-11.0108	3.38888e-28	4.37006e-26
Nxf7	103.42	-2.06456	0.233883	-8.62127	6.62159e-18	3.68e-16
Rapgef3	110.286	-2.05879	0.237844	-8.5616	1.11307e-17	6.08356e-16
Hkdc1	92.0478	-2.05179	0.235038	-8.46141	2.64168e-17	1.38424e-15
Gata4	459.364	-2.03868	0.166611	-12.1749	4.22935e-34	8.94995e-32
Trim40	11.1046	-2.03829	0.30492	-4.87059	1.11268e-06	1.17354e-05
Gm13889	28.6175	-2.02313	0.291633	-6.5726	4.94442e-11	1.15272e-09
Col4a2	3565.53	-2.01861	0.240088	-8.36124	6.20643e-17	3.16183e-15
Klf4	2662.43	-2.01324	0.150749	-13.3656	9.60659e-41	3.4471e-38
Abca1	251.988	-2.00923	0.169745	-11.765	5.91035e-32	1.07205e-29
Sh3tc1	275.224	-1.98984	0.152261	-12.9929	1.34327e-38	3.82275e-36
Cubn	2103.72	-1.97627	0.26447	-7.29604	2.96361e-13	9.31759e-12
Atp1b1	1527.42	-1.96771	0.123432	-15.9349	3.62641e-57	2.99288e-54
B3galnt1	135.945	-1.96483	0.16649	-11.6304	2.88817e-31	4.81537e-29
Clu	648.438	-1.96145	0.176005	-11.1295	9.01776e-29	1.24039e-26
Ggt1	119.075	-1.96085	0.186262	-10.3776	3.13437e-25	3.21341e-23
Calcoco2	148.201	-1.95081	0.213651	-9.05398	1.37852e-19	9.13809e-18
Sox15	199.736	-1.93784	0.154338	-12.4454	1.48191e-35	3.54499e-33
Hopx	72.8706	-1.92868	0.276494	-6.91407	4.70951e-12	1.25177e-10
Sept1	1080.67	-1.92578	0.272226	-7.2119	5.51776e-13	1.66806e-11
Myo1g	120.188	-1.92234	0.266412	-7.25997	3.87167e-13	1.19674e-11
Krt42	249.449	-1.91129	0.214496	-8.93836	3.94981e-19	2.45096e-17
Dsg2	779.579	-1.90695	0.143529	-13.2691	3.49705e-40	1.17801e-37
Pnpla3	63.9834	-1.89492	0.24224	-7.67061	1.71176e-14	6.36358e-13
Jam2	1213.14	-1.89465	0.162732	-11.6436	2.47471e-31	4.25495e-29
Arl14epl	114.821	-1.88384	0.258685	-7.23486	4.66014e-13	1.42974e-11
Mfge8	1653.78	-1.87405	0.135008	-13.877	8.734e-44	3.6965e-41
Esx1	78.8525	-1.87357	0.251002	-7.40872	1.27527e-13	4.21837e-12
Fgf4	3893.31	-1.86881	0.124032	-15.0694	2.57421e-51	1.6996e-48
Hs3st1	88.0142	-1.86409	0.241616	-7.52929	5.10179e-14	1.76912e-12
Arsi	22.298	-1.85786	0.296081	-5.86594	4.46603e-09	7.4763e-08
Gjb4	28.2139	-1.85548	0.284675	-6.24781	4.16251e-10	8.33815e-09
Laptm5	830.11	-1.8503	0.196355	-9.4447	3.56411e-21	2.61463e-19
Ccnd3	3015.59	-1.84299	0.0944071	-19.5171	7.85685e-85	1.44095e-81
H2-M5	192.586	-1.83921	0.219764	-8.3478	6.95471e-17	3.5213e-15
Vax2	17.902	-1.83363	0.293354	-5.7319	9.93136e-09	1.5732e-07
Enpep	15.1781	-1.83179	0.300768	-5.36578	8.06023e-08	1.05757e-06
Ptges	140.873	-1.83082	0.20433	-8.9096	5.12158e-19	3.13099e-17
Tex14	530.532	-1.83078	0.118962	-15.3525	3.40652e-53	2.34283e-50
Mslnl	15.1278	-1.82814	0.30466	-5.08085	3.7575e-07	4.38313e-06
Islr2	163.908	-1.82692	0.204903	-8.87019	7.30222e-19	4.36704e-17
Ubxn11	73.2346	-1.82512	0.241146	-7.50119	6.32418e-14	2.16122e-12
Srgn	267.811	-1.82327	0.225996	-7.94538	1.93596e-15	8.3e-14
Sox7	85.6323	-1.81577	0.224054	-7.91678	2.43746e-15	1.03161e-13
Gadd45b	295.785	-1.81545	0.237742	-7.68007	1.59002e-14	5.93776e-13
Gcnt4	19.1509	-1.81293	0.295083	-5.72817	1.01518e-08	1.60504e-07
Gpr124	344.818	-1.80208	0.213306	-8.4411	3.14364e-17	1.62661e-15
Dab2	898.579	-1.80104	0.139516	-12.8745	6.2641e-38	1.72325e-35
Zbtb32	326.408	-1.80103	0.184747	-9.7506	1.83381e-22	1.49846e-20
Igsf21	194.379	-1.79534	0.214657	-8.32869	8.17403e-17	4.0885e-15
Nup62cl	440.229	-1.78461	0.145402	-12.2536	1.60687e-34	3.58419e-32
Gm7325	892.863	-1.78108	0.188617	-9.45506	3.22844e-21	2.37896e-19
Ly6g6e	112.245	-1.78098	0.269861	-6.69312	2.18464e-11	5.34218e-10
Rbm47	379.272	-1.77348	0.168254	-10.524	6.69423e-26	7.1287e-24
Gm1631	35.4171	-1.76632	0.277276	-6.20616	5.42943e-10	1.06561e-08
Mmrn2	154.853	-1.76476	0.225645	-7.78058	7.21925e-15	2.84394e-13
Pirt	48.6048	-1.76342	0.273103	-6.42173	1.34735e-10	2.91474e-09
Klf15	125.258	-1.75971	0.211579	-8.26767	1.36598e-16	6.67066e-15
Birc7	14.6401	-1.75701	0.298932	-5.35555	8.52981e-08	1.11563e-06
Tmem106a	176.25	-1.75633	0.190791	-9.17246	4.62344e-20	3.19308e-18
Zfp57	4566.41	-1.75121	0.141646	-12.3712	3.74335e-35	8.70251e-33
Eppk1	317.1	-1.74923	0.207473	-8.44744	2.97764e-17	1.54556e-15
Dkk1	32.9863	-1.74629	0.300441	-5.66644	1.45798e-08	2.22828e-07
F3	193.498	-1.74462	0.149225	-11.6096	3.68305e-31	6.01905e-29
Pdgfa	415.155	-1.74361	0.162672	-10.7063	9.50634e-27	1.08215e-24
Gata6	253.898	-1.74176	0.289512	-5.91356	3.34787e-09	5.74428e-08
0610040F04Rik	101.485	-1.73758	0.233834	-7.37859	1.59977e-13	5.20824e-12
Dnajc6	516.333	-1.73402	0.171658	-10.0943	5.85513e-24	5.49118e-22
Hrk	118.747	-1.73341	0.198232	-8.66178	4.64473e-18	2.60655e-16
Nrg1	82.2123	-1.72884	0.211482	-8.02209	1.03964e-15	4.62541e-14
Gabbr1	1079.13	-1.72599	0.204668	-8.45169	2.87108e-17	1.49495e-15
Tgm3	67.472	-1.72502	0.286548	-6.06647	1.30755e-09	2.38744e-08
Gm13580	10.8235	-1.72199	0.304747	-4.69621	2.65031e-06	2.57785e-05
Wscd2	111.637	-1.71667	0.240492	-7.12298	1.05618e-12	3.09102e-11
Hnf4a	31.6118	-1.70929	0.296193	-5.37988	7.45364e-08	9.85816e-07
Pdzd3	39.192	-1.70877	0.268291	-6.08911	1.13539e-09	2.09628e-08
Chrna9	98.9561	-1.70449	0.265836	-6.50928	7.55115e-11	1.70505e-09
Ildr1	289.614	-1.70051	0.169679	-10.0019	1.49562e-23	1.33442e-21
Hnf1b	47.5556	-1.69988	0.239865	-6.7998	1.04761e-11	2.68092e-10
Dnajb13	30.3189	-1.69739	0.284013	-5.79379	6.88152e-09	1.11798e-07
Ly75	1146.87	-1.69734	0.129371	-13.1114	2.83233e-39	8.34828e-37
Tdh	4246.38	-1.69685	0.162202	-10.477	1.10179e-25	1.16578e-23
1500009C09Rik	85.8819	-1.69126	0.249521	-6.79369	1.09305e-11	2.79285e-10
Fgf10	96.5257	-1.68871	0.212421	-7.83124	4.83091e-15	1.9722e-13
Glipr1	19.8436	-1.68672	0.29531	-5.26523	1.40015e-07	1.76015e-06
B3gnt3	78.7137	-1.68482	0.190644	-8.68202	3.88795e-18	2.19026e-16
Ankrd1	79.2593	-1.6828	0.301343	-5.65226	1.58352e-08	2.40899e-07
Nr0b1	1015.58	-1.68042	0.221263	-7.64327	2.11773e-14	7.75061e-13
Cobl	3181.3	-1.67833	0.0821284	-20.4326	8.57639e-93	3.53905e-89
Ryr2	74.8415	-1.67362	0.230571	-7.1657	7.73919e-13	2.31e-11
Fgf3	44.0546	-1.67206	0.241434	-6.72713	1.73038e-11	4.28854e-10
Klf5	1532.03	-1.67014	0.176671	-9.47	2.79847e-21	2.0807e-19
Slc7a2	100.39	-1.66528	0.205001	-8.01317	1.1179e-15	4.94695e-14
Camk1d	473.068	-1.65744	0.212736	-7.80707	5.85349e-15	2.33941e-13
Arl4d	102.97	-1.65513	0.170314	-9.5943	8.44906e-22	6.57831e-20
Car8	26.2659	-1.65312	0.292071	-5.38232	7.35325e-08	9.74881e-07
Padi2	174.646	-1.65195	0.253994	-6.52018	7.02233e-11	1.59877e-09
Xaf1	53.8973	-1.65133	0.259822	-6.23392	4.54908e-10	9.01406e-09
Adora1	22.0387	-1.64617	0.281933	-5.47738	4.31667e-08	5.97242e-07
Myof	636.513	-1.64231	0.163144	-10.0619	8.14462e-24	7.55253e-22
Zfp42	4622.61	-1.639	0.140942	-11.6356	2.71735e-31	4.57679e-29
Amn	169.082	-1.63835	0.16208	-10.0239	1.19688e-23	1.09754e-21
Ooep	576.967	-1.63207	0.140219	-11.6235	3.12906e-31	5.16482e-29
Slc6a1	85.7058	-1.63042	0.274545	-5.92331	3.15516e-09	5.44315e-08
Emp2	100.991	-1.62997	0.250484	-6.47965	9.19368e-11	2.05346e-09
Ahnak	2778.65	-1.62861	0.167708	-9.72708	2.31128e-22	1.86097e-20
Oplah	175.947	-1.62722	0.225735	-7.21013	5.59003e-13	1.68682e-11
Susd2	373.904	-1.62107	0.161834	-10.009	1.39087e-23	1.25452e-21
Gna14	135.13	-1.61885	0.183505	-8.77094	1.77176e-18	1.02613e-16
AU018091	1824.12	-1.61741	0.143836	-11.2525	2.25052e-29	3.34659e-27
Spata31d1b	38.8628	-1.60934	0.282638	-5.62476	1.8577e-08	2.76743e-07
Cd79b	20.1774	-1.60741	0.282547	-5.38972	7.05681e-08	9.4087e-07
Spp1	4384.54	-1.60545	0.107167	-14.9818	9.65238e-51	6.12777e-48
Jakmip1	224.742	-1.60062	0.171778	-9.28241	1.65692e-20	1.17884e-18
Ubd	24.3894	-1.59602	0.297003	-5.3526	8.67014e-08	1.13309e-06
Stard8	342.422	-1.59596	0.167936	-9.49486	2.2051e-21	1.6696e-19
Lpar3	24.7399	-1.59533	0.284145	-5.31082	1.09133e-07	1.3964e-06
Vax2os	25.0232	-1.5943	0.296994	-5.24537	1.55969e-07	1.94296e-06
Zyg11a	312.917	-1.59276	0.174979	-9.09592	9.37882e-20	6.34454e-18
G730013B05Rik	8.98376	-1.5863	0.303565	-4.40942	1.0365e-05	8.71544e-05
Rgcc	20.761	-1.58255	0.303677	-5.16192	2.44426e-07	2.93846e-06
Rnf39	52.6425	-1.57883	0.257955	-6.11495	9.65875e-10	1.80348e-08
Tmem63c	32.7987	-1.57875	0.271865	-5.64184	1.68247e-08	2.53383e-07
Hbegf	263.789	-1.57859	0.219997	-7.22395	5.05001e-13	1.53792e-11
Gpr126	28.7043	-1.57681	0.290856	-5.18486	2.16177e-07	2.63337e-06
Alpk3	521.358	-1.57436	0.178779	-8.81019	1.2493e-18	7.41758e-17
Fbp2	26.1226	-1.56943	0.29609	-5.04801	4.46446e-07	5.13522e-06
Bmp4	329.289	-1.56732	0.23919	-6.65919	2.75345e-11	6.65425e-10
Tfap2c	552.413	-1.56424	0.165162	-9.46876	2.8318e-21	2.09604e-19
Dram1	58.4963	-1.55846	0.246556	-6.17889	6.45533e-10	1.25208e-08
Il27ra	38.0346	-1.55619	0.276667	-5.49548	3.89652e-08	5.44817e-07
Gprc5a	233.977	-1.55477	0.210209	-7.41579	1.20906e-13	4.00739e-12
Eif2s3y	30.9882	-1.55325	0.269347	-5.59161	2.24978e-08	3.31858e-07
Sfrp4	47.4068	-1.55315	0.248336	-6.15353	7.57787e-10	1.4377e-08
Casz1	273.447	-1.55016	0.165599	-9.33575	1.00282e-20	7.25989e-19
Stag1	1451.8	-1.54956	0.135641	-11.4184	3.38527e-30	5.27144e-28
Ldhd	44.5643	-1.54859	0.252341	-6.0116	1.83703e-09	3.27451e-08
Sgk1	3634	-1.54629	0.193156	-8.03935	9.03195e-16	4.07326e-14
Pde8a	255.029	-1.54519	0.198973	-7.7602	8.47943e-15	3.28548e-13
Dlc1	3363.38	-1.54428	0.140528	-10.9924	4.15619e-28	5.19712e-26
B4galnt2	231.98	-1.53881	0.198081	-7.75118	9.10433e-15	3.501e-13
4930461G14Rik	80.4959	-1.52981	0.254986	-6.01673	1.77976e-09	3.17931e-08
Ttll6	63.2942	-1.5294	0.251165	-6.00734	1.88591e-09	3.35078e-08
Tfpi	774.644	-1.52787	0.202755	-7.54194	4.63016e-14	1.61576e-12
Fam25c	81.2568	-1.52658	0.23913	-6.35617	2.0685e-10	4.38852e-09
Saa3	9.4513	-1.52641	0.305385	-4.36427	1.2755e-05	0.000104432
Sh2d4a	30.2227	-1.52468	0.261635	-5.64463	1.65539e-08	2.50219e-07
Pdgfra	284.131	-1.5235	0.187308	-8.06331	7.42547e-16	3.37644e-14
Tmem173	41.2317	-1.51813	0.245504	-6.0543	1.41026e-09	2.54959e-08
Kbtbd11	131.075	-1.5169	0.230675	-6.51974	7.04274e-11	1.60121e-09
Lgmn	1279.45	-1.51559	0.0944185	-16.0417	6.53915e-58	5.9964e-55
Slc52a3	119.913	-1.5008	0.196227	-7.61192	2.70062e-14	9.71164e-13
Habp2	34.7794	-1.49574	0.2987	-4.71908	2.36915e-06	2.33464e-05
Adamts14	268.734	-1.49436	0.174013	-8.57635	9.79319e-18	5.37031e-16
Foxa2	38.2796	-1.4942	0.282294	-5.06482	4.0879e-07	4.74174e-06
Itgal	60.4214	-1.49294	0.251553	-5.86553	4.47688e-09	7.48687e-08
Fam131c	111.295	-1.48934	0.226546	-6.56214	5.30411e-11	1.22963e-09
1190005I06Rik	183.841	-1.48816	0.168774	-8.80127	1.35278e-18	8.00324e-17
Ndrg1	359.093	-1.48771	0.23931	-6.23862	4.41457e-10	8.78974e-09
Adap1	630.655	-1.48661	0.174917	-8.5179	1.62466e-17	8.76362e-16
6330410L21Rik	11.9839	-1.48499	0.305433	-4.55429	5.25639e-06	4.74368e-05
Rusc2	352.49	-1.48486	0.18187	-8.16945	3.09791e-16	1.4736e-14
Elf3	490.268	-1.47655	0.202767	-7.28102	3.31306e-13	1.03375e-11
Nfatc2ip	1356.11	-1.47555	0.108266	-13.6243	2.87225e-42	1.12879e-39
Slc15a1	77.0835	-1.47372	0.227713	-6.42701	1.3014e-10	2.83016e-09
Olig2	409.427	-1.4726	0.143646	-10.2436	1.26414e-24	1.23467e-22
Slc17a9	138.964	-1.47255	0.187501	-7.83102	4.8391e-15	1.9722e-13
Lims2	18.1754	-1.47163	0.301132	-4.7856	1.70479e-06	1.72633e-05
4831440E17Rik	22.2561	-1.46536	0.296071	-4.90155	9.50816e-07	1.01712e-05
8430410A17Rik	1669.23	-1.46442	0.202589	-7.26511	3.7273e-13	1.15644e-11
Acvrl1	39.4867	-1.46363	0.261338	-5.57037	2.54192e-08	3.70973e-07
Adamts8	24.6108	-1.46361	0.293132	-4.97661	6.4709e-07	7.18283e-06
Lgals3	110.056	-1.4563	0.275056	-5.37372	7.71274e-08	1.01439e-06
Rnf152	36.9584	-1.45535	0.295881	-4.88377	1.04075e-06	1.10544e-05
Pcsk6	873.895	-1.44951	0.128867	-11.2461	2.41987e-29	3.56628e-27
Klf8	358.627	-1.44941	0.136348	-10.6084	2.72242e-26	2.99575e-24
Slc39a4	632.899	-1.44915	0.147476	-9.82904	8.44235e-23	7.03785e-21
Itgb3	112.372	-1.44785	0.249171	-5.82382	5.75158e-09	9.46517e-08
Fam26e	13.2579	-1.44685	0.303491	-4.53156	5.85497e-06	5.23122e-05
Dcbld1	404.927	-1.44085	0.109776	-13.0978	3.39096e-39	9.81949e-37
Pnp2	108.867	-1.44074	0.229759	-6.28207	3.34099e-10	6.80821e-09
Ctsh	127.804	-1.43537	0.228683	-6.17351	6.67914e-10	1.29094e-08
Phlda1	211.982	-1.43431	0.214954	-6.70212	2.05412e-11	5.03793e-10
Gm53	51.6921	-1.43352	0.244875	-5.74671	9.0997e-09	1.45401e-07
Notch4	307.604	-1.42751	0.172759	-8.2688	1.35313e-16	6.62753e-15
9030617O03Rik	81.0487	-1.42655	0.255136	-5.53409	3.12853e-08	4.47871e-07
Hist2h3c1	8.55823	-1.42476	0.303019	-4.13853	3.49532e-05	0.000253934
Eva1a	54.8132	-1.42264	0.229529	-6.09853	1.07047e-09	1.98754e-08
Sh3tc2	61.7401	-1.4223	0.212221	-6.5822	4.63542e-11	1.08221e-09
Mpv17l	200.845	-1.42033	0.184915	-7.66926	1.72997e-14	6.41681e-13
Lamc1	13296	-1.41911	0.11333	-12.5212	5.71372e-36	1.40762e-33
Nid1	3064.71	-1.41606	0.12421	-11.4031	4.03469e-30	6.22397e-28
Nr5a2	665.839	-1.41331	0.119316	-11.8383	2.47326e-32	4.58692e-30
6330403M23Rik	48.4581	-1.40936	0.242165	-5.73824	9.56668e-09	1.52274e-07
Apol8	13.7201	-1.40597	0.30188	-4.43055	9.39924e-06	7.96018e-05
2610019F03Rik	249.512	-1.4056	0.135806	-10.3164	5.93822e-25	5.9046e-23
Proser2	152.308	-1.40169	0.212543	-6.59351	4.2955e-11	1.00999e-09
Mtus1	660.111	-1.40138	0.0985667	-14.2025	8.83911e-46	4.29113e-43
Lmna	1367.06	-1.40072	0.123835	-11.3141	1.11722e-29	1.69183e-27
A730036I17Rik	15.1641	-1.39913	0.303172	-4.36442	1.27458e-05	0.000104408
Tbx20	43.3777	-1.39731	0.241016	-5.71203	1.11636e-08	1.74993e-07
Sfrp1	2027.21	-1.39613	0.25639	-5.45992	4.76355e-08	6.54681e-07
Map6d1	33.2115	-1.39587	0.261671	-5.24667	1.54871e-07	1.93074e-06
Got1l1	255.751	-1.39579	0.190554	-7.32579	2.37491e-13	7.5385e-12
Ikbke	25.6187	-1.39353	0.269967	-5.01452	5.31663e-07	5.99429e-06
Cd68	170.805	-1.39332	0.214042	-6.51382	7.32616e-11	1.65879e-09
Klk1	14.6335	-1.39286	0.304705	-4.52407	6.06606e-06	5.40347e-05
Sult6b1	51.452	-1.39202	0.236523	-5.79447	6.85385e-09	1.11458e-07
Mme	753.312	-1.38946	0.265038	-5.26501	1.40183e-07	1.76092e-06
Bmp2	17.5927	-1.388	0.295596	-4.58117	4.62379e-06	4.23296e-05
Scube2	38.3029	-1.38655	0.241046	-5.60008	2.14247e-08	3.16879e-07
Extl1	91.5359	-1.3858	0.213811	-6.46414	1.01878e-10	2.26022e-09
Tet2	2110.21	-1.38306	0.140687	-9.83222	8.17977e-23	6.85356e-21
Pvr	674.829	-1.38211	0.180057	-7.68209	1.56511e-14	5.88397e-13
Gdf15	58.7262	-1.382	0.263544	-5.16497	2.40477e-07	2.8973e-06
Adap2	54.93	-1.37203	0.262594	-5.19644	2.03145e-07	2.49117e-06
Cystm1	249.201	-1.36889	0.127812	-10.6784	1.28423e-26	1.45188e-24
6030419C18Rik	75.5671	-1.36843	0.231966	-5.88872	3.89208e-09	6.60932e-08
Prx	736.456	-1.36651	0.183127	-7.47428	7.76275e-14	2.63105e-12
Cplx1	92.2073	-1.36612	0.224604	-6.02936	1.64611e-09	2.95014e-08
Aox3	13.3178	-1.36207	0.302746	-4.34026	1.42315e-05	0.000115206
Irf8	67.1562	-1.36043	0.267727	-5.04743	4.47798e-07	5.14371e-06
Gpr160	118.088	-1.36023	0.204709	-6.61888	3.61923e-11	8.63279e-10
Ddx3y	33.5048	-1.36016	0.284629	-4.72003	2.35809e-06	2.32651e-05
Triml1	670.319	-1.36004	0.13782	-9.86932	5.65491e-23	4.83627e-21
Tsks	41.9895	-1.35879	0.252982	-5.29799	1.17083e-07	1.48774e-06
Hspb2	52.7749	-1.35874	0.263291	-5.17055	2.33406e-07	2.82449e-06
Fkbp7	42.9531	-1.35873	0.25915	-5.18516	2.15827e-07	2.63226e-06
Rab3il1	270.056	-1.35848	0.203792	-6.67037	2.55163e-11	6.18461e-10
Tinagl1	268.411	-1.35715	0.287042	-4.76802	1.86041e-06	1.87243e-05
Igf2	1070.98	-1.35628	0.151045	-9.00718	2.11416e-19	1.35784e-17
Creb3l3	25.1416	-1.35522	0.271964	-4.902	9.48654e-07	1.01547e-05
Adamts9	380.588	-1.35224	0.147087	-9.18203	4.23046e-20	2.93395e-18
BC021614	31.2687	-1.35206	0.272448	-4.85608	1.19735e-06	1.25244e-05
AA414768	69.4689	-1.35118	0.25195	-5.31199	1.08437e-07	1.38857e-06
Grhl3	210.995	-1.35003	0.173082	-7.79569	6.40598e-15	2.54176e-13
Nmnat2	656.26	-1.34971	0.117998	-11.4355	2.77876e-30	4.36821e-28
4930444M15Rik	102.75	-1.34823	0.243589	-5.54735	2.90032e-08	4.17737e-07
Ubash3a	120.096	-1.34692	0.217619	-6.16752	6.93699e-10	1.32679e-08
Megf11	82.7094	-1.34655	0.20469	-6.54023	6.14224e-11	1.41007e-09
Rfx2	684.426	-1.3459	0.12784	-10.5273	6.465e-26	6.92931e-24
Pou4f2	43.3399	-1.34187	0.249982	-5.26462	1.40479e-07	1.76197e-06
Gsdmd	77.1589	-1.34136	0.219754	-6.08102	1.19419e-09	2.19747e-08
Slc4a1	9.28137	-1.33761	0.301088	-4.00785	6.12751e-05	0.000415874
Gpr133	22.3691	-1.33723	0.291626	-4.48006	7.46207e-06	6.50311e-05
Zc3h12a	121.484	-1.33674	0.202683	-6.59524	4.24582e-11	9.99736e-10
Oas1a	44.7344	-1.33629	0.270958	-4.86684	1.13399e-06	1.19319e-05
Ky	30.9326	-1.32738	0.277407	-4.69852	2.62053e-06	2.55339e-05
C1s	30.8206	-1.32654	0.261579	-4.9731	6.58913e-07	7.29934e-06
Lamb1	7191	-1.32423	0.119471	-11.0826	1.52398e-28	2.01239e-26
Cisd3	430.106	-1.32398	0.133887	-9.87604	5.28826e-23	4.57005e-21
Slc5a1	16.2371	-1.32365	0.291318	-4.40863	1.04027e-05	8.73828e-05
Hsd17b14	1221.16	-1.32206	0.256453	-5.21326	1.85554e-07	2.2942e-06
Pygm	128.648	-1.31984	0.222886	-5.90543	3.51724e-09	6.00536e-08
Dlgap3	783.478	-1.31745	0.146311	-9.0055	2.14681e-19	1.37346e-17
Bmper	37.7737	-1.31683	0.302278	-4.05401	5.03475e-05	0.000347859
Acap1	150.816	-1.31419	0.219588	-5.99922	1.98262e-09	3.51128e-08
Mgll	24.2982	-1.31121	0.294967	-4.39487	1.10838e-05	9.23051e-05
AA986860	30.8041	-1.30928	0.287461	-4.56468	5.00251e-06	4.53689e-05
Tmem81	107.434	-1.30886	0.201794	-6.47413	9.53574e-11	2.12125e-09
Sik1	1638.69	-1.30869	0.122735	-10.6626	1.52322e-26	1.71036e-24
Stag2	1714.93	-1.30735	0.121804	-10.7314	7.25059e-27	8.36911e-25
Enpp1	18.4106	-1.30653	0.293618	-4.32389	1.53302e-05	0.000123074
Mybl2	11475.5	-1.30393	0.118542	-11.0028	3.70476e-28	4.7039e-26
Nfam1	43.4243	-1.3039	0.260603	-4.95582	7.2026e-07	7.92574e-06
Vwf	123.969	-1.3026	0.243082	-5.38612	7.19957e-08	9.58356e-07
Tarm1	36.0315	-1.30016	0.263128	-4.89086	1.00398e-06	1.07052e-05
C2	64.8504	-1.29799	0.275815	-4.71937	2.3658e-06	2.33273e-05
Lamc2	625.851	-1.29685	0.22133	-5.90621	3.5007e-09	5.98782e-08
Inha	33.1073	-1.29627	0.267101	-4.78954	1.67164e-06	1.69798e-05
Rasd1	50.284	-1.29442	0.265636	-4.83283	1.34603e-06	1.39909e-05
Nxph4	82.8453	-1.29307	0.282616	-4.56649	4.9596e-06	4.5054e-05
Ceacam20	14.6649	-1.29091	0.305433	-4.07121	4.67701e-05	0.000325863
Adrb1	17.5635	-1.28885	0.302795	-4.24206	2.21482e-05	0.000170512
Mir1968	20.5932	-1.28844	0.304859	-4.23649	2.27036e-05	0.000174139
Sc4mol	1778.03	-1.2882	0.176769	-7.2901	3.09723e-13	9.68236e-12
Dusp1	948.707	-1.28689	0.256584	-5.07869	3.80045e-07	4.42697e-06
Dkkl1	26.1904	-1.28612	0.279201	-4.50008	6.79294e-06	5.99595e-05
Lgals9	122.198	-1.28553	0.287062	-4.57131	4.8469e-06	4.42005e-05
Nuggc	36.4958	-1.28292	0.284849	-4.57176	4.83638e-06	4.41289e-05
Coro2b	231.848	-1.28234	0.167805	-7.62084	2.52033e-14	9.10298e-13
Steap1	191.044	-1.28025	0.189493	-6.74382	1.54277e-11	3.8525e-10
Npl	318.212	-1.27794	0.163909	-7.77409	7.59916e-15	2.96259e-13
Fam81a	252.963	-1.2761	0.194874	-6.54668	5.88309e-11	1.35434e-09
Igfals	79.8385	-1.27526	0.20509	-6.17869	6.46358e-10	1.2522e-08
Echdc2	855.944	-1.26966	0.085163	-14.9007	3.26176e-50	1.99403e-47
Krt16	9.48329	-1.26861	0.305852	-3.89774	9.70962e-05	0.00062531
Trim52	58.0484	-1.26474	0.240518	-5.16359	2.4226e-07	2.91453e-06
Cpne9	69.9071	-1.26092	0.230478	-5.45375	4.93179e-08	6.75553e-07
Ckmt1	173.797	-1.25907	0.156332	-8.03457	9.39041e-16	4.22338e-14
Plxdc1	125.749	-1.2573	0.242981	-5.19166	2.08426e-07	2.55025e-06
Slc6a7	29.7625	-1.25704	0.288865	-4.4352	9.19859e-06	7.82236e-05
Flnb	9249.59	-1.25618	0.119047	-10.5545	4.83957e-26	5.29019e-24
Uty	14.0892	-1.25541	0.306114	-4.17302	3.00594e-05	0.000222318
Sfn	1223.69	-1.2553	0.202241	-6.24124	4.34128e-10	8.66472e-09
Pwwp2b	221.993	-1.25515	0.157257	-7.97414	1.53441e-15	6.63011e-14
Hydin	67.9112	-1.25469	0.200556	-6.17112	6.78095e-10	1.30603e-08
Bmp6	137.261	-1.25138	0.15686	-7.92355	2.30818e-15	9.81928e-14
Slc30a2	115.452	-1.25093	0.175233	-7.10861	1.1722e-12	3.40041e-11
Mctp2	149.166	-1.24998	0.193534	-6.44177	1.18091e-10	2.5886e-09
Cpt1a	1691.05	-1.24885	0.151601	-8.2375	1.75844e-16	8.48677e-15
Sdc4	1429.91	-1.24778	0.137957	-9.04533	1.49211e-19	9.81223e-18
Gm15698	11.8355	-1.24678	0.306308	-3.99859	6.37198e-05	0.000431049
Pmel	125.774	-1.24659	0.181068	-6.86241	6.77099e-12	1.76838e-10
Lurap1l	72.2763	-1.24612	0.238222	-5.20763	1.9127e-07	2.35604e-06
Nqo1	695.924	-1.24368	0.207855	-5.9815	2.21098e-09	3.89482e-08
St8sia1	170.427	-1.24352	0.244871	-5.08911	3.59751e-07	4.21437e-06
Slc6a8	1480.66	-1.24302	0.103534	-12.0059	3.3096e-33	6.42686e-31
Spatc1	10.3214	-1.24231	0.304948	-3.83807	0.000124005	0.000774433
Gna15	186.937	-1.23811	0.163241	-7.58289	3.37935e-14	1.19699e-12
Palm3	1539.02	-1.23578	0.0993046	-12.444	1.5073e-35	3.55421e-33
Ror2	357.331	-1.23334	0.136467	-9.02996	1.71735e-19	1.12042e-17
Prr13	433.193	-1.23224	0.128666	-9.57257	1.04276e-21	8.04291e-20
Sema5b	320.41	-1.23148	0.186874	-6.56487	5.20778e-11	1.2107e-09
Rhbg	22.785	-1.23143	0.273709	-4.39093	1.12868e-05	9.38062e-05
Acsf2	520.611	-1.23136	0.158786	-7.75095	9.12051e-15	3.501e-13
C8g	64.8284	-1.22868	0.2314	-5.29418	1.19552e-07	1.51677e-06
Nrg2	75.0722	-1.22749	0.2441	-4.95246	7.32797e-07	8.05833e-06
Bgn	63.7744	-1.2269	0.265068	-4.74804	2.05399e-06	2.0535e-05
Eomes	180.083	-1.22616	0.217242	-5.651	1.59517e-08	2.42225e-07
Fam43a	380.835	-1.22528	0.149064	-8.2147	2.12691e-16	1.02054e-14
Rlbp1	97.5601	-1.22414	0.222397	-5.50738	3.64222e-08	5.13394e-07
Parvb	1705.55	-1.22387	0.125329	-9.76703	1.55951e-22	1.28706e-20
Tmem92	18.3112	-1.22258	0.296367	-3.84543	0.000120344	0.000754421
Col20a1	20.4947	-1.22238	0.300517	-4.05217	5.07455e-05	0.000350212
Triml2	982.442	-1.22035	0.173406	-7.04757	1.82069e-12	5.17251e-11
Ypel2	298.739	-1.22027	0.229248	-5.31879	1.04459e-07	1.34075e-06
Aim1l	314.691	-1.22024	0.160754	-7.59368	3.10952e-14	1.10616e-12
H2-Eb1	16.8935	-1.2201	0.284117	-4.09943	4.14174e-05	0.000294017
4930506C21Rik	12.0829	-1.21705	0.302563	-3.93082	8.46568e-05	0.000553404
Hapln3	28.9107	-1.21522	0.273105	-4.40091	1.07796e-05	9.00898e-05
Smyd1	28.1758	-1.21495	0.294202	-4.08353	4.43576e-05	0.000310644
Tgfbr3	81.3365	-1.21337	0.191902	-6.25513	3.97178e-10	7.98517e-09
Sparc	5928.36	-1.21278	0.151114	-8.0242	1.02186e-15	4.5586e-14
AI427809	7.37683	-1.21109	0.304869	-3.67308	0.000239641	0.00137011
Rab27a	461.853	-1.21097	0.122391	-9.88811	4.68775e-23	4.07242e-21
Dpep3	44.8153	-1.21082	0.275886	-4.46594	7.97169e-06	6.89627e-05
Sned1	42.3267	-1.20945	0.245197	-4.86993	1.11635e-06	1.17666e-05
Pla2g2e	9.07781	-1.20847	0.30492	-3.87451	0.000106839	0.000679307
Aldh1l1	94.4682	-1.20699	0.23569	-5.1228	3.0103e-07	3.56698e-06
Fam198b	133.509	-1.20576	0.165107	-7.258	3.92863e-13	1.21207e-11
5830416P10Rik	12.1306	-1.20428	0.306049	-3.77494	0.000160049	0.000966265
Pom121l2	12.1319	-1.20415	0.306427	-3.83114	0.000127552	0.000792982
D630045M09Rik	181.646	-1.20346	0.247546	-4.89003	1.00819e-06	1.07432e-05
Irf4	9.0051	-1.20339	0.306135	-3.53405	0.000409243	0.00218113
Ncam1	234.617	-1.20073	0.248554	-4.86373	1.15195e-06	1.20955e-05
Btn2a2	13.365	-1.2005	0.301334	-3.76338	0.000167634	0.001008
Gfod1	405.691	-1.19972	0.151774	-7.91405	2.49153e-15	1.05179e-13
Rbpj	6091.1	-1.19896	0.113845	-10.5333	6.0659e-26	6.58709e-24
Cbs	364.036	-1.19861	0.204604	-5.86723	4.43133e-09	7.43329e-08
Gm2016	19.6291	-1.19712	0.303491	-3.61416	0.000301326	0.00166902
5930403L14Rik	11.2388	-1.1967	0.306147	-3.62297	0.000291237	0.00162185
Mog	20.6393	-1.19647	0.288126	-4.1637	3.13138e-05	0.000230435
Pde9a	210.073	-1.19397	0.185306	-6.43666	1.22132e-10	2.66654e-09
Suox	103.372	-1.19248	0.182976	-6.49049	8.55582e-11	1.91878e-09
Mib2	853.517	-1.19148	0.152868	-7.79918	6.2312e-15	2.48435e-13
Glipr2	1248.65	-1.19133	0.142818	-8.34436	7.16035e-17	3.61434e-15
Dmrtc2	25.7421	-1.19088	0.300114	-3.99717	6.41047e-05	0.000433475
Spon2	26.4073	-1.1874	0.27502	-4.16514	3.1116e-05	0.000229176
Frmpd1	72.6065	-1.18711	0.220114	-5.34414	9.08449e-08	1.17977e-06
Sec14l1	2820.7	-1.18642	0.104685	-11.3328	9.0305e-30	1.38016e-27
Itgb7	277.639	-1.18573	0.196964	-6.032	1.61941e-09	2.90859e-08
Nr4a1	532.792	-1.18562	0.132472	-8.9522	3.48476e-19	2.17877e-17
Pgc	59.3721	-1.18288	0.238874	-4.93997	7.81346e-07	8.54665e-06
Cdh23	22.7457	-1.18248	0.277961	-4.11622	3.85134e-05	0.000275793
Cd200	7.98312	-1.18121	0.303704	-3.65433	0.00025785	0.00146135
P4ha2	532.017	-1.18099	0.154213	-7.64565	2.07892e-14	7.6255e-13
Phf11d	277.855	-1.17756	0.132149	-8.88808	6.21741e-19	3.7318e-17
Oas2	38.3573	-1.17595	0.270323	-4.29547	1.74326e-05	0.000138471
Il34	22.6193	-1.1751	0.291818	-4.07329	4.63537e-05	0.000323789
Rab6b	187.52	-1.17281	0.253624	-4.613	3.96899e-06	3.69916e-05
Slc25a36	2653.03	-1.17258	0.16739	-7.00671	2.4399e-12	6.77079e-11
Fabp3	2031.75	-1.17077	0.263387	-4.49568	6.93463e-06	6.10144e-05
Cdc5l	4090.88	-1.16906	0.0999495	-11.696	1.33569e-31	2.34542e-29
Nedd9	32.6429	-1.1689	0.281157	-4.06742	4.7537e-05	0.000330516
Cd55	129.584	-1.16835	0.164228	-7.08565	1.38389e-12	3.97952e-11
Tbc1d10c	34.1207	-1.16816	0.27281	-4.28896	1.79513e-05	0.000142112
Kat6b	3299.58	-1.16796	0.110925	-10.5297	6.30166e-26	6.79838e-24
Tgm2	585.045	-1.16779	0.271015	-4.32789	1.50547e-05	0.000121216
Slc20a1	3769.18	-1.16742	0.144386	-8.08792	6.06917e-16	2.78271e-14
Blvra	147.498	-1.16647	0.19391	-6.01574	1.79065e-09	3.1953e-08
Aes	2240.62	-1.16429	0.115097	-10.1157	4.70768e-24	4.49162e-22
Cdx1	62.6224	-1.16392	0.297774	-4.29515	1.74572e-05	0.000138599
Acsm3	58.8818	-1.16002	0.244416	-4.70507	2.53778e-06	2.48302e-05
Asns	6364.1	-1.15895	0.148352	-7.81598	5.4535e-15	2.1955e-13
Neat1	994.849	-1.15659	0.276485	-4.23755	2.25971e-05	0.000173517
Ephx1	198.214	-1.15659	0.197576	-5.857	4.71299e-09	7.8566e-08
Mtmr7	980.658	-1.15458	0.0974873	-11.8383	2.4728e-32	4.58692e-30
Csf1	214.485	-1.151	0.303592	-4.09109	4.29351e-05	0.000303116
Cd97	552.733	-1.15071	0.156191	-7.35972	1.84293e-13	5.92971e-12
Ttll13	35.3308	-1.15025	0.249758	-4.52384	6.0727e-06	5.40648e-05
Ulk1	2967.85	-1.14989	0.151039	-7.61738	2.58872e-14	9.32956e-13
Epb4.9	1035.52	-1.14924	0.125997	-9.12729	7.02357e-20	4.81041e-18
Tmem198	50.0915	-1.14808	0.251556	-4.56426	5.01258e-06	4.54353e-05
Mreg	1520.7	-1.14754	0.121087	-9.47759	2.60217e-21	1.95234e-19
Anpep	438.247	-1.14526	0.125609	-9.10867	8.33977e-20	5.66487e-18
Gm8909	141.505	-1.14455	0.176984	-6.46067	1.04243e-10	2.30647e-09
Kdr	32.0862	-1.14428	0.297461	-4.03832	5.38364e-05	0.000369797
Manba	1472.94	-1.14306	0.163585	-6.99608	2.63217e-12	7.26533e-11
Ablim2	34.3619	-1.14233	0.300829	-3.76411	0.000167145	0.00100543
Snai3	135.343	-1.14168	0.174744	-6.53409	6.39979e-11	1.46106e-09
Atp6v0a4	129.099	-1.14077	0.260658	-4.45765	8.28649e-06	7.13122e-05
Sigirr	368.238	-1.13485	0.161727	-7.02258	2.17801e-12	6.09325e-11
Prkaa2	567.362	-1.1342	0.154538	-7.33255	2.25808e-13	7.18147e-12
B3gnt2	740.136	-1.13191	0.10947	-10.3396	4.66666e-25	4.69682e-23
Ak4	1654.83	-1.13184	0.153379	-7.37674	1.62215e-13	5.26124e-12
Egflam	26.5397	-1.13179	0.273686	-3.98914	6.63122e-05	0.000445845
Rab7l1	70.3977	-1.13169	0.227109	-4.9666	6.81357e-07	7.5177e-06
Igfbp7	18.1014	-1.12978	0.303264	-3.71409	0.000203934	0.00119536
Stmn2	3261.81	-1.12877	0.0872288	-12.941	2.6424e-38	7.39244e-36
1600029D21Rik	65.8454	-1.12826	0.28115	-4.1346	3.55581e-05	0.000257535
Mitf	115.42	-1.12697	0.182455	-6.15477	7.51843e-10	1.42807e-08
Rhox5	527.553	-1.12567	0.283123	-4.04355	5.26483e-05	0.000362693
Rgs14	33.4137	-1.12424	0.274742	-4.11542	3.86482e-05	0.000276638
Kcnh3	172.631	-1.11796	0.203862	-5.47767	4.30952e-08	5.96752e-07
Ppef2	26.2806	-1.11775	0.276509	-4.00247	6.26835e-05	0.000424909
Ace	35.6019	-1.11619	0.256116	-4.26493	1.99961e-05	0.000155981
Unc13d	86.8582	-1.11538	0.22538	-4.94304	7.69152e-07	8.4259e-06
Cwh43	5.83786	-1.11485	0.299733	-3.35078	0.000805857	0.00393419
Fgfr4	89.4474	-1.11126	0.209919	-5.2648	1.40338e-07	1.76154e-06
Apol6	13.8067	-1.11118	0.306121	-3.74663	0.000179225	0.00106913
AI848285	322.321	-1.1102	0.145655	-7.62214	2.49506e-14	9.03147e-13
Peg13	21.1662	-1.10958	0.30362	-3.88453	0.00010253	0.000655952
Btbd11	337.358	-1.10764	0.174917	-6.33265	2.40993e-10	5.03139e-09
Jdp2	113.831	-1.10759	0.208026	-5.31011	1.0956e-07	1.40077e-06
Gsta3	14.236	-1.10635	0.305736	-3.41939	0.000627624	0.00315937
Dennd2c	1323.71	-1.1062	0.123511	-8.95604	3.36539e-19	2.11213e-17
Vnn1	14.2441	-1.10602	0.306421	-3.62398	0.000290106	0.00161719
Flt1	94.9418	-1.10442	0.230432	-4.7968	1.61217e-06	1.64363e-05
Slc22a18	89.6102	-1.10439	0.214586	-5.13144	2.87535e-07	3.42181e-06
Kcnj12	81.7321	-1.10276	0.26809	-4.07604	4.58092e-05	0.000320257
Pitx1	11.9182	-1.10153	0.304693	-3.47212	0.00051636	0.00266929
Rgs22	42.9698	-1.10114	0.259993	-4.19807	2.69201e-05	0.00020179
Ldhal6b	22.4965	-1.10016	0.273432	-3.88998	0.00010025	0.000643365
Fgf17	555.111	-1.10015	0.160856	-6.85292	7.23552e-12	1.88375e-10
Slc39a8	124.364	-1.09995	0.267779	-4.07111	4.67888e-05	0.000325863
Igsf23	50.2085	-1.09978	0.255449	-4.27319	1.92699e-05	0.000151198
Capn5	953.499	-1.09935	0.189735	-5.79718	6.74374e-09	1.09775e-07
Cmtm7	383.302	-1.0982	0.118556	-9.25431	2.15615e-20	1.52744e-18
Chrnd	12.7883	-1.09776	0.305677	-3.51485	0.000440009	0.00232707
Cited1	50.4407	-1.09732	0.268187	-4.06336	4.83709e-05	0.000335466
Lactb2	1336.59	-1.09636	0.119086	-9.20594	3.3869e-20	2.35883e-18
Acaa2	320.329	-1.09435	0.163582	-6.68312	2.33903e-11	5.68602e-10
Hnf1a	132.053	-1.09375	0.197652	-5.52954	3.21077e-08	4.58056e-07
Vegfa	863.795	-1.09338	0.216791	-5.0524	4.3629e-07	5.03594e-06
Iqcg	276.46	-1.09176	0.19791	-5.51275	3.53262e-08	4.99652e-07
Pcolce	1487.77	-1.08962	0.198734	-5.49363	3.93746e-08	5.49846e-07
Fbxo24	55.5512	-1.08798	0.237907	-4.56684	4.9514e-06	4.50043e-05
Rassf10	51.0316	-1.08678	0.236281	-4.56143	5.0807e-06	4.60275e-05
March3	19.0283	-1.08521	0.298343	-3.69908	0.000216385	0.00125585
Elf4	195.919	-1.08452	0.208755	-5.18407	2.17098e-07	2.64264e-06
Cyp2c44	8.9827	-1.08452	0.305869	-3.24818	0.00116144	0.00538957
Prdm1	183.811	-1.08263	0.217192	-4.98768	6.11086e-07	6.81526e-06
Ascl2	67.6357	-1.0815	0.260488	-4.1732	3.00347e-05	0.00022231
Tuft1	163.624	-1.08112	0.19526	-5.53512	3.11016e-08	4.45627e-07
AW549542	3.79525	-1.08092	0.277955	-3.41513	0.000637527	0.00320433
Mvd	1324.1	-1.07841	0.140391	-7.68294	1.5548e-14	5.85924e-13
Porcn	407.719	-1.07734	0.169918	-6.34268	2.25798e-10	4.7478e-09
Nanog	3684.58	-1.07692	0.285717	-3.84422	0.000120936	0.000757558
Pik3ap1	18.3635	-1.07614	0.30422	-3.34643	0.000818597	0.00399284
Tcf15	1008.37	-1.07523	0.196323	-5.49138	3.98796e-08	5.55956e-07
Cdkl2	171.35	-1.07498	0.249124	-4.36483	1.27224e-05	0.00010432
Zbtb44	1587.41	-1.07397	0.0917387	-11.7052	1.19907e-31	2.12815e-29
Fermt3	38.7223	-1.07281	0.258925	-4.1254	3.70093e-05	0.000266061
Ppap2b	333.133	-1.07224	0.181386	-5.91537	3.31131e-09	5.69339e-08
Fam78a	245.678	-1.07153	0.138284	-7.73594	1.02643e-14	3.93094e-13
Scd1	2906.53	-1.07132	0.258989	-4.14764	3.35913e-05	0.000245118
F730043M19Rik	35.6441	-1.07043	0.287613	-3.77021	0.00016311	0.000982945
Apln	30.5043	-1.07042	0.288941	-3.76794	0.0001646	0.000991562
1700108F19Rik	6.33942	-1.06986	0.295789	-4.26944	1.95963e-05	0.000153515
Nrk	86.0004	-1.0686	0.190814	-5.56915	2.55982e-08	3.72926e-07
Slc25a42	175.962	-1.06646	0.200289	-5.32161	1.02852e-07	1.32115e-06
Nkx6-2	83.1677	-1.06587	0.217789	-4.89805	9.67909e-07	1.03406e-05
Lrpap1	1792.01	-1.06467	0.0990122	-10.7516	5.82476e-27	6.77066e-25
Glp1r	21.4956	-1.06413	0.287736	-3.60537	0.000311704	0.00171843
9130017N09Rik	63.928	-1.06408	0.244282	-4.36559	1.26783e-05	0.000104125
Ttll3	43.2796	-1.06378	0.250222	-4.2408	2.22723e-05	0.000171387
Slc29a1	3296.81	-1.06093	0.12868	-8.24671	1.62821e-16	7.92777e-15
Ggta1	745.227	-1.05979	0.105842	-10.0084	1.40058e-23	1.25641e-21
Kit	1067.79	-1.05895	0.256275	-4.12078	3.77597e-05	0.000270748
Matn1	6.16025	-1.05765	0.289642	-3.35666	0.000788904	0.00386055
Arc	318.102	-1.05489	0.143306	-7.35561	1.90056e-13	6.10323e-12
1700042O10Rik	12.9174	-1.05294	0.298421	-3.37402	0.000740796	0.00365657
Myo1f	347.565	-1.04996	0.24851	-4.21522	2.49539e-05	0.000188853
Fam49a	148.634	-1.04774	0.184638	-5.6702	1.42627e-08	2.18792e-07
Scara5	15.2834	-1.04669	0.299886	-3.62031	0.000294245	0.00163805
2310002J15Rik	5.69695	-1.04652	0.286634	-3.36412	0.000767892	0.00377227
Clic3	6.68701	-1.0465	0.302294	-3.26043	0.00111244	0.00518697
4933433G15Rik	32.1548	-1.04545	0.298268	-3.47742	0.000506259	0.00262447
Pdp2	390.374	-1.04531	0.188955	-5.52996	3.203e-08	4.57342e-07
Aqp3	152.404	-1.04269	0.222494	-4.67277	2.97169e-06	2.85843e-05
Nos3	237.07	-1.04122	0.140342	-7.40254	1.33601e-13	4.41044e-12
Slc6a14	9.03847	-1.04057	0.305199	-3.45392	0.000552499	0.00283392
Strip2	39.657	-1.04057	0.251318	-4.09593	4.2048e-05	0.000297873
Agpat9	60.8284	-1.03889	0.280595	-3.74278	0.000181993	0.0010833
Rnf125	192.925	-1.03882	0.178806	-5.80712	6.35581e-09	1.03768e-07
Pde6a	4.37788	-1.03798	0.288027	-3.08115	0.00206206	0.0088177
Npnt	128.867	-1.03757	0.192951	-5.37588	7.62087e-08	1.00471e-06
Slc38a5	20.4583	-1.03703	0.306712	-3.28015	0.00103751	0.00487479
Plekhb1	207.786	-1.03569	0.162834	-6.34348	2.24625e-10	4.72917e-09
Aqp8	22.8282	-1.03566	0.296972	-3.31333	0.000921928	0.00441851
Soat2	55.1393	-1.03486	0.248064	-4.14269	3.4326e-05	0.000250148
Arntl	288.158	-1.03449	0.135011	-7.65733	1.89835e-14	7.00989e-13
Pdyn	25.4122	-1.03418	0.300027	-3.36671	0.000760695	0.00374025
Satb2	81.3662	-1.03381	0.190167	-5.40123	6.6186e-08	8.86742e-07
Grtp1	662.319	-1.03292	0.092534	-11.1579	6.55562e-29	9.24846e-27
Atp2a3	385.632	-1.03266	0.152727	-6.75072	1.47111e-11	3.6903e-10
5033406O09Rik	27.1853	-1.03247	0.280559	-3.64149	0.000271066	0.001526
Cd9	2342.92	-1.03189	0.117267	-8.8002	1.36571e-18	8.05084e-17
Lyn	97.403	-1.03121	0.208453	-4.92157	8.5853e-07	9.29239e-06
Slc51a	5.82454	-1.03034	0.298948	-3.29387	0.000988179	0.00468165
Pfkp	3160.41	-1.02995	0.138218	-7.45256	9.15453e-14	3.07749e-12
Sod2	2033.25	-1.02966	0.0854546	-12.0482	1.98144e-33	3.9885e-31
Ppp1r12a	1691.45	-1.02718	0.0929639	-11.0486	2.22744e-28	2.91794e-26
Nfkbia	314.271	-1.02696	0.136765	-7.50851	5.9804e-14	2.0608e-12
Car5b	31.5734	-1.02682	0.258773	-3.93767	8.22756e-05	0.000539333
Tlr2	31.5354	-1.02546	0.24637	-4.09088	4.29744e-05	0.000303135
Cybb	9.71648	-1.02545	0.305135	-3.28122	0.00103358	0.00486049
Dnahc2	80.9112	-1.02539	0.257282	-3.96909	7.21487e-05	0.000480393
Emc9	54.6334	-1.02532	0.220473	-4.62222	3.79655e-06	3.55652e-05
Ppp1r14d	20.0043	-1.02525	0.297642	-3.43493	0.000592702	0.0030028
4930500J02Rik	738.073	-1.02463	0.172102	-5.95823	2.54977e-09	4.44419e-08
Slc25a20	463.703	-1.02457	0.143958	-7.1108	1.15374e-12	3.35276e-11
Tbc1d13	2287.06	-1.02417	0.105509	-9.70722	2.80902e-22	2.25076e-20
Gnmt	66.9482	-1.02365	0.237723	-4.31556	1.59199e-05	0.000127313
Tfec	22.2422	-1.023	0.302645	-3.18532	0.00144593	0.00651662
Glrx	69.2201	-1.02253	0.231267	-4.43676	9.13244e-06	7.77411e-05
Mdga1	85.9184	-1.01655	0.22425	-4.50849	6.52905e-06	5.78778e-05
Aire	454.415	-1.01624	0.231093	-4.41595	1.00568e-05	8.49094e-05
Itga9	265.951	-1.01542	0.187648	-5.41786	6.03157e-08	8.13376e-07
Nog	34.6374	-1.01449	0.276475	-3.68367	0.000229898	0.00132127
Pth1r	252.86	-1.01442	0.190694	-5.28555	1.25325e-07	1.58514e-06
Prdm16	98.3671	-1.0124	0.219295	-4.5926	4.37757e-06	4.0344e-05
Cdnf	11.5285	-1.01159	0.301764	-3.26663	0.00108834	0.00508469
Gcnt3	14.8639	-1.00903	0.304925	-3.43836	0.000585239	0.00297321
Pla2g12b	23.9097	-1.00838	0.282678	-3.40185	0.000669322	0.00333336
Ccdc176	15.8488	-1.00637	0.295903	-3.40818	0.000653982	0.00327252
Dusp9	3023.3	-1.00596	0.176992	-5.69161	1.25846e-08	1.95227e-07
Myo1a	21.7358	-1.00255	0.291861	-3.34714	0.00081651	0.00398384
Card14	14.0756	-1.00175	0.305295	-3.33231	0.000861293	0.00416906
Cox7a1	71.6698	-1.00165	0.26996	-3.73404	0.000188433	0.00111519
Ovgp1	28.7615	-1.00113	0.293718	-3.43719	0.000587791	0.0029825
4921517D22Rik	4.70601	-1.00099	0.285242	-3.41711	0.000632892	0.00318297
Arl15	762.673	-1.00066	0.111	-9.01426	1.98202e-19	1.28295e-17
Nr3c2	13.4673	-0.99975	0.302522	-3.20982	0.00132816	0.00605427
Cbln1	79.8714	-0.999676	0.223214	-4.43985	9.00212e-06	7.67506e-05
Tspan1	20.9437	-0.996609	0.291088	-3.39919	0.000675866	0.00335885
Adamtsl4	66.8951	-0.996282	0.235424	-4.23021	2.33473e-05	0.000178578
Glyctk	77.5144	-0.996233	0.196016	-5.06426	4.09983e-07	4.75223e-06
Tesc	88.78	-0.996009	0.22516	-4.4062	1.052e-05	8.82633e-05
Cct6b	14.8951	-0.994851	0.299807	-3.23981	0.0011961	0.00553331
Tagln2	2547.22	-0.991504	0.106419	-9.31702	1.19651e-20	8.58679e-19
Sh2d4b	23.5181	-0.989895	0.300742	-3.46606	0.00052815	0.00272427
Crtac1	80.3906	-0.989413	0.305036	-3.16333	0.00155976	0.00695444
Vwa7	14.189	-0.98846	0.305986	-3.38272	0.000717717	0.00355009
Prss42	76.9516	-0.987831	0.24931	-3.94904	7.84641e-05	0.000516605
Stard4	947.483	-0.987082	0.184202	-5.35852	8.39064e-08	1.0983e-06
AU015836	363.474	-0.986026	0.290001	-3.57608	0.000348788	0.0018977
Foxj1	71.091	-0.985983	0.26888	-3.68961	0.000224597	0.00129532
Plekhg3	514.804	-0.985169	0.131126	-7.50996	5.91434e-14	2.0423e-12
Pim3	3447.26	-0.985142	0.0949988	-10.371	3.35859e-25	3.42203e-23
Cnga3	85.2416	-0.983563	0.261347	-3.76502	0.000166534	0.00100248
Plekhh1	779.073	-0.982764	0.160097	-6.13841	8.33516e-10	1.57055e-08
Loxl4	28.8576	-0.980304	0.282237	-3.61102	0.000304997	0.00168653
Tcf23	17.5862	-0.978424	0.306355	-3.11858	0.00181723	0.00793733
Kirrel	667.818	-0.977219	0.160165	-6.10395	1.0348e-09	1.92347e-08
Pla2g15	572.01	-0.973133	0.152258	-6.38721	1.68944e-10	3.61216e-09
Rnf128	398.774	-0.97297	0.185945	-5.24904	1.52891e-07	1.90894e-06
Pla2g5	182.73	-0.972648	0.178868	-5.44086	5.30242e-08	7.22126e-07
Ldlrap1	700.246	-0.971869	0.100225	-9.69439	3.18527e-22	2.53991e-20
Cntd1	125.247	-0.971009	0.260319	-3.74053	0.000183636	0.0010915
Myo7a	291.692	-0.970459	0.175983	-5.50375	3.71794e-08	5.22728e-07
P4ha1	1651.52	-0.969858	0.160531	-6.03806	1.55976e-09	2.80451e-08
A930011O12Rik	56.3002	-0.968743	0.224757	-4.2902	1.78515e-05	0.000141458
Cd38	156.52	-0.967763	0.205387	-4.70327	2.56028e-06	2.50355e-05
Gm14169	6.84823	-0.967724	0.296689	-3.29893	0.000970551	0.00461005
Slc1a1	18.9075	-0.967533	0.296988	-3.29964	0.000968093	0.00460235
Arrdc2	311.462	-0.967179	0.201612	-4.80195	1.57128e-06	1.60592e-05
Adam8	37.3778	-0.966624	0.268896	-3.64101	0.000271575	0.00152782
Xist	65.82	-0.966489	0.265337	-3.67937	0.000233814	0.00134144
Abcg1	478.789	-0.965652	0.179725	-5.38025	7.43844e-08	9.84632e-07
Krt14	10.5462	-0.963912	0.306514	-3.10441	0.00190656	0.00825976
Fcgrt	126.998	-0.963766	0.204657	-4.70263	2.56836e-06	2.50997e-05
Sat2	33.2446	-0.957329	0.26808	-3.55902	0.000372241	0.00200464
Nkain4	32.812	-0.956854	0.27858	-3.44911	0.000562436	0.00287346
Tmem39a	1483.87	-0.956846	0.104466	-9.15861	5.25687e-20	3.61541e-18
Gstm3	45.6763	-0.956737	0.287033	-3.32907	0.000871355	0.00421161
Atp9a	644.986	-0.955782	0.11233	-8.50668	1.7898e-17	9.5917e-16
2410076I21Rik	79.8208	-0.955349	0.234392	-4.06709	4.76041e-05	0.000330782
Dppa5a	18183.1	-0.954472	0.177367	-5.38449	7.2651e-08	9.65521e-07
Hap1	1061.21	-0.95431	0.150637	-6.33647	2.35089e-10	4.9181e-09
Ankrd35	476.627	-0.954163	0.15382	-6.20191	5.57805e-10	1.09089e-08
Mypn	18.8927	-0.953787	0.303932	-3.14683	0.00165051	0.00729994
Myh14	749.702	-0.953542	0.152932	-6.23801	4.43171e-10	8.80262e-09
Ebp	304.383	-0.953134	0.135328	-7.0361	1.97691e-12	5.55893e-11
Ddit3	92.514	-0.951438	0.261503	-3.63296	0.000280183	0.00156818
Stpg1	12.2543	-0.950617	0.305653	-2.90039	0.00372698	0.0144883
Hk1	1678.53	-0.950514	0.190738	-4.98719	6.12649e-07	6.82808e-06
Pgpep1l	11.3476	-0.949584	0.305267	-3.21377	0.00131004	0.00598825
Gcnt2	1101.92	-0.949006	0.0975223	-9.73134	2.2165e-22	1.79341e-20
Ddah1	1167.82	-0.948256	0.147733	-6.42448	1.32321e-10	2.87002e-09
Ccdc63	20.4581	-0.947481	0.303713	-3.07393	0.0021126	0.00900349
D230025D16Rik	903.071	-0.946612	0.083812	-11.2911	1.4525e-29	2.17954e-27
Tmem45a	77.057	-0.945643	0.230152	-4.1139	3.89028e-05	0.000278098
Trim16	33.8516	-0.944915	0.278117	-3.41117	0.000646842	0.00324438
S1pr4	19.4846	-0.943194	0.291446	-3.24853	0.00116003	0.00538559
Zscan4a	59.9732	-0.940071	0.294729	-2.96896	0.00298808	0.0120974
Cdh6	36.7551	-0.939028	0.258282	-3.55606	0.000376462	0.00202539
Aldh3b2	14.7122	-0.938652	0.295362	-3.14946	0.00163575	0.00724241
Syngr4	31.5889	-0.938648	0.262623	-3.55726	0.000374748	0.00201682
Arhgap8	433.94	-0.936512	0.126778	-7.39422	1.42241e-13	4.65838e-12
Isoc2a	481.182	-0.936465	0.172184	-5.4361	5.44596e-08	7.39844e-07
Cdk6	522.928	-0.935419	0.153656	-6.09118	1.12085e-09	2.0764e-08
Rilpl2	152.349	-0.935153	0.175013	-5.34099	9.24387e-08	1.19952e-06
2410018L13Rik	65.7724	-0.935023	0.218172	-4.24992	2.13842e-05	0.00016517
Mmp28	15.6892	-0.934851	0.306151	-3.10735	0.00188775	0.00820628
Fam161b	55.8632	-0.934549	0.220906	-4.20908	2.56412e-05	0.000193346
Gad1	42.7243	-0.933148	0.28105	-3.45378	0.000552792	0.00283454
Itgb4	325.232	-0.932863	0.191314	-4.87485	1.08893e-06	1.1507e-05
Shisa7	131.719	-0.932127	0.221074	-4.20918	2.56304e-05	0.000193346
Gm14137	20.5634	-0.931489	0.277901	-3.31448	0.000918132	0.004408
BC052688	143.341	-0.931397	0.19846	-4.69754	2.63317e-06	2.56419e-05
Csrp2	2111.88	-0.928979	0.107272	-8.66144	4.65851e-18	2.60655e-16
Dusp5	192.721	-0.928876	0.204728	-4.55857	5.15037e-06	4.65819e-05
C77080	1772.52	-0.928769	0.114373	-8.12182	4.59245e-16	2.13529e-14
Des	457.104	-0.928146	0.125747	-7.37954	1.58838e-13	5.18138e-12
Myo1c	3094.66	-0.927972	0.152045	-6.10862	1.00497e-09	1.87436e-08
Acsl1	641.106	-0.924384	0.112731	-8.19636	2.47769e-16	1.18541e-14
Rhou	548.272	-0.924324	0.182358	-5.06916	3.99572e-07	4.63807e-06
Pcolce2	277.494	-0.922994	0.133093	-6.93171	4.1577e-12	1.12136e-10
1700061G19Rik	271.483	-0.921404	0.214736	-4.29703	1.731e-05	0.000137696
Mtm1	127.349	-0.921396	0.171134	-5.36719	7.99712e-08	1.05012e-06
Sipa1l2	1095.75	-0.920808	0.117631	-7.82757	4.97397e-15	2.02218e-13
Ttc29	5.23688	-0.92049	0.285843	-2.97413	0.00293824	0.0119103
Bdh2	93.9373	-0.920428	0.215246	-4.26687	1.98234e-05	0.000154927
4930565N06Rik	64.1176	-0.920131	0.278369	-3.307	0.000943024	0.00450361
Polr3gl	543.705	-0.919729	0.165446	-5.56238	2.66123e-08	3.85614e-07
Cyp4f13	191.474	-0.91806	0.157668	-5.81861	5.93377e-09	9.73586e-08
Tmem144	113.45	-0.917219	0.190382	-4.79962	1.5897e-06	1.62173e-05
Cyp11a1	18.0418	-0.917179	0.306612	-2.96482	0.00302855	0.0122313
Limch1	106.768	-0.916953	0.216783	-4.22679	2.37049e-05	0.000180894
Epb4.1l1	812.796	-0.915932	0.143332	-6.39219	1.63532e-10	3.50098e-09
Tcstv1	4.94843	-0.915399	0.276076	-2.91878	0.00351408	0.0138082
BC022687	86.8028	-0.914212	0.221789	-4.12658	3.68192e-05	0.00026481
Ly6k	4.42763	-0.914093	0.287732	-2.85252	0.00433742	0.0164507
Smim5	7.12418	-0.913825	0.305818	-2.83211	0.00462417	0.0173865
Timd2	5.21516	-0.912558	0.281859	-2.97757	0.0029054	0.0118119
N4bp3	878	-0.911774	0.113787	-8.01724	1.08151e-15	4.79875e-14
Tmem45b	8.58138	-0.911057	0.305818	-2.79502	0.00518967	0.0192151
Ero1l	1829.31	-0.910598	0.197983	-4.60276	4.16925e-06	3.86399e-05
Lap3	5128.21	-0.910369	0.0827883	-10.9964	3.97809e-28	5.0124e-26
Msx2	32.7019	-0.909576	0.259375	-3.54234	0.000396589	0.00211848
Vsig2	29.7046	-0.909504	0.277289	-3.23128	0.00123238	0.00568361
Enc1	3047.17	-0.907896	0.130672	-6.95155	3.61303e-12	9.80866e-11
Abca7	414.474	-0.907322	0.234985	-3.87733	0.00010561	0.000672788
Dixdc1	213.478	-0.906919	0.193749	-4.68179	2.8438e-06	2.75629e-05
Itpka	158.318	-0.905764	0.162024	-5.58212	2.37602e-08	3.48403e-07
Whamm	306.261	-0.905494	0.146989	-6.15713	7.40762e-10	1.41027e-08
Acsbg2	21.2308	-0.90524	0.289935	-3.08916	0.00200724	0.00862125
Cers6	372.225	-0.905018	0.141033	-6.41362	1.42104e-10	3.0661e-09
Atp11a	885.534	-0.904969	0.105917	-8.54411	1.29533e-17	7.05632e-16
Usp9x	10688.3	-0.90477	0.103131	-8.77251	1.74724e-18	1.01549e-16
Trf	218.391	-0.904406	0.145639	-6.1904	6.00104e-10	1.16852e-08
Pla2g7	60.3888	-0.903974	0.301525	-3.18669	0.00143911	0.00649191
Mir1199	89.5407	-0.902689	0.278466	-3.31947	0.000901897	0.00434395
Atp12a	51.0315	-0.901819	0.238239	-3.79715	0.000146372	0.000892901
Ptgs2	10.6492	-0.901793	0.304749	-3.00252	0.00267752	0.011013
1500009L16Rik	522.662	-0.901546	0.180936	-4.98858	6.08262e-07	6.78835e-06
Lhfpl2	191.73	-0.901112	0.17686	-5.08142	3.74621e-07	4.37614e-06
E130003G02Rik	5.18396	-0.899112	0.280569	-3.04762	0.00230664	0.00967805
Phf19	318.444	-0.897866	0.163761	-5.48882	4.04624e-08	5.6313e-07
Mst1	14.8803	-0.897618	0.302664	-3.20158	0.00136676	0.00620457
Asah1	1529.14	-0.897499	0.124048	-7.23434	4.67815e-13	1.43261e-11
Morc1	699.222	-0.897423	0.211378	-4.24779	2.15885e-05	0.000166514
Hsh2d	10.2468	-0.896488	0.306575	-2.7542	0.00588361	0.0213345
Idh2	2285.22	-0.895832	0.178719	-5.01871	5.20204e-07	5.88519e-06
Trim29	13.403	-0.895413	0.305874	-2.75043	0.00595179	0.0215336
Gm525	6.23215	-0.894855	0.297015	-3.29727	0.000976294	0.004632
Cd59a	93.5867	-0.894102	0.225661	-3.95604	7.62036e-05	0.000504742
Arih2	1706.89	-0.892338	0.105349	-8.46906	2.47389e-17	1.3046e-15
Muc2	7.63823	-0.892126	0.301354	-3.03926	0.00237162	0.00990447
Gpt2	2048.18	-0.892051	0.16496	-5.41101	6.26693e-08	8.43735e-07
Cldn5	37.7735	-0.891489	0.278583	-3.19308	0.00140763	0.00636396
Ampd1	4.13452	-0.891235	0.286567	-2.89648	0.00377372	0.0146504
Synj2	259.066	-0.890704	0.158883	-5.61465	1.9696e-08	2.92095e-07
Spry4	1642.71	-0.88843	0.187916	-4.74005	2.13667e-06	2.1297e-05
Rin3	80.8543	-0.88831	0.254436	-3.50502	0.000456569	0.00240157
Adrb3	229.783	-0.887504	0.14345	-6.17835	6.47768e-10	1.25346e-08
Prss38	5.98735	-0.887375	0.291794	-3.00123	0.00268889	0.0110542
Kctd7	66.0011	-0.886986	0.219539	-4.02909	5.5992e-05	0.000383328
Eno2	81.114	-0.885143	0.297398	-2.98048	0.00287798	0.0117294
Exoc6b	969.963	-0.88419	0.152759	-5.78949	7.05996e-09	1.14135e-07
Fam13c	209.168	-0.883323	0.13536	-6.53595	6.32057e-11	1.44498e-09
Lrrc2	395.895	-0.883244	0.202012	-4.37666	1.20513e-05	9.95591e-05
Ccdc151	53.6895	-0.883179	0.233277	-3.79713	0.000146383	0.000892901
Lpin1	966.221	-0.883073	0.172138	-5.12739	2.93779e-07	3.49109e-06
Fa2h	7.47211	-0.881099	0.29933	-3.07488	0.00210586	0.00898406
Myl4	50.3647	-0.880957	0.27283	-3.25205	0.00114574	0.0053257
4930558J18Rik	90.0029	-0.880908	0.187638	-4.67808	2.89577e-06	2.79846e-05
Dmgdh	4.60505	-0.880325	0.278585	-3.26621	0.00108998	0.00509088
Kcnq1ot1	219.83	-0.879785	0.241781	-3.64377	0.000268677	0.00151617
Lima1	3148.6	-0.879722	0.134348	-6.55156	5.69394e-11	1.31446e-09
Tmem235	12.1991	-0.879441	0.306592	-2.72395	0.00645064	0.0230165
Mfsd12	175.228	-0.878735	0.199542	-4.40922	1.03742e-05	8.71873e-05
Gm757	7.12947	-0.878701	0.305362	-2.79611	0.00517216	0.0191674
Tubb2a	450.77	-0.878511	0.144593	-6.07753	1.22045e-09	2.24079e-08
Armc2	6.2582	-0.877816	0.296764	-2.74543	0.00604312	0.0217837
Ccdc135	17.1436	-0.877531	0.301884	-2.76078	0.0057664	0.0209741
Gpx2	666.938	-0.877373	0.269131	-3.31654	0.000911399	0.00437823
Bcl2l14	84.3628	-0.876382	0.235107	-3.75302	0.000174718	0.00104489
Fam65b	20.9861	-0.876154	0.296513	-2.7777	0.00547445	0.0200937
Ttc38	83.8386	-0.876115	0.215547	-4.05953	4.91717e-05	0.000340734
Eif2s2	12326.4	-0.875729	0.132446	-6.6134	3.75581e-11	8.91991e-10
Ppm1k	163.184	-0.875509	0.193097	-4.53771	5.6869e-06	5.10152e-05
Ppap2a	281.884	-0.875052	0.15342	-5.7084	1.14044e-08	1.78259e-07
Abhd6	142.2	-0.874088	0.179999	-4.85496	1.20414e-06	1.25874e-05
Ptprb	9.20096	-0.874036	0.306449	-2.63577	0.00839474	0.0286466
Hmha1	317.767	-0.873678	0.156427	-5.58506	2.33615e-08	3.43065e-07
Cth	1483.59	-0.873174	0.285001	-3.12712	0.00176526	0.00773902
Fgf1	74.1616	-0.871604	0.256775	-3.40272	0.000667189	0.00332747
Anxa2	905.388	-0.870919	0.156457	-5.56774	2.5807e-08	3.75635e-07
Hist1h2ah	9.12817	-0.87077	0.306522	-2.70589	0.00681225	0.0241397
Mpzl2	1156.44	-0.870123	0.0965448	-9.01196	2.02412e-19	1.30508e-17
Ank1	24.1107	-0.869945	0.267878	-3.19286	0.00140871	0.00636698
Cd37	46.4096	-0.869147	0.262602	-3.31733	0.000908838	0.00436973
Phkg1	72.3151	-0.86716	0.215446	-4.00915	6.09375e-05	0.000413753
Bhmt	4.58824	-0.867038	0.27341	-2.89476	0.00379446	0.014716
Slc44a4	138.841	-0.867019	0.196705	-4.41437	1.01303e-05	8.54862e-05
Phyhd1	67.985	-0.866702	0.198017	-4.36594	1.26579e-05	0.000104101
Tulp2	88.5013	-0.866584	0.191195	-4.53996	5.62656e-06	5.05288e-05
Mavs	530.664	-0.86504	0.142768	-6.05835	1.37525e-09	2.4945e-08
Slc41a1	891.325	-0.864972	0.108007	-8.00744	1.17119e-15	5.15513e-14
Lyl1	9.01498	-0.864262	0.305063	-2.71243	0.00667928	0.0237195
Osm	11.4491	-0.864142	0.305869	-2.81239	0.00491751	0.018339
Arhgap6	21.3282	-0.86337	0.29223	-2.88266	0.00394327	0.0151684
Gm11545	11.356	-0.862922	0.30481	-2.64931	0.00806567	0.0277124
Hebp1	236.969	-0.862061	0.205936	-4.18328	2.87336e-05	0.000214314
Klhdc7a	105.764	-0.86114	0.306452	-2.7552	0.00586564	0.0212834
9530077C05Rik	45.8394	-0.861025	0.22153	-3.87501	0.000106619	0.000678171
Thrsp	19.0966	-0.860187	0.30535	-2.82469	0.00473259	0.0177335
Agpat4	660.58	-0.860105	0.105732	-8.13349	4.17116e-16	1.9504e-14
Wnt7b	185.219	-0.859685	0.304156	-3.11223	0.00185682	0.00808674
Nmnat3	11.3786	-0.857399	0.306483	-2.80718	0.00499778	0.0186066
Nlrx1	95.9273	-0.857395	0.179255	-4.77125	1.83086e-06	1.84495e-05
P2ry6	11.6418	-0.857088	0.299086	-2.73614	0.00621643	0.0222674
Hck	722.059	-0.856298	0.144924	-5.91712	3.27633e-09	5.63911e-08
Ppp1r3b	119.491	-0.856287	0.305685	-2.76525	0.00568788	0.0207387
Tnfrsf8	13.0293	-0.856097	0.304596	-2.78886	0.00528945	0.0195114
D130040H23Rik	62.0259	-0.855823	0.247262	-3.44882	0.000563038	0.00287546
Proca1	33.2299	-0.855725	0.275426	-3.12636	0.00176987	0.00775715
Tob1	445.412	-0.85567	0.173086	-4.943	7.69286e-07	8.4259e-06
Ube2l6	15.3343	-0.853269	0.298352	-2.71617	0.00660424	0.0234985
Usp48	5164.86	-0.851717	0.0764012	-11.1482	7.31008e-29	1.01395e-26
Ubash3b	101.657	-0.851685	0.208159	-4.07246	4.65186e-05	0.000324392
Slc2a3	26184.3	-0.851635	0.248838	-3.43847	0.000585017	0.002973
Rdm1	779.184	-0.851567	0.108271	-7.86538	3.67985e-15	1.52612e-13
Hagh	345.261	-0.850815	0.148207	-5.74244	9.33211e-09	1.48683e-07
Cpn1	89.286	-0.850196	0.20086	-4.21883	2.45572e-05	0.000186621
Tas1r1	50.7104	-0.849997	0.244181	-3.50299	0.00046007	0.0024169
Catsperd	55.7913	-0.849771	0.287494	-2.93057	0.00338343	0.0134054
Csad	500.563	-0.849634	0.146745	-5.78736	7.15003e-09	1.15478e-07
Bdh1	426.419	-0.84902	0.127001	-6.68722	2.27448e-11	5.54543e-10
Dnaic2	46.9413	-0.848872	0.259475	-3.28167	0.00103195	0.00485419
Stmn3	64.1155	-0.848146	0.243094	-3.45368	0.000552999	0.00283472
Rab3a	63.3598	-0.848074	0.217405	-3.88653	0.000101688	0.000651071
Mfi2	23.8547	-0.847417	0.301328	-2.80093	0.00509548	0.0189215
Fbxw10	15.7588	-0.846795	0.298904	-2.75634	0.00584524	0.0212234
Fam169b	52.2483	-0.846794	0.267149	-3.1896	0.00142471	0.00643047
Pla2g4f	19.8004	-0.846558	0.302664	-2.79236	0.00523251	0.019339
Nupr1	226.41	-0.846455	0.30232	-2.84655	0.00441952	0.0166985
1700016D06Rik	4.00261	-0.844347	0.2626	-2.63992	0.00829258	0.0283742
Hspb1	4895.95	-0.843761	0.144943	-5.82385	5.75077e-09	9.46517e-08
2810410L24Rik	34.7895	-0.843075	0.296915	-2.84956	0.004378	0.0165779
Prosapip1	257.455	-0.842916	0.15795	-5.33899	9.34668e-08	1.21162e-06
Tmco4	127.344	-0.842645	0.170838	-4.93605	7.97215e-07	8.70294e-06
Tnfsf13	11.1304	-0.842175	0.306616	-2.62891	0.00856584	0.0291281
Gm514	94.2266	-0.842048	0.292885	-2.89414	0.00380203	0.0147355
Pnma1	10.9794	-0.842023	0.305195	-2.71931	0.00654183	0.0233066
Gabarapl2	818.892	-0.841298	0.167785	-5.01292	5.36102e-07	6.03608e-06
Pgam2	46.9595	-0.841241	0.238438	-3.51984	0.000431809	0.00228517
B3gat2	10.5977	-0.841221	0.306619	-2.78867	0.00529251	0.019517
Id4	57.9671	-0.841162	0.279534	-3.02261	0.00250604	0.0103984
Mfsd7c	44.8129	-0.840559	0.251233	-3.34008	0.000837557	0.00407088
AI597468	500.498	-0.839675	0.137805	-6.0909	1.12274e-09	2.07758e-08
Lgals2	5.53565	-0.839378	0.298177	-2.48603	0.0129177	0.0406752
Zfr2	50.7156	-0.839216	0.304847	-2.86855	0.00412353	0.0157407
Tmem64	919.41	-0.838966	0.100265	-8.36597	5.96215e-17	3.04679e-15
Fuk	766.971	-0.838895	0.117412	-7.143	9.13172e-13	2.70122e-11
Ttc9	105.112	-0.838555	0.184555	-4.53324	5.80871e-06	5.19948e-05
Gdap10	160.69	-0.837894	0.276532	-3.04547	0.00232319	0.00973263
Gm11992	8.03309	-0.837845	0.302787	-2.87455	0.004046	0.0155165
Ddx19b	2073.64	-0.83759	0.110153	-7.6034	2.88446e-14	1.02831e-12
Mir1839	7.99965	-0.837101	0.302663	-2.77001	0.00560538	0.0204968
Hr	84.9882	-0.837012	0.251416	-3.3331	0.000858826	0.00415834
Slc25a12	533.045	-0.836354	0.181599	-4.60531	4.11849e-06	3.82554e-05
Abcb4	6.78043	-0.835657	0.29837	-2.79354	0.00521344	0.0192857
Fgfr3	103.559	-0.834894	0.215011	-3.85494	0.00011576	0.00072964
Stk30	266.651	-0.834731	0.219381	-3.83394	0.000126108	0.000785781
Arid5a	93.8808	-0.834625	0.191158	-4.36539	1.26897e-05	0.000104156
Gnpda1	1827.1	-0.83454	0.114426	-7.29263	3.03951e-13	9.53806e-12
Pbx4	83.3508	-0.834457	0.216097	-3.85914	0.000113785	0.000718766
Tppp3	100.194	-0.833957	0.233954	-3.56378	0.000365557	0.00197444
Slc27a5	7.2727	-0.833904	0.305832	-2.68029	0.00735581	0.0256854
Lifr	1922.73	-0.833533	0.100331	-8.308	9.73317e-17	4.85365e-15
Gata2	55.3934	-0.833498	0.2638	-3.17143	0.00151691	0.0067909
Slc5a3	412.394	-0.833312	0.22888	-3.64341	0.000269046	0.00151721
Slc47a1	79.4319	-0.83321	0.223899	-3.69218	0.000222341	0.00128365
Pak6	74.2666	-0.833016	0.201207	-4.13964	3.47852e-05	0.000253081
Capn12	20.5936	-0.832544	0.279508	-2.92292	0.00346766	0.0136604
Pdzd2	275.548	-0.832042	0.299461	-2.9476	0.00320249	0.0128022
Capn6	32.0822	-0.831578	0.251196	-3.26029	0.00111297	0.00518801
Stom	274.957	-0.831064	0.244603	-3.40304	0.000666396	0.00332513
Acot11	86.5859	-0.830314	0.21965	-3.75995	0.000169949	0.00101969
Gem	10.571	-0.827975	0.306365	-2.6897	0.0071516	0.0251105
Mcu	480.031	-0.82792	0.127833	-6.4765	9.38751e-11	2.09392e-09
Abcb10	835.184	-0.826324	0.106275	-7.77439	7.58101e-15	2.96259e-13
Cox4i2	19.6166	-0.825007	0.303838	-2.64099	0.00826648	0.0282908
Anxa6	2376.19	-0.824932	0.105307	-7.83471	4.69935e-15	1.92954e-13
Myo15	15.6284	-0.824738	0.305093	-2.59392	0.00948894	0.0316797
Gm16982	10.2115	-0.824607	0.305771	-2.79405	0.00520524	0.019266
Inpp5d	1793.73	-0.824602	0.13815	-5.96884	2.38942e-09	4.18237e-08
Kif9	26.9543	-0.823852	0.277721	-2.99091	0.00278145	0.0113979
Retsat	290.523	-0.823743	0.159187	-5.17133	2.3243e-07	2.81474e-06
Rpl22l1	2241.76	-0.823475	0.129335	-6.36997	1.89062e-10	4.02665e-09
Nacc2	223.885	-0.823397	0.22193	-3.70626	0.000210344	0.00122727
Ppm1j	581.887	-0.822992	0.201803	-4.08836	4.34427e-05	0.000306176
Tbc1d8	329.55	-0.822204	0.145531	-5.64864	1.61724e-08	2.45125e-07
Ubxn10	49.6235	-0.821797	0.240434	-3.40269	0.000667268	0.00332747
Vill	474.531	-0.821452	0.111473	-7.36632	1.75409e-13	5.67706e-12
Tgfbr2	49.8883	-0.820036	0.249826	-3.28531	0.0010187	0.00480419
Pigz	4.44592	-0.819574	0.289148	-2.59237	0.00953159	0.031802
Atp6v1c2	5.34436	-0.818966	0.29602	-2.84412	0.00445347	0.0168098
Rpe	1113.57	-0.818808	0.117275	-6.98131	2.92449e-12	8.03188e-11
Mvp	1307.19	-0.818403	0.267348	-3.10459	0.00190546	0.00825932
Pecam1	1043.98	-0.818268	0.180435	-4.53455	5.77272e-06	5.17288e-05
5330411J11Rik	5.27853	-0.817868	0.286407	-2.89323	0.00381301	0.0147741
Padi4	44.6113	-0.817287	0.271464	-2.96184	0.00305807	0.0123234
Sacs	156.351	-0.81638	0.183913	-4.43416	9.24319e-06	7.84717e-05
Insig1	3090.02	-0.81583	0.175379	-4.65375	3.2595e-06	3.1153e-05
4933405L10Rik	7.37406	-0.815601	0.302131	-2.46981	0.0135187	0.0422132
Fam114a1	155.569	-0.815416	0.279676	-2.919	0.0035116	0.0138039
Cldn4	1950.48	-0.814957	0.143084	-5.70058	1.19398e-08	1.85748e-07
Klf9	2778.6	-0.814479	0.113045	-7.20636	5.74663e-13	1.73091e-11
Gas6	277.185	-0.81436	0.142398	-5.70857	1.13932e-08	1.78252e-07
Spib	25.2183	-0.813033	0.28087	-2.92195	0.00347843	0.0136931
Unc13a	272.842	-0.812847	0.213607	-3.81078	0.00013853	0.000853837
Agfg2	591.992	-0.812766	0.114081	-7.12488	1.04169e-12	3.05945e-11
Pzp	20.7356	-0.812382	0.290743	-2.79613	0.00517179	0.0191674
Adck3	199.185	-0.812242	0.161159	-5.03759	4.71434e-07	5.38884e-06
Cep55	1367.7	-0.811804	0.109739	-7.39811	1.3814e-13	4.53354e-12
Oaf	75.4347	-0.810189	0.251381	-3.21701	0.00129532	0.00593575
Gm2694	35.6554	-0.810169	0.25868	-3.12313	0.00178937	0.00783223
Scd2	14421.9	-0.810145	0.182482	-4.44055	8.97302e-06	7.65815e-05
Ptpn7	31.5912	-0.809742	0.273755	-2.92446	0.0034505	0.0136188
St8sia5	11.268	-0.809489	0.306141	-2.68506	0.00725159	0.0253891
Hesx1	31.6451	-0.807941	0.297935	-2.68431	0.00726788	0.0254107
Kcnj6	7.1115	-0.807777	0.30073	-2.56592	0.0102903	0.0338351
Akap2	2053	-0.807339	0.149394	-5.40569	6.45595e-08	8.65654e-07
Guca1a	36.4095	-0.807109	0.26712	-2.97647	0.00291592	0.0118408
Aifm2	278.415	-0.806646	0.142043	-5.67637	1.37583e-08	2.11645e-07
4632428C04Rik	5.59246	-0.806397	0.299834	-2.52007	0.011733	0.0375393
Apoe	8791.83	-0.806305	0.0937498	-8.60097	7.90459e-18	4.37243e-16
Gm13119	18.9121	-0.806085	0.304629	-2.32495	0.0200748	0.058317
Gm5134	38.4327	-0.805175	0.285251	-2.78221	0.00539898	0.0198476
Bai1	413.496	-0.805017	0.181442	-4.44024	8.9857e-06	7.66501e-05
Gm16065	7.6403	-0.804857	0.298538	-2.65365	0.00796272	0.0274275
Apoc2	5.43022	-0.804712	0.291897	-2.58809	0.00965104	0.0321494
Lpar5	57.7475	-0.802469	0.221691	-3.62497	0.000288994	0.00161317
Gcat	873.418	-0.802395	0.100243	-8.00261	1.21806e-15	5.33297e-14
Myo18a	2657.19	-0.802394	0.145561	-5.51662	3.45572e-08	4.89615e-07
Pik3c2b	371.655	-0.80118	0.224903	-3.55454	0.000378637	0.00203453
Aqp5	21.4826	-0.799785	0.281691	-2.86122	0.00422012	0.0160575
Mknk1	278.139	-0.799518	0.153283	-5.2139	1.84911e-07	2.28796e-06
Snord70	15.6747	-0.798853	0.303904	-2.5484	0.0108217	0.0351898
Cmtm6	2220.45	-0.798826	0.0680081	-11.7454	7.45834e-32	1.33812e-29
Fam63a	1060.54	-0.797588	0.171836	-4.64407	3.41616e-06	3.23878e-05
Mlh3	973.615	-0.797579	0.125953	-6.33033	2.44639e-10	5.09208e-09
Tex15	445.247	-0.797426	0.18232	-4.37278	1.22677e-05	0.000101194
Gm20748	116.012	-0.797164	0.19282	-4.12763	3.66519e-05	0.000263836
Hs3st6	51.0583	-0.79699	0.247314	-3.22984	0.0012386	0.00570275
Fam196a	20.9658	-0.796967	0.277059	-2.89686	0.00376917	0.014642
Ccdc155	63.5412	-0.796518	0.26827	-2.9755	0.00292508	0.0118744
Ankrd24	271.079	-0.796219	0.172937	-4.60498	4.12496e-06	3.8294e-05
Foxf2	6.05536	-0.796182	0.300146	-2.46756	0.0136038	0.042423
Timp1	412.569	-0.794844	0.111525	-7.12399	1.04844e-12	3.07381e-11
Ppara	8.67561	-0.794579	0.305491	-2.75065	0.0059478	0.0215295
Rabep2	371.076	-0.794199	0.117616	-6.75278	1.45037e-11	3.64936e-10
Ano9	538.058	-0.793391	0.208888	-3.80793	0.000140135	0.000862118
Aldh1a3	6.16847	-0.793195	0.301955	-2.66041	0.00780462	0.0269787
Tmprss2	16.4883	-0.793059	0.305229	-2.80479	0.00503491	0.0187261
Sirt4	123.018	-0.792976	0.25479	-3.12895	0.00175432	0.00769923
Slc4a9	11.7196	-0.792567	0.306518	-2.66983	0.00758905	0.0263217
Slc44a1	991.023	-0.792428	0.119622	-6.62637	3.44042e-11	8.26603e-10
Entpd5	211.048	-0.791671	0.149777	-5.2789	1.29962e-07	1.64002e-06
Cited2	804.089	-0.790978	0.109164	-7.24537	4.31247e-13	1.32554e-11
Stag3	1023.22	-0.790405	0.15758	-5.01526	5.29626e-07	5.97948e-06
Tcam1	36.7827	-0.789774	0.256395	-3.07091	0.0021341	0.00907173
Asb1	360.427	-0.789335	0.141082	-5.5953	2.20242e-08	3.25454e-07
Hoxa11as	3.4643	-0.788784	0.269032	-2.53735	0.0111694	0.0360716
Frrs1	979.419	-0.788647	0.135962	-5.80073	6.60261e-09	1.07635e-07
Slc15a2	25.4717	-0.787568	0.30685	-2.39386	0.0166722	0.0502449
6330549D23Rik	23.5439	-0.787418	0.264148	-2.90318	0.00369398	0.0143858
Gp1ba	39.9607	-0.787027	0.244234	-3.20135	0.00136785	0.00620778
Amhr2	84.3592	-0.786577	0.200051	-3.92179	8.78945e-05	0.000572077
Sgcd	8.39882	-0.786043	0.306386	-2.50289	0.0123183	0.0391313
Plekhf1	249.677	-0.785924	0.123555	-6.35735	2.05261e-10	4.36042e-09
Trim63	101.427	-0.78572	0.205526	-3.81901	0.000133987	0.000830175
Klf2	1547.55	-0.785718	0.166369	-4.72674	2.28154e-06	2.25639e-05
Gm5662	38.2366	-0.78418	0.296849	-2.45227	0.0141959	0.043929
Ttc25	32.0707	-0.783513	0.267361	-2.93651	0.00331927	0.013186
Hexb	767.564	-0.78188	0.115293	-6.78212	1.18421e-11	3.00717e-10
Rab39	78.5093	-0.78162	0.27266	-2.86941	0.00411237	0.01572
Ccl25	64.3296	-0.781613	0.223208	-3.51167	0.0004453	0.00234996
Mb21d1	55.2206	-0.780489	0.247099	-3.12777	0.00176137	0.00772399
Bhlha15	85.02	-0.780244	0.237885	-3.28249	0.00102893	0.00484415
Gbgt1	29.1255	-0.780093	0.264226	-2.91533	0.0035531	0.0139371
Usp13	190.186	-0.779898	0.144735	-5.38503	7.24332e-08	9.63403e-07
Cfp	80.7258	-0.77957	0.20086	-3.88087	0.000104084	0.000664608
Ptprv	131.093	-0.779504	0.202388	-3.84012	0.000122974	0.000769156
Dpep2	25.3483	-0.779351	0.301669	-2.71108	0.00670655	0.0238112
Lamb2	812.122	-0.778324	0.164982	-4.71822	2.37914e-06	2.34308e-05
E2f2	394.772	-0.778105	0.144192	-5.39852	6.71923e-08	8.98765e-07
Sh3bp1	372.951	-0.777876	0.173164	-4.48669	7.23395e-06	6.32769e-05
Helz2	118.131	-0.777268	0.209398	-3.69936	0.000216141	0.00125488
Qpct	20.7532	-0.777074	0.282844	-2.69011	0.00714287	0.0250958
Rnf135	92.0816	-0.776925	0.203772	-3.81222	0.000137725	0.000849511
Lhfp	31.9317	-0.776844	0.262358	-3.03013	0.00244449	0.0101737
Pnck	27.9045	-0.776388	0.283278	-2.74008	0.00614246	0.0220695
Myh3	88.928	-0.775732	0.22243	-3.51165	0.000445333	0.00234996
Cabp7	40.4561	-0.775623	0.273695	-2.83693	0.00455491	0.0171612
Atp10d	299.725	-0.775464	0.161377	-4.80517	1.54623e-06	1.58335e-05
Pcgf5	334.261	-0.775381	0.185603	-4.17905	2.92727e-05	0.000217646
Hoxa11	5.2027	-0.774746	0.2743	-2.79361	0.00521233	0.0192857
Itga6	3118.26	-0.774284	0.0865257	-8.94925	3.57892e-19	2.22919e-17
Cyp4f39	48.325	-0.774269	0.253483	-3.0901	0.0020009	0.00860524
Tcp11l2	31.3616	-0.773013	0.262252	-2.94326	0.00324778	0.012955
Fst	45.6999	-0.772186	0.265735	-2.89274	0.00381901	0.0147939
Rrm2b	252.663	-0.772098	0.170566	-4.51744	6.2593e-06	5.55813e-05
Fosl2	143.383	-0.771754	0.200006	-3.8867	0.000101615	0.000650857
Oas1d	5.0793	-0.771191	0.287978	-2.50886	0.0121122	0.0385878
Cited4	38.6451	-0.770101	0.255391	-3.05943	0.00221761	0.00936398
Tex264	418.454	-0.769895	0.114835	-6.70357	2.03386e-11	4.99568e-10
9630033F20Rik	1121.57	-0.769695	0.15678	-4.91242	8.99611e-07	9.70521e-06
Izumo4	23.2706	-0.769405	0.303547	-2.63118	0.00850879	0.0289699
Gpc4	930.609	-0.76928	0.159748	-4.81959	1.43856e-06	1.48312e-05
Ccdc3	140.763	-0.769279	0.208183	-3.709	0.000208078	0.00121534
H2-T3	20.6546	-0.769052	0.293449	-2.69208	0.00710072	0.0249892
Lace1	211.778	-0.768731	0.179502	-4.28223	1.8503e-05	0.00014592
Aoc3	30.9367	-0.768676	0.272724	-2.81464	0.00488326	0.0182277
Sat1	452.624	-0.768343	0.154402	-4.97532	6.5141e-07	7.22593e-06
E230016M11Rik	7.90416	-0.768161	0.302833	-2.5397	0.0110949	0.0358801
D930028M14Rik	6.47423	-0.767312	0.299166	-2.52414	0.0115981	0.0372157
Osbpl10	198.835	-0.766006	0.164654	-4.64655	3.37533e-06	3.20743e-05
Setd6	911.94	-0.76572	0.103039	-7.43042	1.08251e-13	3.61553e-12
Ceacam16	10.464	-0.764068	0.305613	-2.42455	0.0153274	0.0468421
Plod1	1435.53	-0.763394	0.12783	-5.97351	2.32196e-09	4.07726e-08
Entpd3	18.3384	-0.762856	0.298315	-2.72866	0.00635924	0.0227225
Mpc1	18.4007	-0.762586	0.282382	-2.65738	0.00787506	0.0271815
Map3k6	134.192	-0.76232	0.172674	-4.42117	9.81696e-06	8.29267e-05
Lrrc33	18.9696	-0.762216	0.306432	-2.43216	0.015009	0.0459711
1700029J07Rik	16.8093	-0.762202	0.306059	-2.48923	0.012802	0.0403724
Abcb1b	447.25	-0.762185	0.207174	-3.68142	0.000231941	0.00133209
Mroh4	9.79398	-0.76204	0.28933	-2.74688	0.00601646	0.0217161
Cntn2	187.774	-0.761759	0.238222	-3.1943	0.00140173	0.00634235
4930432K21Rik	87.7598	-0.761635	0.226131	-3.37901	0.000727478	0.00359621
Hsd3b7	248.678	-0.761575	0.132971	-5.72381	1.0416e-08	1.64208e-07
Was	42.9318	-0.761558	0.303531	-2.5262	0.0115305	0.0370422
Myocd	3.17811	-0.761199	0.276203	-2.55456	0.0106323	0.0347474
Mgat3	567.17	-0.761164	0.145137	-5.24914	1.5281e-07	1.90894e-06
Vash1	795.809	-0.760795	0.20119	-3.78706	0.000152438	0.000924034
Gm10863	14.0803	-0.760545	0.306388	-2.35508	0.0185188	0.0548485
Angptl6	61.5928	-0.760332	0.211908	-3.57951	0.000344244	0.00187776
Cacna1a	768.109	-0.759569	0.0941186	-8.06929	7.07098e-16	3.23306e-14
Ptcra	3.39615	-0.758915	0.280793	-2.40946	0.0159759	0.0485097
Rnf13	322.963	-0.758437	0.175236	-4.32612	1.51755e-05	0.000121951
Ush1g	12.0345	-0.758032	0.306509	-2.4708	0.0134812	0.0421237
Hmox1	1072.67	-0.757999	0.199603	-3.79645	0.000146783	0.000894683
Aard	229.24	-0.757476	0.18804	-4.02276	5.75201e-05	0.000392974
Scpep1	2643.03	-0.757284	0.0839207	-9.02406	1.81237e-19	1.17776e-17
Chst5	34.508	-0.756676	0.303801	-2.53464	0.0112563	0.0362672
D7Ertd143e	119.824	-0.756616	0.287389	-2.70251	0.00688189	0.0243482
Egln3	1187.24	-0.75656	0.21239	-3.56796	0.000359778	0.00194577
Tgfb1	132.541	-0.755948	0.228116	-3.33536	0.0008519	0.00413208
Zfp59	417.047	-0.755665	0.162477	-4.64909	3.33408e-06	3.17738e-05
Mdm4	2967.79	-0.755367	0.137261	-5.50293	3.7354e-08	5.23938e-07
Dnajc4	148.892	-0.755304	0.171097	-4.41166	1.0258e-05	8.65196e-05
Igf2as	23.8152	-0.755155	0.294713	-2.74545	0.00604285	0.0217837
Actl10	14.5654	-0.753645	0.305946	-2.49297	0.0126678	0.0400183
Gm15421	37.5782	-0.753296	0.259324	-2.92272	0.00346992	0.0136661
Ifitm3	1734.03	-0.753258	0.142075	-5.30305	1.13885e-07	1.45045e-06
Grsf1	2071.79	-0.75322	0.115258	-6.53624	6.30862e-11	1.44425e-09
Tm6sf2	8.08083	-0.752973	0.305148	-2.55456	0.0106323	0.0347474
Gstm2	216.754	-0.752802	0.157186	-4.79111	1.65861e-06	1.68578e-05
Mfsd2b	23.2911	-0.750679	0.296061	-2.49975	0.0124281	0.0393759
Camk2a	134.101	-0.75063	0.183441	-4.08673	4.37505e-05	0.00030782
Ppapdc1b	182.285	-0.749969	0.186305	-4.01847	5.85761e-05	0.000399363
Slc28a1	531.974	-0.748702	0.276793	-2.74715	0.00601157	0.0217079
Man2a2	517.739	-0.74776	0.18839	-3.97235	7.11667e-05	0.000475193
Capn11	17.185	-0.746692	0.304328	-2.43798	0.0147694	0.0453805
Plekha4	123.382	-0.746099	0.18561	-4.01989	5.82259e-05	0.000397303
Trim25	3070.6	-0.745498	0.127884	-5.83062	5.52218e-09	9.12404e-08
Chrng	2.99322	-0.744982	0.267075	-2.40571	0.0161412	0.0489395
Sema4g	322.078	-0.74409	0.205193	-3.62451	0.000289508	0.0016144
Zbtb7c	63.287	-0.743948	0.265471	-2.77073	0.005593	0.0204651
Ttc39b	1832.07	-0.743854	0.176344	-4.22122	2.42985e-05	0.00018491
Cyp27b1	22.008	-0.74384	0.295358	-2.55312	0.0106761	0.0348744
Tubb2b	4164.78	-0.743791	0.116158	-6.40353	1.51824e-10	3.25878e-09
Efcab12	42.3568	-0.742974	0.236778	-3.13831	0.00169928	0.00748353
Rab11fip5	549.664	-0.742782	0.179817	-4.13103	3.61149e-05	0.000260881
Ccpg1	810.112	-0.742702	0.120305	-6.172	6.74307e-10	1.30177e-08
Gm12942	69.6692	-0.742511	0.291701	-2.60024	0.00931583	0.0311964
Def6	577.128	-0.742405	0.135264	-5.48891	4.04429e-08	5.6313e-07
Nkx2-5	21.0539	-0.742297	0.290425	-2.53502	0.011244	0.0362558
Zfp385c	22.7025	-0.742099	0.301684	-2.49094	0.0127407	0.04021
Hspg2	13536.6	-0.741998	0.144771	-5.12708	2.94275e-07	3.49446e-06
Tnfaip8l2	9.04562	-0.741814	0.305752	-2.26048	0.0237917	0.0667639
BB283400	7.02951	-0.741633	0.304368	-2.23446	0.0254528	0.0704787
Gcdh	890.582	-0.741095	0.0936762	-7.91014	2.57103e-15	1.08259e-13
Vcam1	7.83391	-0.74091	0.278785	-2.46913	0.0135444	0.0422696
Igsf9b	550.058	-0.740745	0.20879	-3.55151	0.000383031	0.00205536
Nlrp12	6.21076	-0.740634	0.299278	-2.36478	0.018041	0.0537129
Zan	12.0734	-0.740458	0.30561	-2.28698	0.0221972	0.0632465
Apom	12.7122	-0.740349	0.306169	-2.23987	0.0250991	0.0696513
Lgi3	5.61304	-0.740334	0.296103	-2.30588	0.0211175	0.0606518
Dennd3	195.702	-0.740125	0.184167	-4.02165	5.77931e-05	0.000394513
Ankrd61	12.8894	-0.739999	0.300588	-2.40676	0.0160947	0.0488074
Zrsr1	272.082	-0.739859	0.135101	-5.47506	4.37354e-08	6.04098e-07
Stat2	743.408	-0.739669	0.215107	-3.44044	0.000580776	0.00295326
Dhodh	1123.63	-0.739634	0.113615	-6.51018	7.50588e-11	1.69715e-09
Klhl26	540.773	-0.739254	0.172318	-4.28868	1.7974e-05	0.000142224
Capns1	6423.59	-0.738996	0.164389	-4.49866	6.83828e-06	6.02952e-05
Fanci	1571.89	-0.737828	0.0762732	-9.6732	3.91938e-22	3.09537e-20
2610028E06Rik	3.41743	-0.737695	0.278288	-2.47311	0.0133941	0.041899
Trpm6	16.2457	-0.737511	0.302172	-2.31544	0.0205889	0.0594439
Fat2	63.6208	-0.737349	0.277221	-2.68628	0.00722522	0.0253205
Plbd1	35.7024	-0.736858	0.246884	-2.90733	0.00364529	0.0142311
Ccbl2	191.709	-0.736855	0.165664	-4.44517	8.78211e-06	7.50686e-05
Adprhl1	4.23608	-0.736457	0.287849	-2.32108	0.0202826	0.0587548
Itga2b	43.2592	-0.736377	0.243146	-3.04038	0.00236279	0.00987597
Nxnl2	9.81414	-0.736125	0.303794	-2.61155	0.00901336	0.0303902
Gm10069	59.8616	-0.733994	0.224747	-3.25456	0.00113568	0.00528339
Robo4	68.0689	-0.733754	0.276772	-2.66891	0.00760985	0.0263717
Kirrel2	442.709	-0.732984	0.238223	-3.10356	0.00191205	0.0082722
C920021L13Rik	13.4118	-0.732815	0.302745	-2.44768	0.0143779	0.0443757
Pgm1	776.92	-0.732778	0.125586	-5.83374	5.41992e-09	8.96405e-08
Prss23	76.3913	-0.732059	0.245328	-3.02951	0.00244954	0.0101921
Accsl	119.076	-0.731488	0.280583	-2.62633	0.00863111	0.0292777
Fcgr2b	24.6868	-0.730923	0.286138	-2.55972	0.0104756	0.034362
Zfp429	45.1369	-0.730743	0.250143	-2.93536	0.00333157	0.0132279
Pycr1	695.96	-0.730617	0.0989024	-7.38606	1.51245e-13	4.94346e-12
Sun1	2125.91	-0.730053	0.0850316	-8.58512	9.07456e-18	4.99282e-16
Gm3336	28.0882	-0.729306	0.260356	-2.78094	0.00542017	0.0199122
Pdk4	176.952	-0.728828	0.205255	-3.56097	0.000369491	0.00199308
Inpp5k	329.607	-0.728766	0.136824	-5.32648	1.00136e-07	1.28927e-06
Aldh1b1	261.53	-0.728747	0.235159	-3.10428	0.00190741	0.00826128
Prph2	8.66597	-0.728549	0.305344	-2.27586	0.0228544	0.0646951
Bbs2	352.272	-0.728097	0.139885	-5.20073	1.98505e-07	2.43971e-06
Polr3g	2131.17	-0.728011	0.155075	-4.69657	2.64566e-06	2.57484e-05
Meox1	7.5939	-0.727378	0.289582	-2.83196	0.00462633	0.0173906
Heatr5b	962.449	-0.726048	0.0962246	-7.5445	4.5403e-14	1.58776e-12
Ltb	29.7021	-0.725541	0.295707	-2.61961	0.00880312	0.0297999
Egfl6	20.7744	-0.725149	0.305549	-2.36596	0.0179834	0.0535801
Plcd1	715.037	-0.724145	0.147138	-4.92327	8.51088e-07	9.21789e-06
A930001C03Rik	24.4873	-0.723852	0.289986	-2.52223	0.0116614	0.037361
Mtmr11	115.221	-0.723797	0.174252	-4.14842	3.3478e-05	0.0002444
Slc26a6	115.996	-0.722891	0.172189	-4.19161	2.76978e-05	0.000207056
Tnfaip8l1	55.5146	-0.722659	0.224118	-3.21581	0.00130075	0.00595612
Gpkow	412.639	-0.722597	0.11581	-6.23636	4.47865e-10	8.88517e-09
Atp6ap2	1005.53	-0.722419	0.120874	-5.97562	2.29224e-09	4.02935e-08
Arhgap9	171.258	-0.722307	0.201372	-3.60783	0.000308773	0.00170341
1700020D05Rik	10.9338	-0.722292	0.306482	-2.28015	0.0225988	0.064125
Eif4a2	10123.1	-0.722106	0.187421	-3.85491	0.000115772	0.00072964
Folr1	568.584	-0.721675	0.205042	-3.52451	0.000424269	0.00224815
Zfp420	120.486	-0.720791	0.209785	-3.43307	0.000596794	0.00302168
Tmem116	26.7165	-0.720696	0.279924	-2.54977	0.0107794	0.0350798
Dhrs1	349.328	-0.720179	0.15666	-4.59942	4.23674e-06	3.91335e-05
Cdc42ep1	97.8762	-0.719988	0.208969	-3.44309	0.000575115	0.00292989
Myo1e	1372.21	-0.71946	0.111784	-6.43687	1.21963e-10	2.66639e-09
Btnl1	2.22144	-0.719364	0.244843	-3.14307	0.00167184	0.00738634
Aldh6a1	508.437	-0.719222	0.15599	-4.61002	4.02624e-06	3.74829e-05
Ccdc113	19.4531	-0.718952	0.297244	-2.42682	0.0152316	0.0465667
Icam1	1075.02	-0.718529	0.174852	-4.11267	3.91111e-05	0.000279225
Cyr61	782.83	-0.718494	0.164101	-4.38238	1.17388e-05	9.73671e-05
Msln	131.616	-0.718445	0.304632	-2.77091	0.00558998	0.0204626
Ccdc130	176.972	-0.718227	0.165104	-4.35107	1.35474e-05	0.000110426
Fndc3b	610.048	-0.718093	0.10428	-6.88473	5.78952e-12	1.52411e-10
Rpgrip1	38.7708	-0.717957	0.254031	-2.8089	0.00497111	0.018518
Ppp2r2c	374.136	-0.717003	0.191336	-3.75001	0.000176829	0.00105675
Apoc1	228.926	-0.716184	0.227391	-3.15941	0.00158087	0.00703259
Islr	6.21989	-0.716101	0.29452	-2.12513	0.0335754	0.087842
Nfic	620.554	-0.715545	0.15817	-4.5235	6.08247e-06	5.41225e-05
Fam129b	2414.84	-0.715459	0.113586	-6.30001	2.97622e-10	6.12537e-09
Cdc42ep2	41.3364	-0.715206	0.286752	-2.53917	0.0111116	0.0359129
Zscan5b	23.0688	-0.714693	0.30616	-2.28712	0.0221889	0.0632447
Fam126b	428.593	-0.714337	0.154378	-4.62398	3.76439e-06	3.5304e-05
Tha1	27.5055	-0.714303	0.263274	-2.67814	0.00740312	0.0258015
Mbnl2	974.725	-0.714123	0.148065	-4.82304	1.41386e-06	1.45949e-05
Apobec3	1527.28	-0.713721	0.107236	-6.65582	2.81717e-11	6.79829e-10
Lrrc27	55.7048	-0.7135	0.227423	-3.14586	0.00165599	0.00732222
Kcns3	59.651	-0.71322	0.245481	-2.9265	0.00342794	0.0135427
Tmem245	1014.94	-0.713059	0.115542	-6.17132	6.77205e-10	1.30583e-08
Snai1	52.5798	-0.712636	0.253723	-2.78933	0.00528165	0.0194944
5730405O15Rik	58.1738	-0.711732	0.277634	-2.584	0.00976628	0.0324351
Papln	18.2776	-0.711378	0.295131	-2.39482	0.0166285	0.0501407
Dync1i1	13.0834	-0.711136	0.306688	-2.46821	0.0135792	0.0423543
Rdh11	718.44	-0.711135	0.201887	-3.52812	0.000418529	0.0022213
Cldn19	9.95738	-0.710587	0.306307	-2.31402	0.0206665	0.0595948
Aym1	3.94639	-0.710151	0.274923	-2.59891	0.00935201	0.0312985
Dynlt3	193.64	-0.710104	0.230509	-3.08004	0.00206975	0.00884601
Nnmt	3.62078	-0.709739	0.255089	-2.58253	0.00980801	0.0325409
Vldlr	148.944	-0.709505	0.240907	-2.948	0.00319836	0.0127919
Vstm5	36.813	-0.709106	0.291369	-2.45083	0.0142526	0.0440879
Vegfc	213.684	-0.70858	0.246232	-2.88815	0.00387521	0.0149729
4933402E13Rik	105.337	-0.708477	0.285701	-2.52521	0.0115628	0.0371314
Esyt1	1728.89	-0.708201	0.101076	-7.00666	2.4407e-12	6.77079e-11
Chga	216.523	-0.70808	0.137056	-5.16476	2.40745e-07	2.89842e-06
Fhad1	16.417	-0.707894	0.306587	-2.33789	0.0193929	0.0568049
Itga5	1577.16	-0.707683	0.0906068	-7.81054	5.69452e-15	2.28695e-13
Gltscr1l	1403.78	-0.707057	0.172255	-4.10719	4.00508e-05	0.000285193
Erich1	307.525	-0.706632	0.144013	-4.90295	9.44088e-07	1.01123e-05
Tex40	82.9168	-0.706516	0.214074	-3.29373	0.000988662	0.0046826
Ndrg4	227.443	-0.705781	0.193231	-3.65095	0.000261273	0.00147894
Tfeb	562.403	-0.70537	0.143759	-4.91122	9.05126e-07	9.75833e-06
Enah	8192.59	-0.705347	0.109026	-6.47101	9.73503e-11	2.16267e-09
Glt25d1	2610.02	-0.704034	0.0890407	-7.9063	2.65144e-15	1.11361e-13
Zfp296	468.327	-0.703972	0.144804	-4.86566	1.14076e-06	1.19856e-05
Mical2	59.3746	-0.7039	0.258993	-2.71579	0.00661177	0.0235152
Pstpip2	157.339	-0.703747	0.157888	-4.46135	8.14444e-06	7.03097e-05
Oas1g	27.6941	-0.703487	0.297501	-2.32846	0.0198877	0.0579119
Prr15l	48.3885	-0.703416	0.262963	-2.68809	0.00718625	0.025216
Smtnl2	1124.02	-0.703178	0.200582	-3.50595	0.000454973	0.0023947
Zmynd10	12.7871	-0.703046	0.291235	-2.5665	0.010273	0.0337917
Paqr7	37.8318	-0.702932	0.258671	-2.71054	0.00671744	0.0238447
Agpat5	946.089	-0.702739	0.0862216	-8.14913	3.66564e-16	1.72379e-14
Kif17	30.9342	-0.702563	0.292405	-2.44289	0.0145701	0.0448852
Nabp1	782.893	-0.702326	0.149255	-4.7061	2.52502e-06	2.47201e-05
2610034B18Rik	129.393	-0.702325	0.168554	-4.16114	3.16663e-05	0.000232925
Erlin1	470.149	-0.702306	0.105265	-6.66998	2.55831e-11	6.19172e-10
Bmp7	128.57	-0.702151	0.285511	-2.43767	0.0147823	0.0454032
Calr3	50.7316	-0.702101	0.228668	-3.06655	0.00216546	0.00917431
Igf1	7.44047	-0.702062	0.296206	-2.30581	0.0211213	0.0606522
Mfap3l	114.649	-0.701951	0.203753	-3.45435	0.000551624	0.00283031
Gpa33	494.259	-0.701688	0.189984	-3.69798	0.000217321	0.00125952
Cyp26a1	35.9652	-0.701585	0.266868	-2.63056	0.0085244	0.029017
Ccl2	2.31443	-0.701385	0.234544	-2.29697	0.0216204	0.0618056
4930404N11Rik	120.984	-0.701258	0.212232	-3.31364	0.000920889	0.00441606
Rab44	5.61362	-0.700094	0.295292	-2.32933	0.0198417	0.057843
Gm4980	19.8134	-0.69935	0.294738	-2.21546	0.0267282	0.0732729
Qrich2	18.6672	-0.698895	0.291717	-2.33066	0.0197713	0.057648
Nipal3	349.652	-0.698684	0.157988	-4.4255	9.62213e-06	8.13642e-05
Fsbp	30.4665	-0.698575	0.265159	-2.63809	0.00833746	0.0285042
Psph	936.533	-0.698472	0.136347	-5.12409	2.98978e-07	3.54776e-06
Ly6a	2.23466	-0.697905	0.245571	-2.61329	0.00896744	0.0302878
Dbt	731.346	-0.697792	0.135543	-5.147	2.64679e-07	3.1635e-06
Pold4	75.9627	-0.696902	0.232252	-2.99916	0.00270727	0.0111243
Gm6772	1.94426	-0.695494	0.249281	-2.20937	0.0271491	0.0741803
Zfp870	382.889	-0.695419	0.120529	-5.76622	8.107e-09	1.29917e-07
Runx2	3.41812	-0.694446	0.275017	-3.31897	0.000903489	0.00434908
Fig4	1259.87	-0.694345	0.0822687	-8.43952	3.18654e-17	1.64366e-15
Unc5cl	22.3057	-0.694185	0.270172	-2.52065	0.0117138	0.0374922
Agmat	7.1706	-0.6939	0.303004	-2.20017	0.0277949	0.0756318
Nek6	473.501	-0.693744	0.122479	-5.66438	1.47559e-08	2.25102e-07
Ankdd1b	21.8594	-0.693197	0.276408	-2.4587	0.0139442	0.0432638
Clmp	120.585	-0.693017	0.221538	-3.12844	0.00175736	0.00770848
Gm7030	9.21959	-0.692981	0.305767	-2.25848	0.0239159	0.0670215
Arpc1b	1613.15	-0.692845	0.114947	-6.02936	1.64606e-09	2.95014e-08
Ankrd9	213.567	-0.692588	0.157936	-4.38253	1.17307e-05	9.73491e-05
Prnp	261.088	-0.692181	0.168921	-4.10137	4.10713e-05	0.000292082
Smim14	341.251	-0.692107	0.183908	-3.75861	0.00017086	0.00102442
Nlrc3	19.7795	-0.691926	0.30482	-2.3715	0.0177159	0.052917
Nr0b2	6.33453	-0.69146	0.30412	-2.13339	0.0328926	0.0864944
Slc35g2	4.88241	-0.691441	0.292008	-2.46485	0.013707	0.0426721
4930483K19Rik	53.4012	-0.691383	0.251922	-2.74168	0.00611252	0.0219914
Spryd3	484.827	-0.691091	0.120551	-5.73332	9.84819e-09	1.56152e-07
Spef1	35.5074	-0.691089	0.287502	-2.44173	0.014617	0.044979
Gpr113	6.45585	-0.690477	0.303982	-2.1717	0.029878	0.0799685
Hmgcr	4201.11	-0.690466	0.141053	-4.89626	9.76788e-07	1.04288e-05
Ldlr	2679.15	-0.69024	0.101264	-6.81673	9.3133e-12	2.40196e-10
Eno3	650.391	-0.690171	0.118347	-5.83493	5.38117e-09	8.90888e-08
Efna3	208.491	-0.689657	0.154101	-4.47284	7.71869e-06	6.70904e-05
Creld1	403.503	-0.689203	0.178154	-3.86938	0.000109112	0.000691893
Wdr45	209.389	-0.688357	0.171409	-4.01398	5.97022e-05	0.000406872
Muc4	2.00808	-0.688335	0.232817	-3.04239	0.00234706	0.00981521
Nphs1as	9.09468	-0.687488	0.306024	-2.28469	0.0223312	0.0635185
Chn2	78.8063	-0.687462	0.214457	-3.20069	0.001371	0.00621868
Msrb1	366.903	-0.686607	0.126995	-5.40731	6.39771e-08	8.5864e-07
Tcstv3	3.10038	-0.686371	0.25793	-2.31823	0.0204366	0.0591075
Zfp9	17.8034	-0.685841	0.289814	-2.33726	0.0194256	0.0568507
2310030G06Rik	95.1299	-0.685506	0.185005	-3.71174	0.000205836	0.0012048
Zfp655	1282.94	-0.685327	0.157486	-4.35239	1.34664e-05	0.000109875
Haao	5.4974	-0.684832	0.295558	-2.35333	0.0186059	0.0550641
Rtp3	5.44477	-0.684814	0.29462	-2.10763	0.035063	0.0911417
Kcnj4	100.464	-0.684694	0.181554	-3.75653	0.000172287	0.00103185
Etnk1	4524.56	-0.684323	0.120122	-5.69709	1.21868e-08	1.89412e-07
Drp2	24.7919	-0.684024	0.262368	-2.53869	0.0111267	0.0359548
Rras2	1366.94	-0.683715	0.0950308	-7.19529	6.23284e-13	1.87053e-11
Fbxo15	1707.28	-0.683582	0.13162	-5.19405	2.05767e-07	2.51957e-06
Nmrk1	117.449	-0.683455	0.170388	-4.01205	6.01942e-05	0.000409549
Hspb8	560.486	-0.683315	0.18632	-3.67635	0.000236598	0.00135648
Tmem179	31.5556	-0.683017	0.289541	-2.31665	0.0205229	0.0593362
Etv4	2281.61	-0.68283	0.288815	-2.4046	0.0161903	0.0490703
Tspan32	13.6069	-0.681804	0.305489	-2.21049	0.0270713	0.0740045
A930013F10Rik	78.4988	-0.681685	0.264859	-2.55453	0.010633	0.0347474
Nfkb1	1018.96	-0.681528	0.0835908	-8.15288	3.55363e-16	1.67589e-14
Cldn20	9.7276	-0.681472	0.305581	-2.19161	0.0284075	0.0769437
1700066M21Rik	185.439	-0.680593	0.158973	-4.27702	1.89414e-05	0.000149093
Relb	283.101	-0.680147	0.113477	-5.997	2.00995e-09	3.55587e-08
Lonrf1	586.768	-0.679991	0.106269	-6.3982	1.57217e-10	3.37016e-09
Pcdhgb8	46.6285	-0.679682	0.229368	-2.96357	0.0030409	0.0122632
Scp2	1577.04	-0.678729	0.0810933	-8.36881	5.82052e-17	2.98365e-15
1700001L05Rik	1171.84	-0.678587	0.112921	-6.01103	1.84343e-09	3.28239e-08
Angpt2	22.9449	-0.678465	0.28201	-2.33163	0.01972	0.0575595
Pltp	607.215	-0.678156	0.180843	-3.75641	0.000172368	0.00103196
Prss33	12.9827	-0.678029	0.299501	-2.31175	0.0207916	0.0598719
Klhl2	661.349	-0.677896	0.12314	-5.50289	3.73607e-08	5.23938e-07
Synpo	53.8278	-0.677728	0.236825	-2.89538	0.00378701	0.014694
Tle2	17.5715	-0.677432	0.306831	-2.13792	0.0325229	0.0856998
Tmprss6	8.61512	-0.676965	0.300879	-2.21409	0.0268223	0.0734699
Prrg2	101.177	-0.676703	0.196819	-3.43916	0.00058352	0.0029663
Cldn18	3.1307	-0.676683	0.279196	-2.26775	0.0233447	0.0657555
Kxd1	824.29	-0.676613	0.0960282	-7.04568	1.8456e-12	5.23427e-11
Esyt3	252.297	-0.676285	0.156497	-4.31781	1.57588e-05	0.000126086
Krt8	1932.12	-0.676248	0.274889	-2.52057	0.0117165	0.0374937
Zfhx2	496.177	-0.675558	0.19875	-3.40179	0.000669459	0.00333336
Dnahc8	697.922	-0.674941	0.176976	-3.81549	0.000135915	0.000839914
Slc41a3	53.8808	-0.674869	0.24058	-2.80029	0.00510562	0.0189549
Selplg	30.8715	-0.674314	0.27576	-2.44091	0.0146504	0.0450567
Fads6	47.4915	-0.67393	0.276158	-2.42353	0.0153707	0.0469395
Vil1	41.6303	-0.6738	0.23993	-2.80369	0.00505215	0.0187859
Hsp90aa1	97813.6	-0.67363	0.101889	-6.61162	3.80129e-11	9.00203e-10
Stat5a	108.957	-0.673493	0.238113	-2.8408	0.00450001	0.0169738
Elmod2	437.089	-0.67326	0.211264	-3.1849	0.00144806	0.00652159
Cd27	12.0748	-0.672206	0.304885	-2.19789	0.0279566	0.0759342
Camkk1	115.456	-0.672108	0.169841	-3.94878	7.85506e-05	0.000516762
Smim6	11.6042	-0.672032	0.306038	-2.20642	0.0273543	0.0746792
Tet1	17835.5	-0.671717	0.164149	-4.09479	4.22548e-05	0.000299081
Ihh	14.5564	-0.670605	0.304334	-2.09199	0.0364397	0.0939804
Ctsb	2075.76	-0.670221	0.108352	-6.18579	6.17938e-10	1.20138e-08
Slc12a4	1526.36	-0.669736	0.152328	-4.39917	1.08666e-05	9.06337e-05
Sorl1	1436.78	-0.66959	0.135045	-4.9584	7.10758e-07	7.8264e-06
Sgk2	22.9399	-0.668643	0.297035	-2.21411	0.026821	0.0734699
Il6st	1839.3	-0.668468	0.10127	-6.60169	4.06504e-11	9.58537e-10
Dus2l	336.093	-0.668352	0.175925	-3.8005	0.000144406	0.000883453
Lcat	26.5234	-0.667698	0.286447	-2.3587	0.0183391	0.0543946
Ppp2r5c	3594.93	-0.667286	0.0930331	-7.17265	7.35593e-13	2.19958e-11
Hspa1a	39.0073	-0.667257	0.25258	-2.62249	0.00872908	0.0295735
Cstb	726.85	-0.666228	0.132117	-5.04431	4.5517e-07	5.22464e-06
Pla2g16	201.176	-0.666067	0.204725	-3.24658	0.00116801	0.00541702
Fam189a2	35.3236	-0.665937	0.288983	-2.30192	0.0213397	0.0611622
Hid1	82.3724	-0.665906	0.232066	-2.88522	0.00391145	0.0150882
Tnip2	170.062	-0.665854	0.16498	-4.03858	5.37767e-05	0.000369542
Wdr93	47.0043	-0.664951	0.258304	-2.5595	0.0104822	0.0343741
Zim1	25.5239	-0.664932	0.29415	-2.34095	0.0192349	0.0565132
AI464131	279.728	-0.664796	0.178096	-3.72812	0.000192917	0.00113765
B4galt1	876.327	-0.664692	0.0847826	-7.83929	4.53109e-15	1.87444e-13
Btbd19	272.064	-0.664214	0.180205	-3.68651	0.000227349	0.00130845
Ncf2	81.0709	-0.6638	0.202107	-3.27815	0.00104489	0.00490809
A330021E22Rik	27.4701	-0.663048	0.281328	-2.37398	0.0175977	0.052601
Acot9	961.594	-0.662657	0.1017	-6.51731	7.1579e-11	1.62515e-09
Phospho1	22.8295	-0.662166	0.280043	-2.39601	0.0165744	0.0500233
Tubb1	4.385	-0.661876	0.27838	-2.27423	0.0229523	0.0649049
Fcrlb	2.80263	-0.661739	0.256478	-2.35226	0.0186597	0.0551867
Ccdc15	212.47	-0.661502	0.175799	-3.76105	0.0001692	0.00101557
Dnahc17	67.2061	-0.661166	0.251808	-2.64261	0.00822703	0.028185
Mef2b	172.542	-0.660386	0.226087	-2.9384	0.00329913	0.0131216
Slc35c1	254.047	-0.659916	0.17118	-3.85116	0.000117558	0.000739489
Foxr1	33.104	-0.659842	0.275392	-2.38902	0.0168932	0.0507719
Wwtr1	985.398	-0.659403	0.108374	-6.08404	1.17191e-09	2.15887e-08
Vps37a	730.322	-0.659174	0.0820639	-8.03024	9.7281e-16	4.35155e-14
Ftsj1	594.252	-0.658976	0.119558	-5.51133	3.56128e-08	5.03274e-07
Anxa3	276.879	-0.658254	0.286128	-2.39744	0.0165101	0.0499006
Ptrf	1460.96	-0.658034	0.144497	-4.55751	5.17625e-06	4.67904e-05
Gm2a	724.102	-0.657774	0.143121	-4.59795	4.26666e-06	3.93878e-05
Wfs1	399.566	-0.657768	0.10612	-6.19509	5.82536e-10	1.13656e-08
Polh	526.13	-0.657721	0.179222	-3.67289	0.000239819	0.00137065
St5	512.428	-0.657498	0.115832	-5.67407	1.39441e-08	2.14104e-07
Baiap2	300.827	-0.657245	0.135916	-4.83677	1.31965e-06	1.37254e-05
E030011O05Rik	7.03944	-0.65697	0.30279	-2.27509	0.0229002	0.06478
Gtsf1l	457.075	-0.656325	0.219345	-3.00381	0.00266621	0.0109774
1700030K09Rik	221.452	-0.656172	0.149093	-4.40056	1.07974e-05	9.01935e-05
Sncg	27.1464	-0.655658	0.278021	-2.35956	0.0182965	0.0543268
Tns1	228.009	-0.65531	0.146793	-4.44896	8.6288e-06	7.40265e-05
Gys1	1372.82	-0.654549	0.0871776	-7.50798	6.00484e-14	2.06492e-12
Krt19	266.764	-0.653846	0.249949	-2.66527	0.00769255	0.0266303
Nek5	3.6154	-0.65314	0.259425	-2.47858	0.0131907	0.0413847
Slc25a15	1009.26	-0.652517	0.119527	-5.45862	4.79854e-08	6.58393e-07
Unc93b1	128.42	-0.651986	0.231568	-2.82564	0.00471868	0.0176894
Fbxl2	78.5923	-0.65176	0.243247	-2.68448	0.00726418	0.025406
Itga3	2187.98	-0.651705	0.178009	-3.67074	0.00024185	0.00138083
Slc30a10	17.8025	-0.651581	0.296805	-2.1862	0.0288009	0.0777159
B4galnt4	822.873	-0.650642	0.119565	-5.44261	5.25053e-08	7.16242e-07
Mmp17	544.796	-0.650225	0.139832	-4.64875	3.33952e-06	3.1789e-05
Klf3	1268.56	-0.649904	0.116835	-5.56351	2.64396e-08	3.84166e-07
Dmrt3	23.0049	-0.649714	0.277734	-2.32908	0.019855	0.0578615
Bcat1	4513.12	-0.649573	0.11898	-5.46044	4.74948e-08	6.53291e-07
Hyal1	124.006	-0.649294	0.190579	-3.40937	0.000651135	0.0032618
2810008D09Rik	277.063	-0.649285	0.256951	-2.55189	0.010714	0.0349496
Sirt3	254.598	-0.648594	0.1746	-3.71466	0.000203474	0.00119351
Rbbp5	1577.14	-0.648252	0.0681776	-9.50764	1.95034e-21	1.48351e-19
4933438K21Rik	27.4547	-0.64772	0.293402	-2.17845	0.0293723	0.0789351
Ccdc162	9.21725	-0.647234	0.305203	-2.22053	0.0263828	0.0724988
C2cd5	1351.96	-0.646981	0.116682	-5.54405	2.95559e-08	4.25327e-07
Ap3m2	160.924	-0.64689	0.218356	-2.95827	0.00309369	0.0124457
Gdpd5	153.869	-0.646307	0.178427	-3.60888	0.000307518	0.00169762
Ncoa4	1243.5	-0.646257	0.136531	-4.73449	2.19604e-06	2.18229e-05
Senp3	4831.5	-0.645272	0.152261	-4.23923	2.24287e-05	0.000172431
Plekhg4	59.2424	-0.645266	0.254178	-2.54309	0.0109876	0.0356239
Me1	659.642	-0.645028	0.155712	-4.13812	3.5016e-05	0.000254166
Lrp8	658.743	-0.644851	0.159609	-4.04331	5.27011e-05	0.000362906
Chmp4c	369.387	-0.644691	0.148739	-4.33691	1.44503e-05	0.000116805
Cd74	19.5578	-0.644674	0.294727	-2.1542	0.0312246	0.0829673
1700020N01Rik	2.87678	-0.64395	0.266072	-2.28367	0.0223908	0.0636335
Plaur	398.511	-0.643124	0.294387	-2.2459	0.0247104	0.0687729
Ttn	506.574	-0.643055	0.294954	-2.16318	0.0305272	0.0814157
Ush1c	32.2648	-0.643028	0.267856	-2.37511	0.0175437	0.0524689
Gla	362.368	-0.642764	0.128062	-5.01891	5.19644e-07	5.88288e-06
Trpt1	45.7595	-0.642384	0.247595	-2.61094	0.00902931	0.0304159
Ccbl1	154.637	-0.641793	0.160552	-3.99607	6.44037e-05	0.00043514
Gm6654	36.6694	-0.641577	0.249677	-2.57085	0.010145	0.0334639
9130024F11Rik	28.0282	-0.641514	0.2593	-2.46477	0.0137101	0.0426737
Apobec1	170.789	-0.640351	0.171644	-3.72415	0.000195973	0.00115402
Plod2	1881.24	-0.640226	0.132177	-4.84149	1.28868e-06	1.34201e-05
D930048N14Rik	216.604	-0.640105	0.182688	-3.51107	0.000446312	0.00235437
Serac1	503.324	-0.639852	0.15494	-4.13014	3.62549e-05	0.000261663
Dnase2a	226.234	-0.639484	0.161741	-3.95495	7.65498e-05	0.000506425
Mob3a	591.621	-0.639407	0.111477	-5.73718	9.62637e-09	1.53076e-07
Ctsl	3243.12	-0.639005	0.108557	-5.88591	3.95858e-09	6.70846e-08
Kank2	2857.78	-0.63877	0.127859	-4.99677	5.82998e-07	6.52405e-06
Clmn	368.245	-0.638583	0.164436	-3.8834	0.000103007	0.000658239
Anapc10	287.519	-0.638583	0.14214	-4.49161	7.06854e-06	6.20273e-05
Elovl7	191.163	-0.638053	0.183263	-3.47643	0.000508143	0.00263176
Scrn3	255.934	-0.637707	0.159861	-3.98754	6.67626e-05	0.000448508
Fxyd4	6.12036	-0.637552	0.291461	-2.45458	0.0141048	0.0436635
Med13l	2123.14	-0.637538	0.119756	-5.3243	1.01342e-07	1.30378e-06
Upk1a	31.5356	-0.637443	0.292671	-2.24908	0.0245075	0.0683543
Tmprss9	7.86988	-0.637392	0.305684	-2.1757	0.0295777	0.0793966
Egfr	85.3425	-0.637386	0.224954	-2.85201	0.00434432	0.0164655
Ghdc	240.206	-0.636574	0.158955	-4.00529	6.19424e-05	0.000420231
Dyx1c1	57.3693	-0.63651	0.218702	-2.90515	0.00367077	0.0143103
Ccdc78	9.23047	-0.636498	0.306681	-2.11485	0.0344427	0.0897696
Gm11413	11.7729	-0.636376	0.306448	-2.07103	0.0383562	0.09808
Hibch	338.566	-0.63618	0.137784	-4.61785	3.87744e-06	3.62407e-05
1810030O07Rik	654.912	-0.636129	0.0936133	-6.79339	1.09529e-11	2.79427e-10
Ppp1r1b	33.0077	-0.636106	0.282896	-2.2602	0.0238086	0.0667888
Tnfaip2	46.1986	-0.636009	0.292257	-2.21774	0.0265725	0.0729186
Ppic	511.511	-0.635939	0.10518	-6.0433	1.50995e-09	2.72087e-08
Ogfod1	802.942	-0.635857	0.0918639	-6.92036	4.50502e-12	1.2091e-10
Galnt6	585.022	-0.635546	0.139667	-4.54944	5.3789e-06	4.84101e-05
Tgoln1	543.481	-0.634972	0.106696	-5.94951	2.68947e-09	4.67781e-08
Fkbp14	80.4876	-0.634696	0.227823	-2.78287	0.00538807	0.0198251
Mtf2	5703.56	-0.63429	0.113471	-5.59017	2.26847e-08	3.34027e-07
Ulbp1	64.6477	-0.63417	0.201718	-3.13906	0.00169491	0.00746631
Crlf3	1570.66	-0.633611	0.0858969	-7.37672	1.62242e-13	5.26124e-12
Cadm4	387.773	-0.633551	0.166744	-3.80387	0.000142454	0.000873134
Fndc1	37.6571	-0.633268	0.294238	-2.12536	0.0335569	0.0878077
Arl4a	536.853	-0.633096	0.169129	-3.7456	0.000179964	0.00107277
Hibadh	1097.32	-0.632207	0.107646	-5.87313	4.27639e-09	7.22479e-08
Susd1	195.051	-0.631833	0.200039	-3.15474	0.00160639	0.0071258
Lrrc32	12.6235	-0.631779	0.304599	-2.17513	0.0296205	0.0794415
Prmt7	3302.92	-0.63163	0.108204	-5.83755	5.29755e-09	8.77926e-08
Apobec2	70.1167	-0.63141	0.208509	-3.05483	0.00225187	0.00948682
Pura	468.725	-0.631154	0.153901	-4.09934	4.14324e-05	0.000294017
Pecr	557.217	-0.63112	0.120748	-5.22624	1.72992e-07	2.14692e-06
Tmem170	532.904	-0.631044	0.141647	-4.45589	8.35442e-06	7.18593e-05
Ntn5	17.9032	-0.630656	0.289875	-2.16288	0.0305505	0.0814621
Fastkd1	373.418	-0.6305	0.11103	-5.67677	1.37258e-08	2.11342e-07
E2f1	1229.8	-0.630311	0.12222	-5.15799	2.49611e-07	2.99425e-06
Leprel1	35.0826	-0.629747	0.240734	-2.58062	0.00986244	0.032669
2010300C02Rik	35.009	-0.629664	0.266663	-2.36499	0.0180306	0.0536917
Lrrc57	250.963	-0.629121	0.136302	-4.6147	3.93667e-06	3.67526e-05
1810019D21Rik	27.7524	-0.628906	0.284894	-2.24514	0.0247593	0.0688703
Lrch1	333.282	-0.627171	0.133997	-4.67977	2.87204e-06	2.7804e-05
Coq10a	136.505	-0.626906	0.20858	-3.01131	0.00260127	0.0107476
Rln3	126.769	-0.626637	0.154066	-4.05771	4.95561e-05	0.000342679
Rasa3	298.901	-0.626553	0.15069	-4.15772	3.21442e-05	0.00023602
Atp6v1a	3182.92	-0.625707	0.0861753	-7.26055	3.85519e-13	1.19388e-11
Dgka	574.271	-0.625486	0.158182	-3.96111	7.4603e-05	0.000495133
Dlk2	7.0256	-0.624943	0.299892	-2.28629	0.0222372	0.0633276
Ralb	798.607	-0.624826	0.156857	-3.98312	6.80164e-05	0.000456003
Gm4984	24.5739	-0.623945	0.280852	-2.20875	0.0271919	0.0742849
Kank3	969.785	-0.623183	0.164332	-3.79337	0.000148614	0.000904506
Sp110	5.57631	-0.622723	0.284245	-2.08311	0.037241	0.0957627
4933436C20Rik	53.5837	-0.622176	0.228468	-2.72049	0.00651844	0.0232333
Naga	321.912	-0.622074	0.255006	-2.44885	0.0143313	0.0442733
Kalrn	196.03	-0.621378	0.200683	-3.08847	0.00201187	0.0086382
Adam9	796.707	-0.621089	0.0832145	-7.46278	8.47166e-14	2.86543e-12
Proz	2.55016	-0.620516	0.257983	-2.21571	0.0267111	0.0732502
Akap1	2194.62	-0.620382	0.110295	-5.62477	1.8576e-08	2.76743e-07
Wdr59	960.901	-0.619752	0.0781619	-7.92851	2.21782e-15	9.45928e-14
Acp6	1732.31	-0.619545	0.181071	-3.42251	0.000620448	0.00312706
Nphp4	160.901	-0.619411	0.217245	-2.84652	0.00441996	0.0166985
Tnni3	53.3297	-0.619407	0.251789	-2.46675	0.0136346	0.0424867
Zkscan2	49.5504	-0.618865	0.25905	-2.37391	0.0176006	0.052601
Ccdc57	91.7338	-0.618827	0.205001	-3.02831	0.00245927	0.0102275
Dnajc21	2339.25	-0.618652	0.112372	-5.50652	3.6599e-08	5.15446e-07
Def8	2071.95	-0.618391	0.0999052	-6.19034	6.00328e-10	1.16852e-08
Tmem184b	945.132	-0.61827	0.103094	-5.99488	2.03634e-09	3.5987e-08
Mad2l2	414.132	-0.618258	0.168251	-3.67695	0.000236038	0.00135373
Heatr8	20.5906	-0.618071	0.290652	-2.07996	0.0375288	0.0963227
Wnt4	52.4742	-0.617944	0.282907	-2.33828	0.0193727	0.0567668
Bcap29	392.078	-0.617714	0.141109	-4.37805	1.19747e-05	9.90249e-05
Car4	411.765	-0.617412	0.220456	-2.81529	0.00487328	0.0181987
Xrcc5	3691.8	-0.616618	0.103387	-5.96451	2.45368e-09	4.2903e-08
Cybasc3	264.532	-0.616553	0.125475	-4.90931	9.13975e-07	9.83447e-06
Stard5	332.459	-0.614973	0.126531	-4.86013	1.17311e-06	1.2302e-05
Snora74a	13.315	-0.614931	0.3015	-2.0711	0.0383495	0.0980792
Als2cl	468.633	-0.614922	0.145904	-4.21618	2.48471e-05	0.000188304
Mylip	174.796	-0.614111	0.168554	-3.64541	0.000266971	0.00150912
Cct8l1	4.67966	-0.61399	0.290937	-2.09986	0.0357414	0.0924846
Dhtkd1	475.524	-0.612677	0.149873	-4.08765	4.35764e-05	0.000306726
Prelid2	264.808	-0.612385	0.224495	-2.72337	0.00646195	0.0230519
Lamp1	4755.62	-0.612384	0.0680298	-9.00133	2.22996e-19	1.42115e-17
A4galt	453.526	-0.612302	0.158427	-3.87126	0.000108275	0.000687115
Bag4	2109.02	-0.611045	0.0923702	-6.61502	3.7151e-11	8.84869e-10
Phyhip	165.656	-0.610993	0.242456	-2.52842	0.0114578	0.0368371
8430419L09Rik	250.643	-0.610651	0.19499	-3.12598	0.00177211	0.00776493
Gstm1	357.714	-0.610569	0.194638	-3.1417	0.00167972	0.00741123
Sc5d	475.703	-0.609907	0.168089	-3.62875	0.000284794	0.00159134
Ets2	573.322	-0.609462	0.115667	-5.26938	1.36886e-07	1.72345e-06
Pck2	1147.12	-0.609068	0.20454	-2.97919	0.00289007	0.0117699
Cdc37l1	942.946	-0.608554	0.0959078	-6.34485	2.22648e-10	4.69351e-09
Clcn3	2190.6	-0.607961	0.104998	-5.79015	7.03229e-09	1.13911e-07
Pttg1ip	1018.58	-0.607954	0.0895583	-6.78782	1.13841e-11	2.89977e-10
Tnfrsf1b	287.562	-0.607686	0.164221	-3.69879	0.000216627	0.00125682
Pex11a	76.0309	-0.607622	0.18935	-3.21593	0.00130023	0.00595612
Urb2	2913.73	-0.607401	0.156388	-3.88441	0.000102578	0.000656005
Timp3	216.073	-0.607275	0.124862	-4.85793	1.18619e-06	1.24155e-05
Suz12	4413.06	-0.607094	0.0794854	-7.63787	2.20851e-14	8.02943e-13
Fdft1	2433.89	-0.606827	0.103388	-5.8695	4.37116e-09	7.35081e-08
Plekha6	123.077	-0.606296	0.180188	-3.34295	0.000828924	0.00403605
Serp2	24.4176	-0.605933	0.280639	-2.1634	0.0305104	0.0814049
Rbl2	174.948	-0.605392	0.161318	-3.74707	0.00017891	0.00106764
Stoml1	632.902	-0.605168	0.168073	-3.60367	0.000313753	0.00172627
Alg6	427.91	-0.60507	0.121672	-4.972	6.62661e-07	7.33594e-06
Fbxw2	1057.99	-0.604431	0.0879965	-6.86866	6.48089e-12	1.69799e-10
Celf4	251.242	-0.604406	0.147956	-4.08569	4.39465e-05	0.000308935
Fzd5	2656.48	-0.603924	0.0809612	-7.45954	8.6823e-14	2.93068e-12
P2rx5	28.3323	-0.603605	0.253949	-2.35007	0.0187699	0.0554629
Cryga	2.09482	-0.602779	0.250018	-2.91557	0.00355042	0.0139299
Tmem231	804.918	-0.602705	0.128198	-4.70169	2.58012e-06	2.51997e-05
Sh3rf2	26.0956	-0.602667	0.305763	-2.11313	0.0345892	0.0900805
Dgke	615.955	-0.602579	0.271602	-2.24159	0.0249879	0.069401
Lrrc48	62.4019	-0.602543	0.250106	-2.41899	0.0155636	0.0474499
Rab5b	1242.91	-0.60199	0.0899422	-6.69289	2.18808e-11	5.34267e-10
Esco2	2501.39	-0.601824	0.124706	-4.82597	1.39323e-06	1.44135e-05
Slc44a3	66.3154	-0.601804	0.262912	-2.26902	0.0232672	0.0656157
Ppp2r5b	400.401	-0.601614	0.115936	-5.18957	2.1078e-07	2.57714e-06
Mcam	1138.19	-0.60152	0.153275	-3.92508	8.66995e-05	0.000565413
Krt18	1167.25	-0.601117	0.214919	-2.81701	0.00484725	0.0181097
Brca1	3420.71	-0.60093	0.102105	-5.88568	3.96423e-09	6.71114e-08
Plcd3	334.99	-0.600694	0.150486	-3.99446	6.48429e-05	0.00043757
N4bp1	3453.9	-0.600456	0.078164	-7.68182	1.56849e-14	5.88397e-13
Tyk2	742.233	-0.600432	0.113261	-5.30061	1.15418e-07	1.46884e-06
Prkar2a	2132.41	-0.600327	0.0911724	-6.58425	4.57192e-11	1.0689e-09
Scarb2	1333.98	-0.599965	0.122982	-4.8796	1.06301e-06	1.12474e-05
Sept9	3319.54	-0.59937	0.145379	-4.1252	3.70419e-05	0.000266164
Slc25a13	2462.65	-0.599224	0.0939634	-6.37697	1.80628e-10	3.852e-09
Pde4d	322.661	-0.59907	0.135285	-4.42579	9.60916e-06	8.12961e-05
Orc1	1577.66	-0.598822	0.09552	-6.26928	3.62732e-10	7.32834e-09
Zfyve21	556.271	-0.597967	0.150636	-3.96922	7.21092e-05	0.000480393
Degs1	1070.05	-0.597946	0.0973662	-6.14124	8.18791e-10	1.54811e-08
Lnpep	933.072	-0.597144	0.124117	-4.8098	1.51079e-06	1.55178e-05
Tmem161a	627.042	-0.596963	0.133481	-4.47173	7.75886e-06	6.73332e-05
Cnot10	2075.43	-0.596763	0.125595	-4.75202	2.01398e-06	2.01716e-05
Tnip1	1225.02	-0.59665	0.116948	-5.10282	3.34632e-07	3.94531e-06
Ccdc19	45.938	-0.596571	0.255498	-2.36376	0.0180906	0.0538314
Apod	64.5106	-0.596504	0.259448	-2.30297	0.0212804	0.0610572
Il17b	21.9526	-0.595992	0.288568	-2.09528	0.0361461	0.093369
Rad51b	118.672	-0.595973	0.200097	-2.9778	0.00290321	0.01181
2900041M22Rik	44.6899	-0.595641	0.251853	-2.35879	0.0183349	0.0543923
Sec11c	119.444	-0.595585	0.168808	-3.52646	0.000421161	0.00223383
Gm10664	645.252	-0.595518	0.157634	-3.78073	0.000156371	0.000946137
Gm10677	3.1828	-0.595387	0.273747	-3.06987	0.00214149	0.00908908
Acbd4	190.583	-0.59526	0.179459	-3.32326	0.000889723	0.00429157
Wdr76	1399.56	-0.595107	0.120781	-4.92689	8.35471e-07	9.07852e-06
Capn2	1123.37	-0.594821	0.143783	-4.13955	3.47991e-05	0.000253081
Ncoa3	4531.7	-0.5946	0.115274	-5.15866	2.48727e-07	2.98799e-06
Hscb	256.226	-0.594237	0.148886	-3.99183	6.55666e-05	0.000441731
Pga5	54.2039	-0.593244	0.23819	-2.51389	0.0119409	0.0380935
Dmrt1	517.18	-0.59298	0.205496	-2.88439	0.00392172	0.0151112
Znrd1as	217.453	-0.592891	0.150899	-3.92943	8.51466e-05	0.000556386
Ero1lb	110.291	-0.592493	0.223933	-2.64777	0.00810237	0.0278099
Tmbim1	413.351	-0.592037	0.136099	-4.3522	1.3478e-05	0.000109915
Zfp819	240.329	-0.591938	0.259013	-2.28815	0.0221289	0.0630846
Cc2d1a	682.005	-0.591709	0.105065	-5.63174	1.78396e-08	2.67692e-07
Mkrn2	663.351	-0.591307	0.0918022	-6.44015	1.19358e-10	2.61289e-09
Vangl1	698.707	-0.591169	0.120498	-4.90818	9.19277e-07	9.86579e-06
Flrt1	24.887	-0.591146	0.280678	-2.08202	0.037341	0.0959599
Plscr1	534.526	-0.590105	0.117434	-5.02319	5.08198e-07	5.77708e-06
Gm8615	82.0585	-0.589086	0.207321	-2.84926	0.0043821	0.0165821
Rps6ka4	438.474	-0.589023	0.138205	-4.26382	2.00958e-05	0.000156685
Sorbs3	182.478	-0.588974	0.174593	-3.37881	0.000728005	0.00359774
G530011O06Rik	64.4317	-0.588859	0.263607	-2.22006	0.0264147	0.0725579
Grasp	403.349	-0.58813	0.199107	-2.954	0.00313681	0.0125823
Matn3	126.25	-0.588104	0.250488	-2.34958	0.0187945	0.0555059
Itpk1	2511.48	-0.587909	0.122205	-4.81206	1.49383e-06	1.53627e-05
Smagp	550.995	-0.5879	0.183627	-3.20948	0.00132978	0.00605831
Arfgap3	216.881	-0.587761	0.147254	-3.99107	6.57747e-05	0.000442591
Smad2	1724.92	-0.587602	0.0993598	-5.9138	3.34307e-09	5.74201e-08
Capn1	897.433	-0.587511	0.116342	-5.0503	4.41125e-07	5.07756e-06
Cacng6	140.736	-0.587425	0.196609	-2.98541	0.00283202	0.0115735
Ezh1	775.718	-0.587372	0.101008	-5.81496	6.06501e-09	9.93146e-08
Tex2	747.851	-0.587267	0.103831	-5.65658	1.54418e-08	2.35348e-07
Ehhadh	44.8263	-0.587151	0.230827	-2.52477	0.0115773	0.0371634
Gstz1	323.554	-0.586655	0.130235	-4.50572	6.61493e-06	5.84821e-05
Elk3	255.754	-0.586278	0.167614	-3.50103	0.000463459	0.00243316
Morn3	6.39068	-0.586041	0.302638	-2.14854	0.0316711	0.0838836
Rasl10a	30.5492	-0.58575	0.272465	-2.1798	0.0292725	0.0787567
Mt2	3920.43	-0.585346	0.27823	-2.12693	0.0334261	0.087534
Atp1a3	1580.42	-0.58532	0.174663	-3.35247	0.000800932	0.00391361
Zap70	66.23	-0.584887	0.21155	-2.76122	0.00575855	0.0209501
Ift46	988.51	-0.583972	0.08294	-7.04175	1.89843e-12	5.35925e-11
Wwox	97.6607	-0.58363	0.182832	-3.18411	0.00145198	0.0065357
Vmac	358.654	-0.583584	0.114366	-5.10168	3.36659e-07	3.96637e-06
Sult5a1	24.6617	-0.583478	0.271767	-2.159	0.0308502	0.0821576
Msc	71.0423	-0.583442	0.281676	-2.06617	0.0388127	0.0989379
Vamp1	61.9822	-0.583347	0.230157	-2.54629	0.0108876	0.0353414
Pnp	1829.21	-0.583291	0.166552	-3.50524	0.000456202	0.00240041
Necap1	962.895	-0.582988	0.109264	-5.33486	9.56207e-08	1.23692e-06
F2	37.6525	-0.582948	0.26166	-2.21639	0.0266647	0.0731473
March2	289.953	-0.582909	0.136733	-4.26301	2.01695e-05	0.000157185
Prss41	98.7228	-0.582361	0.221438	-2.63737	0.00835521	0.0285471
Rabggta	810.654	-0.58213	0.121431	-4.79568	1.62128e-06	1.65088e-05
Utp14b	491.645	-0.582008	0.132505	-4.39262	1.11992e-05	9.31258e-05
Snapc1	274.417	-0.5819	0.137666	-4.22563	2.38273e-05	0.000181744
Slc25a19	517.412	-0.581626	0.137955	-4.2174	2.47132e-05	0.000187376
Dlec1	23.6285	-0.581533	0.27539	-2.11286	0.0346128	0.0901275
Zc3hav1	454.614	-0.578813	0.215451	-2.68326	0.00729086	0.0254856
Tm7sf2	324.543	-0.578515	0.1745	-3.31396	0.000919857	0.00441371
Ocel1	57.5835	-0.57824	0.225853	-2.55656	0.0105713	0.034597
Nptx2	629.135	-0.577926	0.172121	-3.36193	0.00077399	0.00379432
Plekhh2	193.222	-0.577914	0.154374	-3.73977	0.000184186	0.00109359
Ech1	780.129	-0.577683	0.0886559	-6.51542	7.24848e-11	1.64345e-09
Slc17a5	190.576	-0.577397	0.171715	-3.35974	0.000780148	0.00382337
Praf2	530.741	-0.57702	0.100612	-5.73464	9.77177e-09	1.55089e-07
Rinl	464.602	-0.576859	0.173661	-3.32346	0.000889098	0.00428981
Itgb6	1.74581	-0.576772	0.232155	-2.76799	0.00564035	0.0205963
Tmem213	4.47978	-0.575918	0.278923	-2.1863	0.0287937	0.0777092
Il13ra1	77.7516	-0.575648	0.231988	-2.4816	0.0130793	0.0410978
Slc25a30	380.139	-0.575593	0.225923	-2.55612	0.0105848	0.0346307
Renbp	516.339	-0.575208	0.154886	-3.7155	0.000202803	0.00119008
Insl3	9.27953	-0.575085	0.291157	-2.1117	0.0347123	0.0903297
Atg14	663.553	-0.574358	0.0991788	-5.78958	7.05642e-09	1.14135e-07
Rpusd1	242.361	-0.574315	0.138764	-4.13951	3.48051e-05	0.000253081
Rrbp1	5687.19	-0.574258	0.0880323	-6.52339	6.8735e-11	1.56704e-09
Ocrl	707.901	-0.574179	0.0928771	-6.18071	6.38144e-10	1.2392e-08
Ap1s1	874.766	-0.57405	0.097158	-5.90886	3.44492e-09	5.90465e-08
Slc9a3r2	281.576	-0.573941	0.140191	-4.0933	4.2528e-05	0.000300757
Synm	309.966	-0.57356	0.18555	-3.08728	0.00201998	0.00866902
Xab2	2519.5	-0.573452	0.101585	-5.64507	1.65113e-08	2.49803e-07
Erbb3	509.111	-0.573025	0.145163	-3.94884	7.85304e-05	0.000516762
Mef2d	969.428	-0.571065	0.133318	-4.28357	1.83919e-05	0.000145113
2610020H08Rik	193.15	-0.570957	0.224666	-2.54363	0.0109707	0.0355832
Elovl5	2224.11	-0.570677	0.0804201	-7.09604	1.28381e-12	3.71766e-11
Vdac3	2644.7	-0.57038	0.0634827	-8.98443	2.60083e-19	1.65113e-17
Fam65c	9.28535	-0.569834	0.295093	-2.09851	0.0358603	0.0927614
Gss	420.803	-0.56974	0.115651	-4.92572	8.405e-07	9.12117e-06
Mmp23	68.3252	-0.569425	0.218963	-2.60289	0.00924421	0.0310195
Pxk	337.051	-0.56894	0.104263	-5.45467	4.90646e-08	6.72641e-07
Elmo3	99.0134	-0.568882	0.224955	-2.54108	0.011051	0.0358013
Stac2	271.893	-0.568651	0.223786	-2.55387	0.0106532	0.0348063
Arhgef15	220.617	-0.568603	0.147409	-3.85354	0.000116421	0.000733449
Syt9	565.519	-0.568541	0.126174	-4.50583	6.61139e-06	5.84821e-05
Tns3	4002.11	-0.56759	0.18267	-3.10855	0.00188007	0.0081772
Itpr1	1935.31	-0.567467	0.0820283	-6.91836	4.56906e-12	1.22292e-10
Kcnu1	6.51903	-0.567366	0.294489	-2.08646	0.0369369	0.0950843
Zfp383	351.231	-0.566861	0.183458	-3.08972	0.00200346	0.00861175
Ovol1	25.2798	-0.56647	0.277407	-2.08826	0.0367748	0.094726
Tbc1d2	211.971	-0.566458	0.162156	-3.49434	0.000475242	0.00248317
Snora23	5.17229	-0.566294	0.297999	-2.06587	0.0388407	0.0989816
Cdc16	1784.09	-0.565596	0.0738501	-7.65815	1.88632e-14	6.98108e-13
Aff1	1268.12	-0.565166	0.115753	-4.88113	1.05481e-06	1.11894e-05
Orai1	234.502	-0.56437	0.137351	-4.10871	3.97881e-05	0.00028369
Slco4a1	180.805	-0.564252	0.224841	-2.5054	0.0122312	0.0389146
Cd79a	42.7669	-0.563518	0.262126	-2.13208	0.033	0.0866663
Hoxc13	38.3197	-0.563326	0.236542	-2.36913	0.0178299	0.053193
C130074G19Rik	104.215	-0.563284	0.22276	-2.55175	0.0107182	0.0349496
Rcn1	1633.93	-0.562801	0.14522	-3.87397	0.000107077	0.000680558
Ccdc117	1429.14	-0.562591	0.136271	-4.12898	3.64376e-05	0.000262637
Gramd1b	252.482	-0.562534	0.141332	-3.9799	6.89456e-05	0.000461296
Six4	1127.14	-0.56226	0.131536	-4.27527	1.90909e-05	0.000149983
Acox3	147.124	-0.562183	0.154703	-3.63466	0.000278345	0.00156006
Rell1	529.93	-0.561841	0.122031	-4.60376	4.14938e-06	3.8499e-05
Myo1h	25.8923	-0.560861	0.269956	-2.08589	0.0369885	0.0952022
Ssfa2	654.742	-0.560696	0.0940437	-5.96069	2.51172e-09	4.38251e-08
Slc9a5	461.534	-0.560478	0.23307	-2.40449	0.016195	0.0490755
Mybl1	413.887	-0.560213	0.194792	-2.87428	0.00404944	0.0155225
Pigyl	297.488	-0.560093	0.172481	-3.24784	0.00116283	0.0053945
Litaf	810.282	-0.559813	0.132987	-4.21019	2.55155e-05	0.00019275
Cyba	356.849	-0.559766	0.187555	-2.98839	0.00280455	0.0114868
Mrps31	920.992	-0.559734	0.101784	-5.49883	3.82322e-08	5.35251e-07
Spag9	1102.51	-0.55957	0.122355	-4.57305	4.80671e-06	4.39068e-05
Piga	659.779	-0.559404	0.142028	-3.93973	8.15741e-05	0.000534947
Sec14l2	140.53	-0.558398	0.157269	-3.55101	0.000383758	0.0020586
Slc4a11	261.317	-0.558069	0.206905	-2.69383	0.00706353	0.0248753
Map1a	1153.6	-0.557381	0.15746	-3.54036	0.000399579	0.00213307
Ggcx	172.333	-0.556982	0.161619	-3.44125	0.000579037	0.00294532
Pml	3463.2	-0.556822	0.153344	-3.63436	0.000278671	0.00156135
Polb	381.795	-0.556511	0.109254	-5.09291	3.52603e-07	4.13651e-06
Sgms1	522.88	-0.556229	0.12439	-4.4726	7.72756e-06	6.70969e-05
Lrrn4cl	41.0744	-0.555719	0.241114	-2.31041	0.0208655	0.0600323
Pmvk	643.726	-0.555196	0.171928	-3.23004	0.00123771	0.00570275
Ltbp3	130.161	-0.555075	0.251057	-2.22706	0.0259433	0.0716086
Cln8	552.451	-0.555046	0.130492	-4.25256	2.11344e-05	0.000163393
A630095N17Rik	3.49575	-0.554906	0.251834	-2.1271	0.0334115	0.0875243
Sdcbp2	45.4816	-0.554588	0.236783	-2.34768	0.0188905	0.0557196
Foxo6	90.9899	-0.553398	0.222786	-2.47967	0.0131503	0.0412815
Hsf2bp	887.578	-0.553311	0.142883	-3.87231	0.000107809	0.000684687
Mospd2	254.421	-0.553256	0.13234	-4.18047	2.90913e-05	0.000216591
Tnfaip3	52.838	-0.553188	0.253313	-2.19017	0.0285122	0.0771765
Myo5c	330.062	-0.551654	0.155146	-3.55473	0.000378364	0.00203429
Eps8	500.256	-0.551557	0.0995674	-5.53778	3.06336e-08	4.39303e-07
Plvap	110.106	-0.551551	0.20563	-2.69021	0.00714072	0.0250936
Sgms2	48.1536	-0.551403	0.230406	-2.39549	0.0165979	0.0500668
Lss	1487.13	-0.551388	0.133496	-4.1311	3.61037e-05	0.000260881
Creg1	148.949	-0.55133	0.191331	-2.88252	0.00394504	0.0151717
Gm5617	120.371	-0.551234	0.158243	-3.4732	0.000514293	0.0026611
Bre	801.682	-0.550732	0.130583	-4.21771	2.46791e-05	0.000187289
Sh3pxd2a	1222.07	-0.550674	0.174869	-3.15547	0.00160238	0.00711181
Abcc5	1765.7	-0.549695	0.133683	-4.11144	3.93201e-05	0.000280595
Ckb	3135.99	-0.54968	0.125478	-4.38227	1.17451e-05	9.73703e-05
Prkcz	616.618	-0.549659	0.157252	-3.4974	0.000469818	0.00246106
Dna2	1417.12	-0.549509	0.0814635	-6.74502	1.53003e-11	3.83226e-10
Pkd1l2	3.82552	-0.549491	0.266321	-2.27376	0.0229802	0.0649694
Plac8	96.2056	-0.549224	0.248746	-2.22191	0.0262896	0.0723227
Alkbh2	317.154	-0.54912	0.160304	-3.42637	0.000611712	0.00308491
Got1	3048.35	-0.548594	0.105807	-5.18508	2.15926e-07	2.63226e-06
Zfpm1	273.644	-0.548277	0.159134	-3.44706	0.000566726	0.0028934
Rfwd3	4502.83	-0.548116	0.105357	-5.20236	1.96771e-07	2.4202e-06
Poglut1	1621.66	-0.547741	0.116197	-4.71419	2.42678e-06	2.38715e-05
Catsper2	41.5291	-0.546873	0.251498	-2.17271	0.0298024	0.079831
Coq6	415.411	-0.546782	0.119002	-4.59349	4.35885e-06	4.01939e-05
Rrn3	4688.35	-0.546614	0.13848	-3.94793	7.883e-05	0.000518394
Ddx43	162.433	-0.544866	0.183354	-2.96733	0.003004	0.0121468
Pdpr	599.163	-0.544815	0.117716	-4.62691	3.71157e-06	3.48885e-05
Tbc1d10b	1906.27	-0.544449	0.0859809	-6.33257	2.41114e-10	5.03139e-09
Acads	969.866	-0.544447	0.129579	-4.20167	2.64949e-05	0.000198965
Ptprj	366.781	-0.544109	0.136264	-3.99171	6.55991e-05	0.00044177
Rasa4	255.433	-0.54341	0.184348	-2.95574	0.00311924	0.012524
Ifi30	940.044	-0.543234	0.169937	-3.19691	0.00138906	0.0062885
Dstyk	473.824	-0.542882	0.190395	-2.85124	0.00435484	0.0165016
Rnf2	2002.82	-0.542491	0.102455	-5.2947	1.19212e-07	1.51363e-06
Leng1	160.459	-0.541846	0.171397	-3.16352	0.00155875	0.00695244
Pianp	325.112	-0.54115	0.173702	-3.11742	0.00182441	0.00796236
Malat1	14011	-0.540748	0.196778	-2.74995	0.00596036	0.021556
Slc26a2	454.554	-0.540612	0.112798	-4.7912	1.6579e-06	1.68578e-05
Frmd6	404.242	-0.539868	0.116335	-4.64018	3.48101e-06	3.29648e-05
Eng	461.309	-0.53974	0.11461	-4.70639	2.52141e-06	2.46993e-05
Dgkh	482.2	-0.53965	0.136601	-3.9501	7.81181e-05	0.000514943
Taf1	2444.43	-0.539542	0.0838849	-6.43188	1.26039e-10	2.74822e-09
Phf20	3046.36	-0.539385	0.0859465	-6.27597	3.47463e-10	7.03709e-09
Fam161a	61.04	-0.53938	0.222593	-2.42871	0.0151526	0.0463509
Ints10	1550.77	-0.539305	0.0763625	-7.06196	1.64176e-12	4.67221e-11
Pmepa1	404.921	-0.539145	0.151123	-3.56973	0.000357348	0.001936
Plek2	69.1256	-0.539028	0.223116	-2.41554	0.015712	0.0478227
Rap1gap2	203.229	-0.538305	0.193952	-2.7742	0.00553381	0.020289
Neil2	185.353	-0.538136	0.232665	-2.31522	0.0206007	0.0594655
Ubxn7	3036.2	-0.537833	0.105	-5.1224	3.01673e-07	3.57204e-06
Ubtd1	320.202	-0.537759	0.146539	-3.66952	0.000243005	0.00138694
Xkr8	154.62	-0.537535	0.183466	-2.93112	0.00337747	0.013385
Gm16516	65.1955	-0.537227	0.220314	-2.45191	0.0142101	0.0439647
Trappc10	779.912	-0.536461	0.0942525	-5.69079	1.26453e-08	1.95984e-07
Ppp2r5a	1287.82	-0.536424	0.12397	-4.32773	1.50655e-05	0.000121244
Cep57l1	380.459	-0.536317	0.110285	-4.8611	1.16735e-06	1.22494e-05
Rps6ka1	3918.57	-0.53625	0.108816	-4.9284	8.29067e-07	9.02082e-06
Myl6b	82.8131	-0.535595	0.189134	-2.83713	0.00455207	0.0171544
Rhpn1	103.634	-0.535522	0.204628	-2.60925	0.00907399	0.0305539
Cyb5b	3066.38	-0.535332	0.09022	-5.93312	2.97239e-09	5.14818e-08
Afmid	61.8187	-0.535253	0.226755	-2.35098	0.018724	0.0553373
Pcx	375.803	-0.535158	0.132086	-4.05158	5.08733e-05	0.000350905
Bhmt2	1.92017	-0.534973	0.242541	-2.22048	0.0263864	0.0724988
Bin1	304.218	-0.534717	0.173171	-3.08536	0.00203308	0.00871184
Gskip	138.588	-0.534235	0.174788	-3.05525	0.00224874	0.00948088
Zfp712	86.3933	-0.534222	0.239405	-2.22764	0.0259046	0.0715138
Epb4.1l4a	976.154	-0.534197	0.147686	-3.61542	0.000299859	0.00166313
Zfp330	1414.6	-0.534125	0.0945038	-5.65196	1.58628e-08	2.41098e-07
Atf6	1012.97	-0.533715	0.146891	-3.63368	0.000279409	0.00156442
Acpl2	135.176	-0.533371	0.212749	-2.49791	0.0124929	0.0395565
Naif1	152.462	-0.532484	0.187732	-2.83838	0.00453425	0.0170912
Uhmk1	430.568	-0.532465	0.139395	-3.81923	0.000133869	0.000829755
Dusp12	571.6	-0.531865	0.132331	-4.01969	5.82753e-05	0.000397476
Ntpcr	177.682	-0.531712	0.166787	-3.19069	0.00141932	0.00640965
Gba	366.88	-0.531623	0.106195	-5.0048	5.59204e-07	6.27053e-06
Ptger2	4.4533	-0.531282	0.288086	-2.11982	0.0340211	0.0889095
Arhgap30	145.161	-0.531173	0.208857	-2.5431	0.0109874	0.0356239
Gls2	623.809	-0.531076	0.106	-5.01025	5.43606e-07	6.11224e-06
Acy3	94.2862	-0.530997	0.239309	-2.21155	0.0269976	0.0738765
Ppargc1b	214.675	-0.530942	0.137168	-3.86864	0.000109446	0.000693745
Fam210b	169.755	-0.530752	0.188023	-2.82221	0.00476944	0.0178513
Hus1	1132.37	-0.53009	0.114618	-4.62459	3.75346e-06	3.52215e-05
Gde1	457.179	-0.529998	0.0956922	-5.53779	3.06311e-08	4.39303e-07
Sugp2	811.988	-0.529879	0.16862	-3.14221	0.00167677	0.0074002
Rmnd5b	858.843	-0.529681	0.160762	-3.29856	0.00097182	0.00461475
Ccs	609.147	-0.529586	0.11448	-4.62691	3.71162e-06	3.48885e-05
Lgalsl	515.373	-0.529445	0.126102	-4.19934	2.67693e-05	0.000200843
Timp2	196.081	-0.528964	0.192944	-2.74148	0.00611638	0.0219998
Reep1	206.23	-0.52876	0.200775	-2.62862	0.00857317	0.029135
Tmem170b	350.707	-0.528697	0.173453	-3.04819	0.00230227	0.00966461
Jph2	98.8971	-0.528417	0.255134	-2.12286	0.0337654	0.0882832
1700007K13Rik	207.733	-0.528125	0.208075	-2.53959	0.0110983	0.035884
Tmem120a	592.521	-0.527159	0.120802	-4.3657	1.26715e-05	0.000104125
Gabpa	2780.69	-0.525851	0.0852567	-6.16762	6.93261e-10	1.32679e-08
Syngr1	587.269	-0.52554	0.126144	-4.16982	3.04837e-05	0.000225029
Mov10l1	308.226	-0.525421	0.133979	-3.91923	8.88324e-05	0.000577141
Tmsb4x	3623.83	-0.524941	0.160514	-3.2732	0.00106339	0.00498221
Adcy3	430.062	-0.524746	0.131454	-3.99132	6.57076e-05	0.00044232
Dnm1	278	-0.524698	0.24107	-2.17905	0.0293277	0.0788746
Zfyve28	224.043	-0.522857	0.164761	-3.16841	0.00153277	0.00685264
Gemin2	571.244	-0.522405	0.13844	-3.77447	0.000160351	0.000967382
Phgdh	5059.21	-0.522246	0.0913721	-5.71588	1.09141e-08	1.71243e-07
5730507C01Rik	208.21	-0.521948	0.19169	-2.72496	0.00643098	0.0229612
Zbtb8b	143.234	-0.521917	0.178066	-2.92797	0.00341181	0.0134855
Ctnna1	10148	-0.521497	0.0788592	-6.61317	3.76166e-11	8.92097e-10
Gm13128	1.58648	-0.521483	0.208166	-2.12048	0.0339657	0.0887788
Tnpo2	4494.33	-0.520682	0.0925702	-5.62494	1.85571e-08	2.76743e-07
Zfp459	391.779	-0.52066	0.157893	-3.30165	0.000961176	0.00457209
Tmem38b	282.63	-0.520218	0.140375	-3.70543	0.000211034	0.00123017
Hapln4	164.289	-0.520155	0.158137	-3.29276	0.000992088	0.00469436
Hhex	157.041	-0.519598	0.146295	-3.5533	0.000380426	0.00204272
Egln1	1216.37	-0.519377	0.205179	-2.534	0.011277	0.0362984
Zfp473	943.649	-0.51921	0.133346	-3.89616	9.77284e-05	0.000628891
Zmym6	549.456	-0.519176	0.161923	-3.20591	0.00134635	0.00612536
3110056K07Rik	61.4097	-0.519041	0.2073	-2.50053	0.0124008	0.0393328
Ctsd	3571.14	-0.518899	0.0784985	-6.61029	3.83563e-11	9.07032e-10
Glul	5471.08	-0.518682	0.135245	-3.83516	0.000125481	0.000782464
Blnk	65.7066	-0.517333	0.216592	-2.39974	0.0164067	0.049635
Ostm1	451.7	-0.516853	0.166448	-3.10482	0.00190396	0.00825498
Pcyt2	656.783	-0.516768	0.135416	-3.81733	0.000134904	0.000834304
Amacr	259.564	-0.51629	0.160734	-3.21238	0.0013164	0.00601172
Csnk1e	1689	-0.515903	0.135567	-3.80404	0.000142357	0.00087286
Pcsk9	178.977	-0.515901	0.243744	-2.11971	0.0340304	0.0889196
Atg9b	165.417	-0.51567	0.190484	-2.70407	0.0068495	0.0242614
Nradd	210.337	-0.515634	0.147025	-3.5072	0.000452854	0.00238507
Tmem66	906.074	-0.515602	0.120047	-4.29451	1.75081e-05	0.000138937
Ranbp17	835.813	-0.515393	0.130319	-3.95438	7.67331e-05	0.000507434
Yipf2	138.692	-0.515223	0.209919	-2.45481	0.014096	0.0436527
Nron	1.74487	-0.514524	0.232748	-2.15803	0.0309255	0.0823315
Smug1	339.235	-0.513852	0.154152	-3.33319	0.000858555	0.00415825
M6pr	2290.9	-0.513213	0.0768552	-6.67796	2.42292e-11	5.88128e-10
Mettl15	81.6082	-0.513125	0.221518	-2.30971	0.020904	0.0601326
2300002M23Rik	3.55199	-0.512773	0.236764	-3.06723	0.00216054	0.00916051
Ell2	1037.83	-0.512563	0.093266	-5.4954	3.89815e-08	5.44817e-07
Aprt	1994.6	-0.512214	0.124522	-4.11443	3.88143e-05	0.000277586
Ptgfrn	2893.15	-0.512182	0.122977	-4.16529	3.10956e-05	0.000229136
Slc6a6	3049.8	-0.5118	0.0832492	-6.14805	7.84395e-10	1.48477e-08
Deptor	518.695	-0.511738	0.113903	-4.49234	7.04455e-06	6.18678e-05
Cd1d1	73.5256	-0.511648	0.197554	-2.57979	0.00988604	0.032734
Dap3	2313.28	-0.510637	0.0870526	-5.86631	4.45611e-09	7.46726e-08
Acadsb	554.812	-0.50975	0.117565	-4.33619	1.44972e-05	0.00011707
Slc12a7	2170.78	-0.509669	0.149248	-3.41482	0.000638243	0.00320695
B930041F14Rik	152.059	-0.509525	0.213081	-2.39374	0.0166775	0.0502518
Pitpnc1	1628.32	-0.509481	0.131414	-3.87756	0.00010551	0.000672412
Cabp1	228.421	-0.509326	0.183286	-2.78386	0.00537162	0.019769
Afg3l2	2152.4	-0.509171	0.0669324	-7.60749	2.79461e-14	9.98438e-13
Mks1	314.153	-0.508633	0.147773	-3.44172	0.000578025	0.00294199
Cpeb4	98.0075	-0.508292	0.173634	-2.91875	0.00351437	0.0138082
Cotl1	1102.87	-0.507887	0.161739	-3.13931	0.00169345	0.00746186
Sgk3	197.143	-0.507405	0.156198	-3.24848	0.00116025	0.00538559
Mettl5	538.031	-0.507285	0.121665	-4.17237	3.0145e-05	0.000222728
Klk1b22	1.4584	-0.506807	0.212836	-2.50871	0.0121175	0.0385972
Adad2	146.443	-0.506711	0.168997	-2.99601	0.00273542	0.0112251
Capsl	83.8669	-0.505976	0.223782	-2.26147	0.0237301	0.0666137
Frs3	192.333	-0.505399	0.198411	-2.5474	0.0108529	0.0352634
Cryaa	1.9683	-0.505144	0.233617	-2.20113	0.0277271	0.0755095
Chd2	2022.25	-0.505137	0.122024	-4.13935	3.48294e-05	0.000253146
Ppfia3	233.019	-0.504111	0.191502	-2.63434	0.00843007	0.0287434
Fermt2	2151.15	-0.504011	0.0562099	-8.9665	3.06081e-19	1.92831e-17
Spcs3	1920.46	-0.503821	0.0900879	-5.59201	2.24452e-08	3.31378e-07
Actn4	13643	-0.503609	0.154859	-3.2542	0.00113712	0.00528861
Anxa7	1695.15	-0.503524	0.0984259	-5.11641	3.11409e-07	3.67676e-06
Zbed6	1748.65	-0.503345	0.13098	-3.84278	0.000121651	0.00076146
Sdf2l1	580.214	-0.503123	0.123567	-4.07302	4.6407e-05	0.000324024
Atp5s	150.327	-0.503109	0.198314	-2.53841	0.0111357	0.035977
Eed	2704.75	-0.503011	0.137297	-3.6653	0.000247051	0.00140701
Lysmd4	143.985	-0.502701	0.192072	-2.61367	0.00895761	0.0302608
Rpp25	780.277	-0.502686	0.180087	-2.79088	0.00525646	0.0194145
Flad1	435.922	-0.502598	0.108659	-4.62634	3.72191e-06	3.49652e-05
Sgol2	2742.27	-0.502554	0.141056	-3.56285	0.000366849	0.00198012
Nubpl	399.875	-0.502516	0.107683	-4.66541	3.08003e-06	2.95747e-05
Gmcl1	743.907	-0.502508	0.11153	-4.50589	6.60958e-06	5.84821e-05
Slc19a2	1304.24	-0.502143	0.108508	-4.62714	3.70751e-06	3.48885e-05
Sap30	1394.53	-0.501804	0.0969292	-5.17749	2.24886e-07	2.72738e-06
Phf16	1104.75	-0.501623	0.116869	-4.29247	1.76695e-05	0.000140083
Baat	2.52274	-0.501523	0.234679	-2.33647	0.019467	0.0569518
Ssbp4	1835.14	-0.501479	0.128784	-3.89472	9.83124e-05	0.000632156
Tm7sf3	1829.98	-0.501297	0.109206	-4.59045	4.42284e-06	4.07158e-05
Slc39a3	149.845	-0.500807	0.169099	-2.96431	0.00303365	0.0122429
Llgl2	2081.9	-0.500557	0.0965153	-5.18716	2.13527e-07	2.60686e-06
Taf5l	1849.64	-0.500393	0.105363	-4.74933	2.04093e-06	2.04291e-05
Rnf181	1242.1	-0.50024	0.118808	-4.21051	2.54794e-05	0.000192565
Sccpdh	322.982	-0.500071	0.196193	-2.54683	0.0108705	0.0353067
Tom1	513.193	-0.499997	0.14895	-3.35743	0.00078671	0.0038521
Naa11	314.605	-0.499932	0.128393	-3.89047	0.000100052	0.000642342
Hk2	8867.25	-0.499836	0.109871	-4.54996	5.3655e-06	4.83249e-05
Stat6	621.087	-0.499368	0.0834591	-5.98208	2.20306e-09	3.88501e-08
Lipe	90.2923	-0.499162	0.191342	-2.61214	0.00899761	0.0303649
Vps35	4041.97	-0.499008	0.0937241	-5.32385	1.01593e-07	1.30599e-06
Adam15	437.259	-0.498276	0.133317	-3.73649	0.000186604	0.00110556
Cog4	1786.09	-0.498041	0.0968437	-5.14259	2.70976e-07	3.23174e-06
Vps39	928.884	-0.497628	0.115359	-4.31377	1.60494e-05	0.000128224
Loxl2	956.323	-0.497433	0.178002	-2.79049	0.0052629	0.0194295
Ap4m1	219.87	-0.496885	0.201818	-2.46067	0.0138679	0.0430755
Anln	4573.36	-0.496707	0.079596	-6.24055	4.3603e-10	8.69217e-09
Hist1h2bc	119.883	-0.496393	0.220762	-2.24152	0.0249921	0.069401
Tmem106b	604.673	-0.496079	0.195468	-2.5375	0.0111647	0.0360634
Eif4ebp1	4968.27	-0.495642	0.17515	-2.83113	0.0046384	0.017432
Cers4	380.244	-0.49562	0.160756	-3.08179	0.00205761	0.00880096
Clock	501.52	-0.495363	0.116376	-4.25505	2.09003e-05	0.000161887
Gm14325	592.875	-0.495064	0.138221	-3.58024	0.000343281	0.00187312
Acly	11481.6	-0.494776	0.0702592	-7.04231	1.89077e-12	5.35318e-11
Gtf2e2	1402.9	-0.494505	0.0904763	-5.46485	4.63285e-08	6.3865e-07
Pfkfb2	268.834	-0.494274	0.141922	-3.48194	0.000497789	0.00258462
Pvt1	175.043	-0.493953	0.233634	-2.11865	0.0341198	0.0890828
Ccdc111	303.689	-0.493937	0.165962	-2.97444	0.00293521	0.0119038
Prosc	1121.65	-0.493569	0.122069	-4.043	5.27705e-05	0.000363232
Siah2	137.031	-0.493378	0.189242	-2.60472	0.00919487	0.0308916
Pkn1	782.384	-0.493341	0.107757	-4.57797	4.69511e-06	4.29349e-05
Zfp382	145.688	-0.493314	0.184367	-2.67935	0.00737645	0.0257357
Lonp2	868.21	-0.493083	0.115059	-4.28555	1.82285e-05	0.000144099
Phyh	606.402	-0.492944	0.146309	-3.36789	0.000757446	0.00372872
Fbxo25	308.477	-0.492817	0.138716	-3.55066	0.000384272	0.00206036
Runx1	115.239	-0.492063	0.236696	-2.06406	0.0390117	0.0993868
D16Ertd472e	461.881	-0.492046	0.17785	-2.76558	0.00568212	0.0207223
Ckap4	2294.35	-0.49192	0.0783736	-6.27639	3.46521e-10	7.02663e-09
Smarcd3	194.175	-0.491222	0.209676	-2.34649	0.018951	0.0558878
Tmem19	528.984	-0.49056	0.125489	-3.90872	9.27846e-05	0.000599883
Lhx6	41.0649	-0.490088	0.233327	-2.08157	0.0373817	0.0960346
Tbc1d24	504.918	-0.489432	0.133973	-3.65332	0.000258875	0.00146636
Zfp808	521.006	-0.489246	0.186959	-2.61569	0.00890473	0.0301006
Chpt1	178.446	-0.489067	0.175928	-2.77905	0.00545184	0.0200151
Smg7	2937.22	-0.488508	0.0974125	-5.01498	5.30401e-07	5.98414e-06
Zfp667	223.024	-0.48838	0.147351	-3.3163	0.000912166	0.00438063
Mab21l3	117.924	-0.487963	0.209952	-2.32588	0.0200248	0.0582122
Kif23	2814.9	-0.48788	0.0935695	-5.21423	1.84585e-07	2.28564e-06
Cog2	628.708	-0.487853	0.100966	-4.83058	1.36133e-06	1.41321e-05
Nars	8061.31	-0.48761	0.178876	-2.7276	0.00637978	0.0227834
Spg21	895.335	-0.487429	0.0892402	-5.46204	4.70693e-08	6.47978e-07
Haus8	607.935	-0.487371	0.0863685	-5.64167	1.68413e-08	2.53402e-07
Snrnp48	629.308	-0.487308	0.158518	-3.07546	0.00210178	0.00897359
Itgae	48.5047	-0.48728	0.23023	-2.1217	0.0338625	0.0885231
Usp49	643.081	-0.487013	0.102785	-4.7377	2.16154e-06	2.1506e-05
Slc25a39	3405.11	-0.48676	0.0790634	-6.15661	7.43203e-10	1.41328e-08
Phka1	182.31	-0.486734	0.137072	-3.55194	0.000382402	0.00205266
Gm1821	727.767	-0.486598	0.189101	-2.56958	0.0101822	0.0335664
Ccdc22	251.287	-0.486535	0.157196	-3.09443	0.00197194	0.00849993
Psmd7	4741.47	-0.485937	0.113622	-4.2768	1.89601e-05	0.000149097
Serpinh1	4345.81	-0.48552	0.130872	-3.70913	0.000207973	0.00121534
Aars	10002.6	-0.484599	0.192746	-2.51524	0.0118953	0.0379995
Pdia5	362.314	-0.484391	0.132844	-3.64603	0.00026632	0.00150595
Mthfd1	8797.48	-0.483702	0.0847448	-5.70797	1.1433e-08	1.78537e-07
Golga7	1987.12	-0.483622	0.0869403	-5.56227	2.66285e-08	3.85614e-07
Fxr2	4692.41	-0.483068	0.0849712	-5.68523	1.30636e-08	2.02088e-07
Whrn	449.925	-0.482884	0.159794	-3.02212	0.00251014	0.0104128
Vps54	1617.93	-0.482479	0.108804	-4.43443	9.2318e-06	7.84251e-05
Cep128	394.774	-0.482429	0.140372	-3.436	0.000590371	0.00299467
Fam102a	689.101	-0.482405	0.113382	-4.2543	2.09701e-05	0.000162275
Zfp277	673.537	-0.482361	0.0866032	-5.56954	2.55416e-08	3.72429e-07
Gnb1l	298.774	-0.482185	0.128151	-3.76246	0.000168251	0.00101061
Ndufaf5	229.755	-0.482083	0.126418	-3.81274	0.000137436	0.00084836
Snx6	1232.37	-0.481753	0.11461	-4.2035	2.6282e-05	0.000197726
Pbk	622.303	-0.481642	0.107772	-4.46797	7.89644e-06	6.84193e-05
Oxct1	1376.18	-0.481086	0.114007	-4.21937	2.44982e-05	0.000186259
Fnip1	992.27	-0.480913	0.187292	-2.56758	0.010241	0.0337132
Syap1	295.621	-0.480749	0.125558	-3.82846	0.000128948	0.00080106
Il17f	2.25596	-0.480483	0.232102	-2.2238	0.0261619	0.0720421
Tac2	1.44617	-0.480333	0.196288	-2.41226	0.0158539	0.0481745
Rreb1	912.993	-0.480146	0.124904	-3.84442	0.000120836	0.000757221
Gramd1a	778.1	-0.480031	0.167182	-2.87164	0.00408347	0.0156384
Mlf1ip	348.786	-0.47936	0.113291	-4.23049	2.33178e-05	0.000178435
Stam	755.011	-0.479109	0.148087	-3.23453	0.00121843	0.00562712
Pnpo	553.458	-0.478942	0.120087	-3.98862	6.64599e-05	0.000446656
Rin1	151.487	-0.478468	0.179116	-2.67751	0.00741715	0.0258254
Csrnp3	321.805	-0.478285	0.158989	-3.00682	0.00263995	0.0108856
Sox2	8456.54	-0.47812	0.086917	-5.50113	3.77362e-08	5.28755e-07
Gna13	1575.96	-0.477847	0.0862007	-5.54278	2.97704e-08	4.28041e-07
Ppip5k1	338.782	-0.477495	0.120252	-3.97083	7.16219e-05	0.000477653
Irak2	119.223	-0.477327	0.180201	-2.65732	0.00787646	0.0271815
Ap2a2	3855.68	-0.477046	0.0951032	-5.01636	5.26584e-07	5.94921e-06
Aacs	682.99	-0.476963	0.144029	-3.31206	0.000926106	0.00443338
2410017I17Rik	95.6925	-0.476052	0.192224	-2.47636	0.013273	0.0415955
Ttll8	2.17848	-0.475739	0.232179	-2.67153	0.00755065	0.0261995
4930455F23Rik	205.852	-0.475516	0.132071	-3.60073	0.000317322	0.001743
Znrd1	522.61	-0.475229	0.109002	-4.36033	1.29868e-05	0.000106171
Amt	1360.53	-0.474981	0.133117	-3.56907	0.000358252	0.00194006
Rffl	587.933	-0.474458	0.103145	-4.60042	4.21637e-06	3.89752e-05
Slk	2056.57	-0.47347	0.115911	-4.08491	4.40945e-05	0.000309317
Usp11	1355.45	-0.473106	0.164984	-2.86601	0.00415685	0.015846
Nampt	4266.91	-0.47275	0.148731	-3.17867	0.00147953	0.00663976
Tbc1d25	268.407	-0.472552	0.164793	-2.86604	0.00415638	0.015846
Acadm	1390.41	-0.47233	0.100309	-4.70911	2.48804e-06	2.44305e-05
Wfdc2	534.686	-0.472096	0.176445	-2.67703	0.00742779	0.0258384
Arl5c	62.1292	-0.471609	0.216567	-2.18179	0.0291252	0.0784241
Lias	756.631	-0.471375	0.127347	-3.70188	0.000214007	0.00124458
Fut8	394.42	-0.471126	0.110609	-4.25742	2.06797e-05	0.000160479
Nudt22	105.475	-0.471059	0.184654	-2.55182	0.0107161	0.0349496
Trim31	1.97693	-0.470829	0.220385	-2.58656	0.00969401	0.03226
Camta1	653.661	-0.469648	0.180093	-2.60826	0.00910051	0.0306307
Plec	3558.43	-0.469614	0.122818	-3.82458	0.000130998	0.000813181
Cast	546.5	-0.46919	0.115409	-4.06537	4.79571e-05	0.000332876
Fbxo2	273.628	-0.46908	0.130345	-3.60077	0.000317272	0.001743
Camk1	144.236	-0.468925	0.16148	-2.90313	0.00369458	0.0143858
Jund	2176.85	-0.468839	0.108096	-4.33657	1.44724e-05	0.000116926
Golph3l	583.608	-0.46881	0.100567	-4.66145	3.13987e-06	3.00793e-05
Neu3	112.274	-0.468508	0.155375	-3.00777	0.00263175	0.0108572
Aasdh	550.745	-0.468484	0.15216	-3.08036	0.00206748	0.0088386
Nthl1	361.824	-0.467691	0.13135	-3.56084	0.00036967	0.00199339
Blm	2609.26	-0.46761	0.0840808	-5.56135	2.67697e-08	3.87257e-07
Icosl	316.192	-0.467567	0.213797	-2.18917	0.0285843	0.0773042
Sesn1	364.329	-0.467365	0.153091	-3.05262	0.00226852	0.00954965
Hat1	5518.48	-0.467294	0.0994427	-4.69931	2.61042e-06	2.54655e-05
Agpat2	361.711	-0.46725	0.137528	-3.39913	0.000676002	0.00335885
Tctn3	182.027	-0.466971	0.168174	-2.77476	0.0055243	0.0202586
Hgsnat	436.396	-0.466903	0.134499	-3.47115	0.000518237	0.00267815
Gpx4	5003.16	-0.466769	0.0823333	-5.66952	1.43202e-08	2.1947e-07
Nat9	168.537	-0.466694	0.151264	-3.08362	0.00204501	0.00875614
Yes1	1490.08	-0.4663	0.13869	-3.36218	0.000773288	0.00379201
Scarb1	929.741	-0.46613	0.180825	-2.57823	0.00993066	0.0328471
Gipc2	81.6734	-0.466093	0.22282	-2.09206	0.0364335	0.0939804
Eif2ak2	456.282	-0.46607	0.129277	-3.60471	0.000312502	0.0017211
Bex1	4803.08	-0.466043	0.156863	-2.9736	0.00294328	0.0119248
F2r	930.457	-0.46592	0.151024	-3.08417	0.00204122	0.00874217
Cfdp1	2857.31	-0.465792	0.0972742	-4.78854	1.67996e-06	1.70433e-05
Bag1	2057.89	-0.46542	0.082486	-5.64291	1.67204e-08	2.52274e-07
Osbpl3	247.851	-0.464983	0.17691	-2.62878	0.00856929	0.0291338
Optn	363.149	-0.464753	0.141068	-3.29644	0.000979188	0.00464306
Homer3	317.742	-0.464468	0.111614	-4.15897	3.19685e-05	0.000234834
Klhl28	208.313	-0.464188	0.140647	-3.29936	0.000969065	0.00460564
Nxn	1893.03	-0.464096	0.0962198	-4.82439	1.40433e-06	1.45056e-05
Agfg1	2572.82	-0.462678	0.0729824	-6.33964	2.30303e-10	4.83023e-09
Sirt5	128.096	-0.462299	0.156335	-2.95616	0.00311492	0.0125127
1700037H04Rik	1314.62	-0.462193	0.109608	-4.21752	2.47006e-05	0.000187366
Traf3ip2	195.097	-0.462152	0.172012	-2.68502	0.00725248	0.0253891
Tiparp	990.778	-0.462121	0.164391	-2.81254	0.00491521	0.0183346
Mtch2	2563.06	-0.46192	0.0811541	-5.69178	1.25721e-08	1.95217e-07
Pgpep1	884.019	-0.461871	0.164844	-2.79977	0.00511392	0.0189814
Limk2	1596.16	-0.461617	0.114496	-4.03364	5.49195e-05	0.000376767
Zfc3h1	1334.53	-0.461363	0.160546	-2.87383	0.00405529	0.0155374
Slc24a1	99.6528	-0.460981	0.180096	-2.56014	0.0104629	0.0343349
Acad11	505.236	-0.460545	0.128779	-3.57605	0.000348821	0.0018977
Zbtb7a	669.218	-0.460297	0.111264	-4.13772	3.50772e-05	0.000254498
Gmppa	471.073	-0.460171	0.167989	-2.73894	0.00616373	0.0221219
Tmem8b	171.571	-0.459871	0.209048	-2.20422	0.0275091	0.0750274
[truncated: 4,495 more rows]
