# Supplementary material for: Distinct and overlapping roles of STAG1 and STAG2 in cohesin localization and gene expression in embryonic stem cells
Source: Epigenetics Chromatin. 2020 Aug 10;13:32. doi: 10.1186/s13072-020-00353-9 (PMC7418333; doi:10.1186/s13072-020-00353-9)
Supplement: Supplementary file 4 — Additional file 4: Table S3. Gene ontology analysis of differentially expressed genes from Stag1−/−, Stag2−/−, or Stag2−/− siStag1 mESCs. Lists of the top 30 GO-terms for both up- and down-regulated genes in the four gene classes (common, Stag1−/− specific, Stag2−/− specific, and redundant). [file 13072_2020_353_MOESM4_ESM.xlsx]

## Sheet: Common upregulated genes
Table S3. Gene ontology analysis of differentially expressed genes from Stag1-/-, Stag2-/-, or Stag2-/- siStag1 mESCs
Analysis Type:	ShinyGO v0.61
Annotation Version and Release Date:	GO Ontology database Released 2019-11-03
Analyzed List:	Genes upregulated in both Stag1- and Stag2-KO mESCs.
Reference List:	Mus musculus (all genes in database)
Test Type:	FISHER
Correction:	FDR
Enrichment FDR	Genes in list	Total genes	Functional Category	Genes
4.43723e-17	158	2566	Anatomical structure morphogenesis	EFNB2 EFNA2 EFNB3 RAC3 SEMA6A EMB SHANK3 THBS2 PTK7 VWA2 RNF165 KIF5C EPHA1 MYOM2 CDH13 ZSWIM5 PRTG LRRK2 CDC42EP3 SDK1 CCDC40 HECW2 EFNA5 BRSK2 PLXNB1 MAP6 FOXI3 CEND1 SEMA3E CDC42EP5 KLK8 RHOG WNT3 DLL3 FYN ID2 DLG4 PTCH1 SPRY2 ZFPM2 FGD1 SPRED1 MYO5A WNT4 ANKRD6 RELN TRIM46 BCL2 ACTG1 TLX2 MMP14 TIAM1 DDR1 SRF MMP9 UNC5B GLI3 OTX2 CTNND2 MARK2 ARHGDIA FARP1 NRP2 SKIL PROM1 CRMP1 LFNG RADIL FLN…
1.76963e-14	140	2307	Cell development	EFNB2 EFNA2 EFNB3 SEMA6A TCF3 ID2 EMB SHANK3 VWA2 RNF165 KIF5C SKIL EPHA1 MYOM2 ZSWIM5 PRTG MYRF LRRK2 LEFTY1 TGFB2 HECW2 TENM4 EFNA5 BRSK2 PLXNB1 MAP6 SEMA3E KLK8 CSNK1D WNT3 DLL3 RAC3 GALR2 DLG4 CTDSP1 VIM NCDN ATCAY TRIM67 MYCN L3MBTL3 SDK1 RELN TRIM46 CD24A LIN28A HMGA2 BCL2 ACTG1 SOX11 TLX2 H2-D1 TIAM1 MMD CDC20 TTBK1 CERS2 PTCH1 MARVELD2 OTX2 CTNND2 PTK7 MARK2 FARP1 NRP2 DNMT3B CRMP1 RADIL …
3.16862e-16	216	4139	Cell differentiation	WNT3 EFNB2 EFNA2 DDR1 EFNB3 SEMA6A FYN TCF3 ID2 EMB SHANK3 TCF7L2 VWA2 RNF165 KIF5C SKIL EPHA1 PIR MYOM2 ZSWIM5 PRTG MYRF LRRK2 WNT4 LEFTY1 TGFB2 NHSL1 HECW2 ONECUT2 TENM4 EFNA5 SOX12 JUN BRSK2 PLXNB1 MAP6 FOXI3 CEND1 SEMA3E SOX11 KLK8 CSNK1D TBX2 DLL3 RUNX1T1 MMP9 RAC3 PATZ1 GALR2 DLG4 ZFPM2 CTDSP1 VIM MEIS2 LMO4 NCDN FOXP1 ATCAY TRIM67 MYCN L3MBTL3 SDK1 RELN TRIM46 CD24A FZD2 LIN28A HMGA2 BCL2 …
1.93265e-12	78	1012	Cell morphogenesis	EFNB2 EFNA2 EFNB3 RAC3 SEMA6A EMB SHANK3 VWA2 RNF165 KIF5C EPHA1 CDH13 ZSWIM5 PRTG LRRK2 CDC42EP3 HECW2 EFNA5 BRSK2 PLXNB1 MAP6 SEMA3E CDC42EP5 KLK8 RHOG WNT3 FYN DLG4 FGD1 RELN TRIM46 TLX2 TIAM1 PTCH1 OTX2 CTNND2 MARK2 ARHGDIA FARP1 NRP2 SKIL CRMP1 RADIL FLNA TPM1 TGFB2 RIMS1 CDC42SE1 GJA1 ADNP CACNG7 SRF LIMK1 MYO3B DDR1 NES UNC5B ID2 GLI3 MAPK8IP2 ALCAM MYL12A KLF7 FOXP1 CHRNA7 CADM1 DBN1 ARHG…
2.63256e-11	53	570	Cell morphogenesis involved in neuron differentiation	EFNB2 EFNA2 EFNB3 SEMA6A EMB SHANK3 RNF165 KIF5C EPHA1 ZSWIM5 PRTG LRRK2 HECW2 EFNA5 BRSK2 PLXNB1 MAP6 SEMA3E WNT3 DLG4 RELN TRIM46 TLX2 TIAM1 PTCH1 OTX2 CTNND2 MARK2 FARP1 NRP2 SKIL CRMP1 ADNP SRF LIMK1 MYO3B FYN UNC5B ID2 GLI3 MAPK8IP2 ALCAM KLF7 FOXP1 CHRNA7 DBN1 TGFB2 PREX2 BCL2 CTNNA2 VIM FXN EVL
5.13062e-11	58	675	Cell part morphogenesis	EFNB2 EFNA2 EFNB3 SEMA6A EMB SHANK3 RNF165 KIF5C EPHA1 ZSWIM5 PRTG LRRK2 HECW2 EFNA5 BRSK2 PLXNB1 MAP6 SEMA3E KLK8 WNT3 DLG4 RELN TRIM46 TLX2 TIAM1 PTCH1 OTX2 CTNND2 MARK2 FARP1 NRP2 SKIL CRMP1 RIMS1 GJA1 ADNP CACNG7 SRF LIMK1 DDR1 NES FYN UNC5B GLI3 MAPK8IP2 ALCAM KLF7 FOXP1 CHRNA7 DBN1 TGFB2 PREX2 BCL2 CTNNA2 VIM GRIP1 FXN EVL
8.50365e-12	58	643	Cell projection morphogenesis	EFNB2 EFNA2 EFNB3 SEMA6A EMB SHANK3 RNF165 KIF5C EPHA1 ZSWIM5 PRTG LRRK2 HECW2 EFNA5 BRSK2 PLXNB1 MAP6 SEMA3E KLK8 WNT3 DLG4 RELN TRIM46 TLX2 TIAM1 PTCH1 OTX2 CTNND2 MARK2 FARP1 NRP2 SKIL CRMP1 RIMS1 GJA1 ADNP CACNG7 SRF LIMK1 DDR1 NES FYN UNC5B GLI3 MAPK8IP2 ALCAM KLF7 FOXP1 CHRNA7 DBN1 TGFB2 PREX2 BCL2 CTNNA2 VIM GRIP1 FXN EVL
1.283e-16	110	1487	Cell projection organization	EFNB2 EFNA2 EFNB3 SEMA6A EMB SHANK3 CSNK1D RNF165 TMEM80 KIF5C EPHA1 ABLIM3 ZSWIM5 PRTG LRRK2 CDC42EP3 CCDC40 HECW2 DYNC2H1 EFNA5 BRSK2 PLXNB1 MAP6 SEMA3E CDC42EP5 KLK8 IFT43 WNT3 RAC3 GALR2 DLG4 SPRY2 FGD4 NCDN ATCAY TRIM67 SDK1 RELN TRIM46 CD24A BCL2 TLX2 H2-D1 RHOG TIAM1 CDC20 ARPC5 CERS2 EVL PTCH1 OTX2 CTNND2 PTK7 EHD3 MARK2 FGD1 FARP1 NRP2 SKIL CRMP1 TUB FLNA GNAO1 CDH13 CARM1 ABCC4 GRIP1 RA…
7.7484e-13	84	1118	Cellular component morphogenesis	EFNB2 EFNA2 EFNB3 RAC3 SEMA6A EMB SHANK3 VWA2 RNF165 KIF5C EPHA1 MYOM2 CDH13 ZSWIM5 PRTG LRRK2 CDC42EP3 HECW2 EFNA5 BRSK2 PLXNB1 MAP6 SEMA3E CDC42EP5 KLK8 RHOG WNT3 FYN DLG4 FGD1 RELN TRIM46 ACTG1 TLX2 TIAM1 PTCH1 OTX2 CTNND2 MARK2 ARHGDIA FARP1 NRP2 SKIL CRMP1 RADIL FLNA TPM1 ANK2 TGFB2 RIMS1 CDC42SE1 TENM4 GJA1 ADNP CACNG7 SRF LIMK1 FOXP1 MYO3B DDR1 NES UNC5B ID2 GLI3 MAPK8IP2 ALCAM MYL12A KLF7…
5.2402e-18	229	4331	Cellular developmental process	WNT3 EFNB2 EFNA2 DDR1 EFNB3 RAC3 SEMA6A FYN TCF3 ID2 EMB SHANK3 TCF7L2 VWA2 RNF165 KIF5C SKIL EPHA1 PIR MYOM2 CDH13 ZSWIM5 PRTG MYRF LRRK2 CDC42EP3 WNT4 LEFTY1 TGFB2 NHSL1 HECW2 ONECUT2 TENM4 EFNA5 SOX12 JUN BRSK2 PLXNB1 MAP6 FOXI3 CEND1 SEMA3E SOX11 CDC42EP5 KLK8 RHOG CSNK1D TBX2 DLL3 RUNX1T1 MMP9 PATZ1 GALR2 DLG4 ZFPM2 FGD1 CTDSP1 VIM MEIS2 LMO4 NCDN FOXP1 ATCAY TRIM67 MYCN L3MBTL3 SDK1 RELN TR…
4.42836e-18	117	1560	Generation of neurons	WNT3 EFNB2 EFNA2 EFNB3 SEMA6A TCF3 ID2 EMB SHANK3 RNF165 KIF5C SKIL EPHA1 ZSWIM5 PRTG LRRK2 WNT4 HECW2 TENM4 EFNA5 BRSK2 PLXNB1 MAP6 CEND1 SEMA3E SOX11 KLK8 CSNK1D DLL3 RAC3 GALR2 DLG4 CTDSP1 LMO4 NCDN ATCAY TRIM67 MYCN TGFB2 SDK1 RELN TRIM46 CD24A LIN28A HMGA2 BCL2 TLX2 H2-D1 TIAM1 MMD CDC20 TTBK1 CERS2 PTCH1 OTX2 CTNND2 PTK7 MARK2 FARP1 NRP2 DNMT3B PROM1 CRMP1 FLNA GNAO1 CARM1 GRIP1 RAPGEF1 RIM…
1.82426e-11	220	4707	Negative regulation of cellular process	TRH RUNX1T1 HNRNPA0 AKT1S1 SEMA6A DUSP6 ID2 SPRY2 ZFPM2 SKIL CC2D1B NCOR2 ANKLE2 ADD2 SESN3 OTUD7A PLCG2 MBD3 LRRK2 ANKRD6 TRP53BP1 TMEM88 DPPA3 JUN PLXNB1 BCL2 E2F6 ZFP36L3 SEMA3E SOX11 SUDS3 PDE2A ANK2 TBX2 WNT3 BCL6B NR2F6 DLL3 EFNB3 PEA15A SRF MMP9 CBX1 IRF1 FYN USP44 TCF3 HMG20B GLI3 SHANK3 DRAP1 SUFU CTDSP1 SMYD2 MYEF2 MEIS2 SPRED1 LMO4 KDM2B FOXP1 CHRNA7 RBBP7 GPC1 CD276 WNT4 MYCN CDKN1C E…
2.04214e-22	161	2299	Nervous system development	ADD2 CADM1 LRFN4 WNT3 EFNB2 EFNA2 EFNB3 PAFAH1B3 SEMA6A TCF3 ID2 EMB SHANK3 MAL2 RNF165 KIF5C SKIL EPHA1 ZSWIM5 PRTG MYRF LRRK2 WNT4 SDK1 HECW2 TENM4 EFNA5 NAV2 BRSK2 PLXNB1 MAP6 CEND1 SEMA3E SOX11 KLK8 NNAT CSNK1D RELN DLL3 NES CDC20 RAC3 GALR2 DLG4 PTCH1 CTDSP1 SLC6A17 LMO4 NCDN ATCAY TRIM67 MYCN TGFB2 TRIM46 CD24A LIN28A SOX12 HMGA2 BCL2 TLX2 H2-D1 HNRNPD MMP14 TIAM1 MMD ARPC5 TTBK1 CERS2 OTX2…
1.40174e-19	126	1677	Neurogenesis	WNT3 EFNB2 EFNA2 EFNB3 SEMA6A TCF3 ID2 EMB SHANK3 RNF165 KIF5C SKIL EPHA1 ZSWIM5 PRTG MYRF LRRK2 WNT4 HECW2 TENM4 EFNA5 BRSK2 PLXNB1 MAP6 CEND1 SEMA3E SOX11 KLK8 CSNK1D DLL3 RAC3 GALR2 DLG4 CTDSP1 LMO4 NCDN ATCAY TRIM67 MYCN TGFB2 SDK1 RELN TRIM46 CD24A LIN28A HMGA2 BCL2 TLX2 H2-D1 MMP14 TIAM1 MMD CDC20 TTBK1 CERS2 PTCH1 OTX2 CTNND2 PTK7 MARK2 FARP1 NRP2 BOK DNMT3B PROM1 CRMP1 FLNA GNAO1 CARM1 CS…
2.08581e-16	93	1144	Neuron development	EFNB2 EFNA2 EFNB3 SEMA6A EMB SHANK3 RNF165 KIF5C SKIL EPHA1 ZSWIM5 PRTG LRRK2 HECW2 TENM4 EFNA5 BRSK2 PLXNB1 MAP6 SEMA3E KLK8 WNT3 RAC3 GALR2 DLG4 NCDN ATCAY TRIM67 SDK1 RELN TRIM46 CD24A BCL2 TLX2 H2-D1 TIAM1 CDC20 CERS2 PTCH1 OTX2 CTNND2 PTK7 MARK2 FARP1 NRP2 CRMP1 GNAO1 CARM1 GRIP1 RAPGEF1 RIMS1 GJA1 ADNP NCS1 CTNNA2 CACNG7 SRF FYN VIM LIMK1 FLNA MYO3B FZD2 CTHRC1 NR2F6 DDR1 BLOC1S6 UNC5B ID2 …
3.63581e-18	110	1404	Neuron differentiation	WNT3 EFNB2 EFNA2 EFNB3 SEMA6A TCF3 ID2 EMB SHANK3 RNF165 KIF5C SKIL EPHA1 ZSWIM5 PRTG LRRK2 WNT4 HECW2 TENM4 EFNA5 BRSK2 PLXNB1 MAP6 CEND1 SEMA3E SOX11 KLK8 CSNK1D RAC3 GALR2 DLG4 CTDSP1 LMO4 NCDN ATCAY TRIM67 TGFB2 SDK1 RELN TRIM46 CD24A LIN28A BCL2 TLX2 H2-D1 TIAM1 MMD CDC20 CERS2 PTCH1 OTX2 CTNND2 PTK7 MARK2 FARP1 NRP2 DNMT3B PROM1 CRMP1 GNAO1 CARM1 GRIP1 RAPGEF1 RIMS1 GJA1 ADNP NCS1 CTNNA2 CA…
3.60528e-16	86	1016	Neuron projection development	EFNB2 EFNA2 EFNB3 SEMA6A EMB SHANK3 RNF165 KIF5C EPHA1 ZSWIM5 PRTG LRRK2 HECW2 EFNA5 BRSK2 PLXNB1 MAP6 SEMA3E KLK8 WNT3 RAC3 GALR2 DLG4 NCDN ATCAY TRIM67 SDK1 RELN TRIM46 CD24A BCL2 TLX2 H2-D1 TIAM1 CDC20 CERS2 PTCH1 OTX2 CTNND2 PTK7 MARK2 FARP1 NRP2 SKIL CRMP1 GNAO1 CARM1 GRIP1 RAPGEF1 RIMS1 GJA1 ADNP NCS1 CTNNA2 CACNG7 SRF FYN VIM LIMK1 FLNA MYO3B CTHRC1 DDR1 BLOC1S6 UNC5B GLI3 MAPK8IP2 ALCAM S…
8.50365e-12	57	624	Neuron projection morphogenesis	EFNB2 EFNA2 EFNB3 SEMA6A EMB SHANK3 RNF165 KIF5C EPHA1 ZSWIM5 PRTG LRRK2 HECW2 EFNA5 BRSK2 PLXNB1 MAP6 SEMA3E KLK8 WNT3 DLG4 RELN TRIM46 TLX2 TIAM1 PTCH1 OTX2 CTNND2 MARK2 FARP1 NRP2 SKIL CRMP1 RIMS1 GJA1 ADNP CACNG7 SRF LIMK1 DDR1 FYN UNC5B GLI3 MAPK8IP2 ALCAM KLF7 FOXP1 CHRNA7 DBN1 TGFB2 PREX2 BCL2 CTNNA2 VIM GRIP1 FXN EVL
2.06792e-11	57	640	Plasma membrane bounded cell projection morphogenesis	EFNB2 EFNA2 EFNB3 SEMA6A EMB SHANK3 RNF165 KIF5C EPHA1 ZSWIM5 PRTG LRRK2 HECW2 EFNA5 BRSK2 PLXNB1 MAP6 SEMA3E KLK8 WNT3 DLG4 RELN TRIM46 TLX2 TIAM1 PTCH1 OTX2 CTNND2 MARK2 FARP1 NRP2 SKIL CRMP1 RIMS1 GJA1 ADNP CACNG7 SRF LIMK1 DDR1 FYN UNC5B GLI3 MAPK8IP2 ALCAM KLF7 FOXP1 CHRNA7 DBN1 TGFB2 PREX2 BCL2 CTNNA2 VIM GRIP1 FXN EVL
1.82168e-16	108	1453	Plasma membrane bounded cell projection organization	EFNB2 EFNA2 EFNB3 SEMA6A EMB SHANK3 CSNK1D RNF165 TMEM80 KIF5C EPHA1 ABLIM3 ZSWIM5 PRTG LRRK2 CDC42EP3 CCDC40 HECW2 DYNC2H1 EFNA5 BRSK2 PLXNB1 MAP6 SEMA3E CDC42EP5 KLK8 IFT43 WNT3 RAC3 GALR2 DLG4 FGD4 NCDN ATCAY TRIM67 SDK1 RELN TRIM46 CD24A BCL2 TLX2 H2-D1 RHOG TIAM1 CDC20 ARPC5 CERS2 EVL PTCH1 OTX2 CTNND2 PTK7 EHD3 MARK2 FGD1 FARP1 NRP2 SKIL CRMP1 TUB FLNA GNAO1 CDH13 CARM1 ABCC4 GRIP1 RAPGEF1 …
1.39104e-12	117	1876	Regulation of cell differentiation	SEMA6A TCF3 ID2 SHANK3 SKIL ZSWIM5 LRRK2 HECW2 JUN PLXNB1 MAP6 SEMA3E CSNK1D WNT3 DLL3 EFNB3 MMP9 CTDSP1 MEIS2 TRIM67 MYCN SDK1 RELN CD24A LIN28A HMGA2 SOX11 TLX2 H2-D1 MAFB EFNB2 TIAM1 PAF1 MMD CDC20 CDK9 LPL TTBK1 SRF CERS2 RAC3 IGFBP3 SMOC1 PTCH1 PDLIM7 SPRY2 ZFPM2 PTK7 MARK2 TCF7L2 KLF7 DNMT3B PROM1 CRMP1 FOXP1 TGFB1I1 FLNA CARM1 PRICKLE1 WNT4 TCFL5 TGFB2 RAPGEF1 FZD7 RIMS1 EFNA5 ADNP NCS1 CT…
2.73655e-12	141	2487	Regulation of cellular component organization	EFNB2 TUBB5 LRFN4 DDR1 ARPC5 RAC3 SEMA6A STON2 SHANK3 MAPRE2 TESK1 LIMK1 ADD2 ZSWIM5 SENP6 LRRK2 CDC42EP3 HIP1 HECW2 EFNA5 PLXNB1 MAP6 SEMA3E CDC42EP5 RHOG PDE2A CHRNA7 SYT11 WNT3 EFNB3 CDC20 FYN USP44 FZR1 EVL SPRY2 FGD1 NRP2 BOK LMO4 KDM2B EPHA1 CAMKV TRIM67 SETD7 LEFTY1 TGFB2 SDK1 RELN IRGM1 CD24A TLX2 H2-D1 MMP14 TIAM1 PAF1 CDK9 CLIP3 TTBK1 SRF CERS2 MMP9 ARRB1 DOC2B LCP1 THBS2 TBC1D5 PTK7 EH…
3.01572e-17	162	2650	Regulation of developmental process	LRFN4 SEMA6A DUSP6 TCF3 ID2 SHANK3 THBS2 SKIL ZSWIM5 LRRK2 CDC42EP3 HECW2 JUN PLXNB1 MAP6 SEMA3E CDC42EP5 RHOG CSNK1D WNT3 DLL3 EFNB3 CDC20 MMP9 FYN FGD1 CTDSP1 MEIS2 SPRED1 KDM2B WNT4 TRIM67 MYCN SDK1 ANKRD6 RELN CD24A EFNA5 LIN28A HMGA2 SOX11 TLX2 H2-D1 MAFB EFNB2 TIAM1 PAF1 MMD CDK9 LPL TTBK1 SRF CERS2 RAC3 IGFBP3 SMOC1 PTCH1 PDLIM7 FST SPRY2 ZFPM2 PTK7 MARK2 TCF7L2 ARHGDIA FARP1 KLF7 DNMT3B P…
1.0708e-15	133	2063	Regulation of multicellular organismal development	LRFN4 SEMA6A DUSP6 TCF3 ID2 SHANK3 THBS2 ZSWIM5 LRRK2 HECW2 PLXNB1 MAP6 SEMA3E CSNK1D WNT3 DLL3 EFNB3 CDC20 MMP9 CTDSP1 MEIS2 SPRED1 WNT4 TRIM67 MYCN SDK1 ANKRD6 RELN CD24A EFNA5 LIN28A HMGA2 SOX11 TLX2 H2-D1 MAFB EFNB2 TIAM1 PAF1 MMD TTBK1 CERS2 FST SPRY2 PTK7 MARK2 TCF7L2 FARP1 KLF7 DNMT3B SKIL PROM1 CRMP1 LFNG EPHA1 FOXP1 LRFN1 TGFB1I1 FLNA CARM1 PRICKLE1 TGFB2 RAPGEF1 FZD7 RIMS1 TRP53BP1 TENM…
8.6998e-15	171	3062	Regulation of multicellular organismal process	LRFN4 SHISA6 ZFP287 SEMA6A DUSP6 TCF3 ID2 CACNA1G SHANK3 THBS2 ZSWIM5 LRRK2 HECW2 PLXNB1 MAP6 SEMA3E CSNK1D FLNA ANK2 WNT3 DLL3 EFNB3 CDC20 MMP9 IRF1 CTDSP1 MEIS2 SPRED1 KDM2B CHRNA7 CD276 WNT4 TRIM67 MYCN SDK1 ANKRD6 RELN CD24A EFNA5 LIN28A TICAM2 HMGA2 SOX11 TLX2 H2-D1 MAFB EFNB2 MARVELD3 LTBP1 TIAM1 CACNB3 PAF1 MMD CDK9 LPL TTBK1 SRF CERS2 C1QTNF1 ARRB1 UTRN SMOC1 EVL PTCH1 PDLIM7 FST SPRY2 PT…
5.73742e-13	79	1007	Regulation of nervous system development	LRFN4 SEMA6A TCF3 ID2 SHANK3 ZSWIM5 LRRK2 HECW2 PLXNB1 MAP6 SEMA3E CSNK1D WNT3 DLL3 EFNB3 CDC20 CTDSP1 TRIM67 MYCN SDK1 RELN CD24A EFNA5 LIN28A HMGA2 SOX11 TLX2 H2-D1 EFNB2 TIAM1 MMD TTBK1 CERS2 THBS2 PTK7 MARK2 FARP1 DNMT3B SKIL CRMP1 LRFN1 FLNA CARM1 RAPGEF1 RIMS1 TENM4 ADNP NCS1 CTNNA2 CACNG7 SRF RAC3 FYN HMG20B VIM LIMK1 FZD2 BRSK2 GLI3 TCF7L2 SUFU ACAP3 DBN1 PRTG MYRF ZFP609 ESRP1 CHD7 INPP5…
2.11954e-11	70	898	Regulation of neurogenesis	SEMA6A TCF3 ID2 SHANK3 ZSWIM5 LRRK2 HECW2 PLXNB1 MAP6 SEMA3E CSNK1D WNT3 DLL3 EFNB3 CTDSP1 TRIM67 MYCN SDK1 RELN CD24A LIN28A HMGA2 SOX11 TLX2 H2-D1 EFNB2 TIAM1 MMD CDC20 TTBK1 CERS2 PTK7 MARK2 DNMT3B SKIL CRMP1 FLNA CARM1 RAPGEF1 RIMS1 ADNP NCS1 CTNNA2 CACNG7 SRF RAC3 FYN HMG20B VIM LIMK1 BRSK2 GLI3 TCF7L2 ACAP3 DBN1 PRTG ZFP609 ESRP1 CHD7 INPP5F TENM4 EFNA5 BCL2 KLK8 DLG4 ADAMTS1 GRIP1 TRIM46 F…
1.82426e-11	62	733	Regulation of neuron differentiation	SEMA6A TCF3 ID2 SHANK3 ZSWIM5 LRRK2 HECW2 PLXNB1 MAP6 SEMA3E CSNK1D WNT3 EFNB3 CTDSP1 TRIM67 SDK1 RELN CD24A LIN28A SOX11 TLX2 H2-D1 EFNB2 TIAM1 MMD CDC20 CERS2 PTK7 MARK2 DNMT3B SKIL CRMP1 CARM1 RAPGEF1 RIMS1 ADNP NCS1 CTNNA2 CACNG7 SRF RAC3 FYN HMG20B VIM LIMK1 FLNA MYCN BRSK2 GLI3 ACAP3 DBN1 ESRP1 INPP5F EFNA5 BCL2 KLK8 DLG4 ADAMTS1 GRIP1 TRIM46 FXN RUNX1T1
1.82426e-11	171	3340	Regulation of signaling	SHISA6 CSNK1G2 TRH AKT1S1 DUSP6 IGFBP3 SPRY2 JPH4 SHANK3 TCF7L2 CSNK1D RNF165 ZBP1 SKIL LFNG SESN3 CSK OTUD7A RIMS4 PLEKHJ1 ROR1 LEFTY1 TGFB2 ANKRD6 RRAGB TMEM88 BCL2 MAP2K5 TAOK3 NNAT CACNG7 PEG12 SHKBP1 PDE2A CHRNA7 FLNA WNT3 EFNB3 CDC20 PEA15A C1QTNF1 FYN TCF3 CNIH2 BOK SPRED1 RPL22 CARM1 GPC1 RELN CD24A RNF149 LGR4 LIN28A CTHRC1 FGF18 MARVELD3 LTBP1 TIAM1 CACNB3 IGF1R MMP9 ARRB1 GRB7 ARHGEF25…
3.82335e-20	247	4627	System development	ADD2 CADM1 LRFN4 WNT3 MMP14 EFNB2 EFNA2 EFNB3 PAFAH1B3 SEMA6A DUSP6 TCF3 ID2 EMB ZFPM2 SHANK3 THBS2 MAL2 VWA2 RNF165 KIF5C SKIL EPHA1 PIR MYOM2 CDH13 ZSWIM5 PRTG MYRF LRRK2 WNT4 SDK1 CCDC40 HECW2 TENM4 EFNA5 NAV2 BRSK2 PLXNB1 MAP6 CEND1 SEMA3E SOX11 KLK8 NNAT CSNK1D RELN TBX2 DLL3 NES CDC20 MMP9 RAC3 PATZ1 GALR2 DLG4 PTCH1 SPRY2 CTDSP1 VIM MEIS2 SPRED1 SLC6A17 LMO4 NCDN FOXP1 MYO5A ATCAY TRIM67 F…

## Sheet: Common downregulated genes
Table S3. Gene ontology analysis of differentially expressed genes from Stag1-/-, Stag2-/-, or Stag2-/- siStag1 mESCs
Analysis Type:	ShinyGO v0.61
Annotation Version and Release Date:	GO Ontology database Released 2019-11-03
Analyzed List:	Genes downregulated in both Stag1- and Stag2-KO mESCs.
Reference List:	Mus musculus (all genes in database)
Test Type:	FISHER
Correction:	FDR
Enrichment FDR	Genes in list	Total genes	Functional Category	Genes
1.16338e-07	145	2566	Anatomical structure morphogenesis	ANXA6 RB1 SOX17 SEMA4A PLXNA1 ARHGAP44 HPSE FOXA2 FOXQ1 CDH6 AMOT CCDC141 ISLR2 SEMA5B COL13A1 PTK2B METRN GATA6 TBX3 PTPRB GNA13 FGF10 BMP4 GATA4 WNT7B NEDD4L DKK1 CASZ1 ANGPT2 SFRP1 VAX2 PRDM14 FGF4 ABI1 NRG1 CLDN3 ACVRL1 ITGA3 LAMB1 CALR HTRA1 WNT11 SPARC EGFR HNF1B SFRP4 NEDD9 CLU DAB2 SH3BP1 RAPGEF3 SAT1 TRAK2 KLHL12 LAMC1 CAPN2 ENG ITGA6 ADAM15 GBA SH3D19 F3 DDAH1 AQP3 MLLT3 NOS3 TGFBR3 MFG…
8.56916e-07	175	3437	Animal organ development	ANXA6 SRGN GATA4 SYNJ2 ANKRD1 SEMA4A PDGFRA BLM TACC2 ST14 UBASH3B QARS CD79B TET2 LYN AI464131 SEMA5B JAKMIP1 WNT11 TBX3 FGF10 BMP4 WNT7B DKK1 SOX17 CASZ1 PLXNA1 SFRP1 BMPER TRF VAX2 HPSE FGF4 BTN2A2 NRG1 TIMP1 ITGA3 LAMB1 CALR GATA6 HTRA1 IHH CNP CDH23 HNF4A SPARC XAB2 EGFR LPIN1 HNF1B ACE SFRP4 ROR2 FAM213A DAB2 OXCT1 TGM1 RUNX1 SYNJ1 AMHR2 CDKN1A SLC29A1 PDGFA KLHL12 ADIPOR1 ITGA6 CAT ADAM15 …
1.25347e-07	131	2247	Catabolic process	TIMP1 OCRL GGT1 DAZL CTSZ TIMP3 DRAM1 HKDC1 SGPL1 LGMN CTSL CLU CSNK1E EHHADH SYNJ2 LNPEP PGM1 RPE UBE2L6 CAT HELZ2 ENPEP GBA ECHDC2 NOS3 CTSC RNF128 VPS37A LDHD CTSH PYGM PFKM NEU3 RNF13 ATG14 PCID2 ANPEP PSMD7 CYP2S1 TET2 PDE9A UPF2 UBR3 AI464131 GNPDA1 ARIH2 MPI ACE NEDD4L BANP SOX17 GSTM4 PRKAA2 CLOCK P2RX7 ASAH1 SNX25 MTMR7 APOBEC1 FBXO2 SGSM3 NRG1 CROT GCDH CALCOCO2 GCAT CNP PLA2G12B ACSL1 …
3.27746e-06	92	1515	Cell motility	ANXA6 CXCL16 SGPL1 NEDD9 PIK3C2B SEMA4A PLXNA1 IQCG AMOT CMKLR1 SEMA5B EPS8 FGF10 TRF MDGA1 F2R NRG1 CEACAM1 ACVRL1 MYO18A TIMP1 ITGA3 LAMB1 CALR FGFR4 WNT11 MYO1C SPARC EGFR LGMN ROR2 BMP4 DAB2 SH3BP1 PDGFA ADIPOR1 LAMC1 LAMC2 ENG ITGA6 ENPEP ADAM15 NOS3 PDGFRA USP9X HDAC6 GAS6 ANGPT2 SFRP1 BMPER CTSH LAMA1 PHLDB2 LOXL2 MITF GCNT1 LRP1 LYN MGAT3 TMEM18 P2RY6 FGF4 ADAM10 CADM4 SH3RF2 PTK2B IL27RA…
4.04117e-06	112	1985	Cellular catabolic process	TIMP1 GGT1 DAZL CTSZ TIMP3 DRAM1 HKDC1 SGPL1 LGMN CTSL CLU CSNK1E EHHADH LNPEP UBE2L6 CAT HELZ2 ENPEP GBA ECHDC2 NOS3 CTSC RNF128 VPS37A LDHD CTSH PYGM PFKM NEU3 RNF13 ATG14 PCID2 ANPEP PSMD7 CYP2S1 TET2 PDE9A UPF2 UBR3 GNPDA1 ARIH2 MPI NEDD4L GSTM4 PRKAA2 CLOCK ASAH1 SNX25 APOBEC1 FBXO2 CROT GCDH CALCOCO2 GCAT CNP ACSL1 ATP6V0A1 LPIN1 APOB ACE DAPK1 GATA4 DAB2 OXCT1 CSAD CYP4F14 CPT1A CPN1 ERLIN…
1.43775e-09	77	949	Cellular lipid metabolic process	OCRL CERS4 SGPL1 ELOVL7 SAMD8 EHHADH SOAT2 SYNJ2 DGKA PECR PIK3C2B CERS6 GBA ECHDC2 ACSM3 AGPAT5 ELOVL5 TTC7B NEU3 GGTA1 ATG14 FAM126B CYP2S1 ELOVL6 ACOT1 ALG6 CROT MTTP P2RX7 ASAH1 PLA2G15 PLSCR1 GDE1 MTMR7 PTGES PLA2G16 GCDH PLA2G12B B4GALNT2 ACSL1 EGFR LPIN1 APOB DLD SYNJ1 CYP4F14 STARD4 CPT1A ERLIN1 PDGFA INPP5D ADIPOR1 CAPN2 PTGR1 PRKAA2 PDGFRA MTM1 CBR4 CLN6 LRP1 PNPLA3 ACACB ECH1 FGFR3 TTR…
2.27685e-07	65	852	Enzyme linked receptor protein signaling pathway	ACVRL1 EGFR ROR2 BMP4 AMHR2 PDGFRA COL4A2 UBASH3B INHA INHBB GDF15 BMP6 LYN AI464131 PTK2B NRG1 ENG HTRA1 HNF4A OSBPL8 RYR2 FGF10 GATA4 LNPEP DKK1 BMPER TRF TOB1 SNX25 ITGA3 FGFR4 MYO1C DAB2 PDGFA ADIPOR1 F3 TGFBR3 USP9X FGF3 ANGPT2 PDZD3 ENPP1 PRDM16 ADORA1 FGF4 FGFR3 SH2D3C KLB GAS6 COL4A1 SFRP1 CCND3 SGPL1 FUT8 LGMN SFRP4 C2CD5 MYO1E CD59A PRDM14 SH3TC2 FLRT3 CADM4 CEACAM1 GATA6
1.46729e-06	214	4473	Establishment of localization	ARHGAP44 IFT46 TIMM44 HOMER3 SCRN3 SLC47A1 KDELR3 SLC25A13 ABCA1 GOLGA7 RHOT1 ANXA6 SCN1B OSBPL8 LLGL2 ATP2A3 SLC13A5 SEC23A GOLGA5 RYR2 MIPEP CSNK1E FYTTD1 SOAT2 SLC29A1 TRAK2 KLHL12 KCNQ5 DNAJC6 SCP2 STX12 SLC34A2 P2RX7 COPB1 NXF7 SLC25A15 PCM1 SLC7A2 VPS37A VPS35 D230025D16RIK COG2 UBASH3B SLC25A36 SLCO2A1 SLC16A1 CPLX1 SNX2 ARL4D FRMPD1 PCID2 HEATR5B NUP133 SLC19A2 LMAN1 LYN SGSM3 KCNJ12 ITPR…
8.9014e-10	94	1258	Lipid metabolic process	OCRL CERS4 SGPL1 AKR1C12 ELOVL7 SAMD8 EHHADH SOAT2 SYNJ2 DGKA PECR PIK3C2B CERS6 GBA ECHDC2 SCP2 ACSM3 EBP AGPAT5 ELOVL5 TTC7B NEU3 GGTA1 ATG14 FAM126B CYP2S1 ELOVL6 ACOT1 ALG6 CROT ABCA1 APOB MTTP PRKAA2 P2RX7 ASAH1 PLA2G15 PLSCR1 GDE1 FOXA2 MTMR7 PTGES PLA2G16 GCDH FGFR4 PLA2G12B B4GALNT2 HNF4A ACSL1 EGFR LPIN1 DLD RB1 SYNJ1 CYP4F14 STARD4 CPT1A ERLIN1 PDGFA INPP5D ADIPOR1 CAPN2 CUBN PTGR1 PDGF…
3.27746e-06	92	1515	Localization of cell	ANXA6 CXCL16 SGPL1 NEDD9 PIK3C2B SEMA4A PLXNA1 IQCG AMOT CMKLR1 SEMA5B EPS8 FGF10 TRF MDGA1 F2R NRG1 CEACAM1 ACVRL1 MYO18A TIMP1 ITGA3 LAMB1 CALR FGFR4 WNT11 MYO1C SPARC EGFR LGMN ROR2 BMP4 DAB2 SH3BP1 PDGFA ADIPOR1 LAMC1 LAMC2 ENG ITGA6 ENPEP ADAM15 NOS3 PDGFRA USP9X HDAC6 GAS6 ANGPT2 SFRP1 BMPER CTSH LAMA1 PHLDB2 LOXL2 MITF GCNT1 LRP1 LYN MGAT3 TMEM18 P2RY6 FGF4 ADAM10 CADM4 SH3RF2 PTK2B IL27RA…
6.0561e-08	233	4707	Negative regulation of cellular process	TIMP1 TEX14 DAZL ANXA6 TIMP3 EGFR HUS1 RYR2 SFRP4 BMP4 CLU RB1 DKK1 SOX17 WDR76 PAG1 SEMA4A PRKAA2 PLXNA1 BLM DKKL1 SFRP1 RBL2 UBASH3B NLRX1 QARS ARHGAP44 CNOT1 BIRC7 LYN UBASH3A PRDM14 ITPR3 SERPINB1A SEMA5B SH2D4A AES CGGBP1 NFIC BIRC2 SH3RF2 SOX7 SERPINH1 JUND ACVRL1 STAT6 LAMB1 HTRA1 SOD2 ELK3 EPS8 WNT11 TBX3 KLF11 HNF1B FGF10 GATA4 WNT7B CDKN1A APOM NEDD4L ANKRD1 TFCP2L1 GSN CLOCK P2RX7 CTSC…
3.47031e-06	92	1518	Negative regulation of response to stimulus	SFRP4 DKK1 SEMA4A PRKAA2 BLM DKKL1 SFRP1 UBASH3B NLRX1 QARS ARHGAP44 UBASH3A SEMA5B AES HTRA1 WNT11 GATA4 SOX17 CLOCK P2RX7 BMPER CD59A GDPD5 FOXA2 TOB1 SNX25 GDF15 BTN2A2 CALR TIMP3 SEC14L1 BMP4 CLU DAB2 SH3BP1 PYCR1 PDGFA ADIPOR1 ITGA6 GBA DDAH1 MLLT3 PDGFRA TGFBR3 GAS6 ANGPT2 CBLN1 VPS35 PDZD3 PHLDB2 CNOT1 ENPP1 RGS22 PRDM16 WFS1 ADORA1 DDIT4L SH3RF2 ITGA3 STAT6 PTPN6 IL27RA ROR2 LATS2 CSNK1E …
6.26929e-08	116	1870	Organic substance catabolic process	TIMP1 OCRL GGT1 DAZL CTSZ TIMP3 HKDC1 SGPL1 LGMN CTSL CLU CSNK1E EHHADH SYNJ2 LNPEP PGM1 RPE UBE2L6 HELZ2 ENPEP GBA ECHDC2 NOS3 CTSC RNF128 VPS37A LDHD CTSH PYGM PFKM NEU3 RNF13 PCID2 ANPEP PSMD7 TET2 PDE9A UPF2 UBR3 AI464131 GNPDA1 ARIH2 MPI NEDD4L BANP SOX17 CLOCK P2RX7 ASAH1 SNX25 MTMR7 APOBEC1 FBXO2 SGSM3 NRG1 CROT GCDH GCAT CNP PLA2G12B EGFR LPIN1 APOB ACE DAB2 OXCT1 CSAD CYP4F14 CPT1A CPN1 …
1.3694e-06	69	989	Organophosphate metabolic process	OCRL HKDC1 FBP2 RRM2B SYNJ2 RPE PIK3C2B NOS3 ACSM3 AGPAT5 DHODH PFKM TTC7B FUK ATG14 FAM126B PDE9A ACOT1 DLD MPI CROT SAMD8 PLA2G15 PLSCR1 GDE1 MTMR7 PLA2G16 GCDH ATP6V1B2 CNP PLA2G12B SLC25A13 ACSL1 ELOVL7 SUCLA2 SYNJ1 DGKA PDGFA INPP5D CAPN2 AK4 PDGFRA P2RX7 MTM1 PDZD3 ELOVL5 ME1 PTH1R ENPP1 ELOVL6 PNPLA3 ACACB P2RY6 ATP6V1A FGFR3 GATA6 ENTPD5 MTCH2 COQ9 LYN PTK2B SLC37A2 HNF4A PRKAA2 SCP2 PDK3…
2.27685e-07	164	3084	Phosphate-containing compound metabolic process	OCRL HKDC1 FBP2 BMP4 LATS2 RRM2B WNT7B CSNK1E SYNJ2 DGKA RPE PIK3C2B PRKAA2 NOS3 PDGFRA BLM ACSM3 AGPAT5 NEK1 DHODH UBASH3B QARS INHA PFKM TTC7B FUK CCND3 EDA2R INHBB ATG14 FAM126B GDF15 BMP6 PDE9A TCL1 LYN SH2D4A SH3RF2 SH2D3C PTK2B NRG1 ACOT1 DLD MPI CROT PTPN6 EGFR PTPRB HUS1 ROR2 DAPK1 SAMD8 GATA4 CDKN1A DKK1 P2RX7 PLA2G15 OOEP PLSCR1 TRF LAMA1 GDE1 LPAR3 FOXA2 BAG4 MTMR7 FZD5 F2R FGF4 BTN2A2…
1.76737e-07	166	3106	Phosphorus metabolic process	OCRL HKDC1 FBP2 BMP4 LATS2 RRM2B WNT7B CSNK1E SYNJ2 DGKA RPE PIK3C2B PRKAA2 NOS3 PDGFRA BLM ACSM3 AGPAT5 NEK1 DHODH UBASH3B QARS INHA PFKM TTC7B FUK CCND3 EDA2R INHBB ATG14 FAM126B GDF15 BMP6 PDE9A TCL1 LYN GNPDA1 SH2D4A SH3RF2 SH2D3C PTK2B NRG1 ACOT1 DLD MPI CROT PTPN6 EGFR PTPRB HUS1 ROR2 DAPK1 SAMD8 GATA4 CDKN1A DKK1 P2RX7 PLA2G15 OOEP PLSCR1 TRF LAMA1 GDE1 LPAR3 FOXA2 BAG4 MTMR7 FZD5 F2R FGF4…
1.85063e-07	194	3810	Regulation of biological quality	EPS8 CBLN1 ARHGAP44 ADAM10 DAZL KDELR3 ANXA6 SCN1B ATP6V0A1 HKDC1 HUS1 ACE ATP2A3 RYR2 ATP13A3 GLP1R SEMA4A MTTP DDAH1 NOS3 SLC34A2 ARPC1B PLXNA1 BLM TNKS WRN UBASH3B PLSCR1 PTH1R PFKM CPLX1 SUN1 CMKLR1 LYN ITPR3 SLC35G1 KCNK6 F2R ISLR2 SEMA5B SCN3A SLC39A4 KDELR2 CAR4 CALR IHH SRGN GNA13 BMP4 NEDD4L DKK1 GSN P2RX7 VPS35 TRF FOXA2 APOBEC1 ADORA1 SYNPO FLRT3 ZSCAN4C HSH2D SYNDIG1 ACVRL1 GCAT CNP C…
2.72033e-07	173	3317	Regulation of cell communication	EPS8 LLGL2 SFRP4 BMP4 WNT7B CSNK1E DKK1 EPS8L2 PRKAA2 PDGFRA DKKL1 TNKS SFRP1 UBASH3B NLRX1 QARS INHA ARHGAP44 CPLX1 EDA2R FRMPD1 INHBB GDF15 BMP6 CMKLR1 LYN UBASH3A AI464131 F2R AES ACVRL1 HOMER3 NFAT5 HTRA1 SCUBE2 WNT11 SRGN OSBPL8 ROR2 GATA4 ANKRD1 SOX17 CAT CLOCK P2RX7 ITGAL BMPER PLSCR1 TRF HPSE GDPD5 LPAR3 FOXA2 TOB1 SNX25 FZD5 BTN2A2 NRG1 CEACAM1 TIMP1 ITGA3 CALR PTPN6 FGFR4 ABCA1 RHOT1 MY…
2.0065e-06	62	857	Regulation of cell migration	CXCL16 SEMA4A PLXNA1 AMOT CMKLR1 SEMA5B FGF10 F2R NRG1 CEACAM1 ACVRL1 TIMP1 ITGA3 LAMB1 CALR WNT11 MYO1C SPARC EGFR LGMN NEDD9 ROR2 BMP4 DAB2 SH3BP1 PDGFA ADIPOR1 LAMC2 ENG ITGA6 ADAM15 NOS3 PDGFRA HDAC6 GAS6 ANGPT2 SFRP1 BMPER CTSH LAMA1 PHLDB2 MITF LRP1 LYN MGAT3 P2RY6 FGF4 ADAM10 SH3RF2 PTK2B IL27RA ADORA1 OSBPL8 GNA13 ADAMTS9 BAG4 SOD2 HNF4A ACE RAPGEF3 ACAN PAWR
6.31392e-07	66	905	Regulation of cell motility	CXCL16 SEMA4A PLXNA1 AMOT CMKLR1 SEMA5B FGF10 TRF F2R NRG1 CEACAM1 ACVRL1 TIMP1 ITGA3 LAMB1 CALR WNT11 MYO1C SPARC EGFR LGMN NEDD9 ROR2 BMP4 DAB2 SH3BP1 PDGFA ADIPOR1 LAMC2 ENG ITGA6 ADAM15 NOS3 PDGFRA HDAC6 GAS6 ANGPT2 SFRP1 BMPER CTSH LAMA1 PHLDB2 MITF LRP1 LYN MGAT3 P2RY6 FGF4 ADAM10 CADM4 SH3RF2 PTK2B IL27RA ADORA1 OSBPL8 GNA13 ADAMTS9 BBS2 BAG4 PRDM14 SOD2 HNF4A ACE RAPGEF3 ACAN PAWR
1.42868e-07	73	990	Regulation of cellular component movement	CXCL16 SEMA4A PLXNA1 AMOT CMKLR1 SEMA5B FGF10 TRF F2R NRG1 CEACAM1 ACVRL1 TIMP1 ITGA3 LAMB1 CALR WNT11 RHOT1 MYO1C SPARC EGFR LGMN RYR2 NEDD9 ROR2 BMP4 GATA4 DAB2 SH3BP1 PDGFA ADIPOR1 LAMC2 ENG ITGA6 ADAM15 NOS3 PDGFRA TGFBR3 HDAC6 LAMP1 GAS6 ANGPT2 SFRP1 BMPER CTSH LAMA1 PHLDB2 MITF LRP1 LYN MGAT3 ADORA1 DSG2 P2RY6 FGF4 ADAM10 CADM4 SH3RF2 PTK2B IL27RA OSBPL8 GNA13 ADAMTS9 BBS2 BAG4 TTLL6 PRDM14…
5.54492e-07	144	2650	Regulation of developmental process	CBLN1 SRGN LATS2 SEMA4A PLXNA1 PLEKHB1 UBASH3B ARHGAP44 CNOT1 ISLR2 SEMA5B JUND ACVRL1 METRN SCUBE2 COBL GNA13 FGF10 BMP4 GATA4 WNT7B NEDD4L DKK1 SOX17 CTSC DKKL1 ANGPT2 SFRP1 LOXL2 HPSE GDF15 BMP6 FLRT3 BTN2A2 NRG1 CEACAM1 SYNDIG1 TIMP1 ITGA3 CALR GATA6 CTSZ SUZ12 SPARC TBX3 EGFR APOB SFRP4 NEDD9 ROR2 FAM213A DAB2 RAPGEF3 RUNX1 SYNJ1 EHD1 PDGFA TRAK2 ADIPOR1 CAPN2 SH3D19 F3 DDAH1 MLLT3 NOS3 PDGF…
3.83065e-06	67	979	Regulation of locomotion	CXCL16 SEMA4A PLXNA1 AMOT CMKLR1 SEMA5B FGF10 TRF F2R NRG1 CEACAM1 ACVRL1 TIMP1 ITGA3 LAMB1 CALR WNT11 MYO1C SPARC EGFR LGMN NEDD9 ROR2 BMP4 DAB2 SH3BP1 PDGFA ADIPOR1 LAMC2 ENG ITGA6 ADAM15 NOS3 PDGFRA HDAC6 GAS6 ANGPT2 SFRP1 BMPER CTSH LAMA1 PHLDB2 MITF LRP1 LYN MGAT3 P2RY6 FGF4 ADAM10 CADM4 SH3RF2 PTK2B IL27RA ADORA1 OSBPL8 GNA13 ADAMTS9 VPS35 BBS2 BAG4 PRDM14 SOD2 HNF4A ACE RAPGEF3 ACAN PAWR
3.53246e-07	192	3818	Regulation of response to stimulus	GGT1 EPS8 LLGL2 SFRP4 BMP4 WNT7B CSNK1E DKK1 EPS8L2 WDR76 SEMA4A PRKAA2 PDGFRA BLM DKKL1 TNKS SFRP1 SETD6 UBASH3B NLRX1 QARS INHA ARHGAP44 EDA2R FRMPD1 INHBB GDF15 BMP6 CD79B CMKLR1 LYN UBASH3A AI464131 F2R SEMA5B BTN2A2 AES ACVRL1 HOMER3 NFAT5 HTRA1 SCUBE2 WNT11 MYO1C OSBPL8 ROR2 FGF10 GATA4 ANKRD1 SOX17 CAT CLOCK P2RX7 CTSC ITGAL BMPER PLSCR1 TRF CD59A HPSE GDPD5 LPAR3 FOXA2 SPON2 TOB1 SNX25 FZ…
3.53246e-07	157	2938	Regulation of signal transduction	EPS8 LLGL2 SFRP4 BMP4 WNT7B CSNK1E DKK1 EPS8L2 PRKAA2 PDGFRA DKKL1 TNKS SFRP1 UBASH3B NLRX1 QARS INHA ARHGAP44 EDA2R FRMPD1 INHBB GDF15 BMP6 CMKLR1 LYN UBASH3A AI464131 F2R AES ACVRL1 HOMER3 NFAT5 HTRA1 SCUBE2 WNT11 OSBPL8 ROR2 GATA4 ANKRD1 SOX17 CAT CLOCK P2RX7 ITGAL BMPER PLSCR1 TRF HPSE GDPD5 LPAR3 TOB1 SNX25 FZD5 BTN2A2 NRG1 CEACAM1 TIMP1 ITGA3 CALR PTPN6 FGFR4 ABCA1 MYO1C CXCL16 TIMP3 EGFR S…
3.53246e-07	173	3340	Regulation of signaling	EPS8 LLGL2 SFRP4 BMP4 WNT7B CSNK1E DKK1 EPS8L2 PRKAA2 PDGFRA DKKL1 TNKS SFRP1 UBASH3B NLRX1 QARS INHA ARHGAP44 CPLX1 EDA2R FRMPD1 INHBB GDF15 BMP6 CMKLR1 LYN UBASH3A AI464131 F2R AES ACVRL1 HOMER3 NFAT5 HTRA1 SCUBE2 WNT11 SRGN OSBPL8 ROR2 GATA4 ANKRD1 SOX17 CAT CLOCK P2RX7 ITGAL BMPER PLSCR1 TRF HPSE GDPD5 LPAR3 FOXA2 TOB1 SNX25 FZD5 BTN2A2 NRG1 CEACAM1 TIMP1 ITGA3 CALR PTPN6 FGFR4 ABCA1 RHOT1 MY…
3.53246e-07	99	1587	Response to endogenous stimulus	ACVRL1 TIMP1 GGT1 TIMP3 BMP4 AMHR2 ADIPOR1 NOS3 GDF15 BMP6 JUND ENG GATA6 HTRA1 MYO1C EGFR OSBPL8 RYR2 FGF10 GATA4 ANKRD1 DKK1 CAPN2 PDGFRA CLOCK C2CD5 COL4A1 BMPER BAG4 TOB1 SNX25 LYN P2RY6 ITGA3 CALR NQO1 FGFR4 IHH GABPA ABCA1 HNF4A SPARC LPIN1 APOB KLF11 LGMN DAB2 OXCT1 WNT7B CSNK1E RAPGEF3 CDKN1A GLP1R EHD1 CPN1 CAT GBA TGFBR3 ARPC1B SLC6A1 BLM AQP8 USP9X FGF3 SFRP1 UFSP2 CTSH DYNC1LI2 CNOT1 …
2.27685e-07	110	1807	Small molecule metabolic process	OCRL MRI1 GGT1 P4HA2 PLOD1 P4HA1 HKDC1 FBP2 ELOVL7 RRM2B EHHADH SOAT2 SYNJ2 PGM1 RPE PECR DDAH1 ECHDC2 NOS3 ACSM3 EBP DHODH COQ9 LDHD MPI ELOVL5 PLOD2 ME1 QARS PFKM FUK CYP2S1 PDE9A ELOVL6 GNPDA1 TTR ACOT1 DLD CROT ABCA1 OXCT1 GBA ASAH1 GDE1 FOXA2 MTMR7 EGFLAM PTGES GCDH FGFR4 ATP6V1B2 GCAT CNP B4GALNT2 SLC25A13 HNF4A ACSL1 SGPL1 LPIN1 APOB FUT8 SUCLA2 CSAD CYP4F13 CYP4F14 STARD4 CPT1A P4HB PYCR1…
1.03418e-06	109	1855	Tissue development	GATA6 ANXA6 SRGN GATA4 ANKRD1 SEMA4A ST14 AI464131 SEMA5B ACVRL1 FGF10 BMP4 DKK1 SOX17 PLXNA1 SFRP1 HPSE FOXA2 BMP6 NRG1 CLDN3 CEACAM1 TIMP1 ITGA3 LAMB1 CALR WNT11 HNF4A TBX3 PLOD1 EGFR HNF1B SFRP4 ROR2 DAB2 OXCT1 TGM1 WNT7B SH3BP1 RAPGEF3 CDKN1A CPT1A KLHL12 ADIPOR1 ENG GSN ITGA6 CAT ADAM15 MLLT3 TGFBR3 MYLPF ATP6AP2 FGF3 GAS6 COL4A1 COL4A2 ASAH1 PHLDB2 LOXL2 CDHR2 DSG2 FGF4 PTK2B CTSZ COBL BMPE…
1.03418e-06	210	4346	Transport	ARHGAP44 IFT46 TIMM44 HOMER3 SCRN3 SLC47A1 KDELR3 SLC25A13 ABCA1 GOLGA7 RHOT1 ANXA6 SCN1B OSBPL8 ATP2A3 SLC13A5 SEC23A GOLGA5 RYR2 MIPEP CSNK1E FYTTD1 SOAT2 SLC29A1 TRAK2 KLHL12 KCNQ5 DNAJC6 SCP2 STX12 SLC34A2 P2RX7 COPB1 NXF7 SLC25A15 PCM1 SLC7A2 VPS37A VPS35 D230025D16RIK COG2 UBASH3B SLC25A36 SLCO2A1 SLC16A1 CPLX1 SNX2 ARL4D PCID2 HEATR5B NUP133 SLC19A2 LMAN1 LYN SGSM3 KCNJ12 ITPR3 SLC35G1 KCN…

## Sheet: Stag1-KO-specific upregulated
Table S3. Gene ontology analysis of differentially expressed genes from Stag1-/-, Stag2-/-, or Stag2-/- siStag1 mESCs
Analysis Type:	ShinyGO v0.61
Annotation Version and Release Date:	GO Ontology database Released 2019-11-03
Analyzed List:	Stag1-KO-specific upregulated genes
Reference List:	Mus musculus (all genes in database)
Test Type:	FISHER
Correction:	FDR
Enrichment FDR	Genes in list	Total genes	Functional Category	Genes
3.00626e-13	177	2566	Anatomical structure morphogenesis	HPN COL18A1 SULF2 AMOTL1 SHROOM1 RHOBTB2 ANXA1 LRP5 COL7A1 CAP1 PINK1 RHOF SEMA4B PARVA AMOTL2 RYK SEMA3F ANKRD27 MYBPC2 NEXN PACSIN1 FOXA3 VWA1 CDH3 ECSCR NTF5 PDZD7 WNT9A WNT3A WNT5A PXN CDX2 TGFA WNT7A MKI67 PIP5K1C PALM SS18 NBL1 RTN4R GPR4 NYAP1 TACSTD2 CEBPB CCM2 JUP AKT1 MET ACTN1 MAP2 LAMA5 STARD13 PLCG1 ROCK2 KRT19 TGFB3 IRX4 VCL BIN3 GRHL2 ITGB5 PIM1 CD151 PAM LAMB3 COL5A1 DAB2IP NOTCH2…
1.96224e-12	108	1288	Cytoskeleton organization	HIP1R TUBB6 KIF11 AMOTL1 MAP2 SHROOM1 SMTN LIMK2 STMN4 RHOBTB2 ANXA1 PACSIN3 NUSAP1 AURKA CAP1 RHOF MARK4 PARVA AMOTL2 PPP1R9A TESK2 IQSEC1 WTIP MYBPC2 SYNPO2L PACSIN1 PKP2 SPECC1 PARD6B SHROOM2 PARD6G SYNE2 TACC1 NUMA1 SNX9 KIF20A ACTN1 ENAH PALM SS18 FMN1 PRKCE TACSTD2 ACTN4 NF2 MET SPTBN4 TRIP10 APC2 ROCK2 KRT19 TGFB3 TRIM27 SORBS3 ITGB5 KRT18 SVIL PAM CDC42BPA NTMT1 TLN1 CIT PXN ARHGDIB NOX4 …
8.64614e-12	73	721	Actin filament-based process	HIP1R AMOTL1 SHROOM1 SMTN LIMK2 RHOBTB2 ANXA1 CAP1 RHOF PARVA AMOTL2 PPP1R9A TESK2 IQSEC1 MYBPC2 SYNPO2L SPECC1 SHROOM2 SNX9 ACTN1 ENAH FMN1 PRKCE TACSTD2 ACTN4 FMNL1 JUP NF2 MET SPTBN4 TRIP10 ROCK2 KRT19 TGFB3 TRIM27 SORBS3 ITGB5 DSC2 PAM CDC42BPA CIT PXN ARHGDIB NOX4 CORO1A ACTA1 INPPL1 DAPK3 PHPT1 INF2 F11R CACNA2D1 PACSIN1 PKP2 LMOD1 KRT8 ACTN2 CAPG SPTAN1 SH2B2 BCL6 CASQ2 TLN1 PYCARD SCN5A S…
1.04078e-11	264	4627	System development	PTPRS NLGN2 WNT9A HPN COL18A1 AXL SULF2 GPRC5B WNT3A AMOTL1 MAP2 BARX1 ATP8A2 WNT5A STMN4 GRHL2 ANXA1 LRP5 COL7A1 SPEG MALL ERRFI1 WNT7A SEMA4B AMOTL2 RYK PPP1R9A SEMA3F ANKRD27 SBNO2 SCT MYBPC2 NEXN CLSTN1 PACSIN1 PKP2 VWA1 SIX1 TACC1 ECSCR NTF5 PDZD7 CBX6 CCM2 AKT1 MAPKAPK2 SERINC5 BCL6 PIM1 TGFA MKI67 SMPD3 ACTA1 NRXN2 LIF PIP5K1C PLK5 PALM SOCS5 PSD OVOL2 HAND1 DOK4 NBL1 SH2B3 RTN4R GPR4 NYAP…
4.67753e-11	66	640	Actin cytoskeleton organization	HIP1R AMOTL1 SHROOM1 SMTN LIMK2 RHOBTB2 ANXA1 CAP1 RHOF PARVA AMOTL2 PPP1R9A TESK2 IQSEC1 MYBPC2 SYNPO2L SPECC1 SHROOM2 SNX9 ACTN1 ENAH FMN1 PRKCE TACSTD2 ACTN4 NF2 MET SPTBN4 TRIP10 ROCK2 KRT19 TGFB3 TRIM27 SORBS3 ITGB5 PAM CDC42BPA CIT PXN ARHGDIB NOX4 CORO1A ACTA1 INPPL1 DAPK3 PHPT1 INF2 F11R PACSIN1 LMOD1 KRT8 ACTN2 FMNL1 CAPG SPTAN1 SH2B2 BCL6 CASQ2 TLN1 PYCARD SHC1 FAT1 HCK AGAP2 CALD1 CSRP1
2.34579e-10	201	3340	Regulation of signaling	WNT3A SYT7 WNT7A BMP8B AXL SULF2 BCL2L1 CRLF1 GPRC5B IGFBP4 RHBDF1 PPM1A SHARPIN MAP3K12 ANXA1 LRP5 ERRFI1 ANXA3 TGFA PAK4 DUSP5 MAP2K2 WTIP SPRY1 SCT CLSTN1 SHC1 MAP3K9 GPR4 NLGN2 LEFTY2 MAP3K5 NTF5 DACT3 FGFRL1 CDKN2A AKT1 JAG2 NLK CRY1 FSTL3 WNT5A SORBS3 RIPK3 DAB2IP MAPK8IP1 MAPKAPK5 PXN FURIN SYP PPP1R9A OVOL2 AKAP12 SCUBE3 PLEKHG5 DOK4 NBL1 PRKD2 SH2B3 PRKCE WNT9A PDGFB HIP1R FNDC5 FOXM1 ST…
2.34579e-10	167	2601	Intracellular signal transduction	AKT1 BMP8B AXL RELB MAPK13 SH2B2 TSSK4 BCL2L1 CRLF1 GPRC5B AMOTL1 MAPKAPK2 PLCG1 NLK CALM3 NUAK1 MKNK2 ADCY1 PPM1A PRKCH RHOBTB2 SHARPIN ADCY5 MAP3K12 STK25 CASQ2 PLCH2 RHOF MAPKAPK5 RAB35 TGFA WNT7A ARHGDIB MARK4 PAK4 PYCARD ADCY7 CALML4 PIK3CB AMOTL2 PPP1R9A TMEM109 MAP4K5 DUSP5 MAP2K2 WTIP SPRY1 PRKD2 MYZAP SH2B3 SHC1 MAP3K9 GNG2 GPR4 PRKCE BAK1 LEFTY2 DGKD MAP3K5 NRBP2 CDKN2A PERP SRGAP1 WNT5…
2.34579e-10	245	4331	Cellular developmental process	WNT9A HPN FNDC5 COL18A1 BMP8B AXL HCK SULF2 GPRC5B WNT3A MAP2 SHROOM1 ATP8A2 WNT5A STMN4 RHOBTB2 ANXA1 LRP5 COL7A1 SPEG CAP1 ERRFI1 RHOF CDX2 WNT7A SEMA4B PARVA RYK PPP1R9A LIF SEMA3F ANKRD27 SBNO2 ELF1 OVOL2 F11R MYBPC2 NEXN ABHD2 TMEM120A PACSIN1 FOXA3 VWA1 SIX1 TACSTD2 NR1H2 CDH3 LEFTY2 NTF5 PDZD7 CBX6 AKT1 SH2B2 TSSK4 PCSK4 BCL6 SENP2 LAMB3 CTBP2 ACTA1 PIP5K1C PLK5 PALM SS18 SOCS5 PSD HAND1 M…
3.83864e-10	199	3317	Regulation of cell communication	WNT3A SYT7 WNT7A BMP8B AXL SULF2 BCL2L1 CRLF1 GPRC5B IGFBP4 RHBDF1 PPM1A SHARPIN MAP3K12 ANXA1 LRP5 ERRFI1 ANXA3 TGFA PAK4 DUSP5 MAP2K2 WTIP SPRY1 SCT CLSTN1 SHC1 MAP3K9 GPR4 NLGN2 LEFTY2 MAP3K5 NTF5 DACT3 FGFRL1 CDKN2A AKT1 JAG2 NLK CRY1 FSTL3 WNT5A SORBS3 RIPK3 DAB2IP MAPK8IP1 MAPKAPK5 PXN FURIN SYP PPP1R9A OVOL2 AKAP12 SCUBE3 PLEKHG5 DOK4 NBL1 PRKD2 SH2B3 PRKCE WNT9A PDGFB HIP1R FNDC5 FOXM1 ST…
9.79478e-10	155	2401	Cell surface receptor signaling pathway	WNT9A BMP8B AXL HCK SH2B2 SULF2 BCL2L1 GPRC5B WNT3A MAPKAPK2 IGFBP4 RHBDF1 PPM1A WNT5A ANXA1 LRP5 CD151 TSPAN4 CD82 NPR2 ERRFI1 ANXA3 TGFA WNT7A SEMA4B RYK LIF SEMA3F TSPAN15 SPRY1 TSPAN14 HFE2 IRS2 LMTK2 SHC1 BAK1 LEFTY2 NTF5 DACT3 FGFRL1 AKT1 JAG2 DTX2 PLCG1 PERP FSTL3 KRT19 DDB1 GLI1 DAB2IP PXN SMPD3 SS18 SOCS5 OVOL2 SCUBE3 NBL1 PDGFB HIP1R IL17RA STK11 GAB2 CTR9 CRLF1 MET AMOTL1 LAMA5 NLK APC…
1.23661e-09	75	852	Enzyme linked receptor protein signaling pathway	BMP8B AXL HCK SULF2 MAPKAPK2 IGFBP4 RHBDF1 NPR2 ERRFI1 TGFA RYK LIF SPRY1 HFE2 IRS2 LMTK2 SHC1 LEFTY2 NTF5 FGFRL1 SH2B2 FSTL3 DAB2IP PXN SMPD3 SS18 SOCS5 OVOL2 NBL1 PDGFB HIP1R AKT1 STK11 GAB2 MET PLCG1 NLK PPM1A TGFB3 ITGB5 SOS1 LOX JAK2 AFAP1L2 SKI FGFR2 FAM83B PRKD2 FAM83G SH2B3 CD109 IGF2 CDH3 CDKN2B NRTN MEGF8 IFT20 GKAP1 WNT5A PTPRA SCHIP1 ENHO LTBP4 NUMA1 TRIM71 DOK2 DOK4 WNT3A FURIN INPPL…
1.23918e-09	233	4139	Cell differentiation	WNT9A HPN FNDC5 COL18A1 BMP8B AXL HCK SULF2 GPRC5B WNT3A MAP2 ATP8A2 WNT5A STMN4 ANXA1 LRP5 COL7A1 SPEG ERRFI1 CDX2 WNT7A SEMA4B PARVA RYK PPP1R9A LIF SEMA3F ANKRD27 SBNO2 ELF1 OVOL2 F11R MYBPC2 NEXN ABHD2 TMEM120A PACSIN1 FOXA3 VWA1 SIX1 TACSTD2 NR1H2 LEFTY2 NTF5 PDZD7 CBX6 AKT1 SH2B2 TSSK4 PCSK4 BCL6 SENP2 LAMB3 CTBP2 ACTA1 PIP5K1C PLK5 SOCS5 PSD HAND1 METRNL NBL1 RTN4R ZFP36 NYAP1 ZFP36L2 CEBP…
1.39485e-09	170	2740	Regulation of localization	SYT7 WNT7A PIP5K1C HIP1R AMOTL1 PLCG1 SRGAP1 RHBDF1 SEPT4 ANXA1 LRP5 SEC16A SYT13 CASQ2 PLCH2 RHOF ANXA3 SEMA4B STIM1 AMOTL2 SEMA3F SCT PARD6B PARD6G FXYD6 DNAJC5 COL18A1 AKT1 WNT3A VCL ATP8A2 WNT5A PACSIN3 SYP IQSEC1 MAP2K2 REEP6 KRT20 DAG1 PACSIN1 NBL1 AGRN PRKCE SFN TACSTD2 NLGN2 ACTN4 NR1H2 PDGFB JUP AXL BCL2L1 MET ACTN1 LAMA5 STARD13 JPH2 CLDN7 CALM3 AP3D1 HCN2 ROCK2 RSAD2 TGFB3 TRIM27 PDE8B…
1.41028e-09	179	2938	Regulation of signal transduction	BMP8B AXL SULF2 BCL2L1 CRLF1 GPRC5B IGFBP4 RHBDF1 PPM1A SHARPIN MAP3K12 ERRFI1 ANXA3 TGFA WNT7A PAK4 DUSP5 MAP2K2 WTIP SPRY1 SHC1 MAP3K9 GPR4 LEFTY2 MAP3K5 DACT3 FGFRL1 CDKN2A AKT1 JAG2 WNT3A NLK CRY1 FSTL3 WNT5A SORBS3 RIPK3 DAB2IP MAPK8IP1 MAPKAPK5 PXN FURIN OVOL2 SCUBE3 DOK4 NBL1 PRKD2 SH2B3 PRKCE WNT9A PDGFB HIP1R FNDC5 FOXM1 STK11 CDK12 HDGF RASA4 SH2B2 RUNDC3A APLP1 FHL2 NF2 MET PTPRS SQSTM…
2.00092e-09	184	3062	Regulation of multicellular organismal process	PTPRS HPN SULF2 GPRC5B GTF2IRD2 PLCG1 TNNC2 PLAU ANXA1 CASQ2 ERRFI1 ANXA3 SEMA4B SCN5A SEMA3F SCT CLSTN1 PACSIN1 PKP2 ECSCR NTF5 WNT9A AKT1 WNT3A ATP8A2 WNT5A BCL6 PIM1 WNT7A LIF PLK5 SOCS5 OVOL2 NBL1 AGRN RTN4R SIX1 TACSTD2 CEBPB NR1H2 PDGFB JUP AXL IL17RA RELB MAPK13 CTR9 MET PDCD2 LAMA5 STARD13 MAPKAPK2 PMP22 WWC1 CALM3 FSTL3 PPP2CA ROCK2 ASPA TGFB3 TRIM27 BMP1 GRHL2 DSC2 JAK2 ESRRA AFAP1L2 GL…
8.06163e-09	125	1855	Tissue development	HPN COL18A1 SULF2 BARX1 GRHL2 ANXA1 LRP5 COL7A1 ERRFI1 SEMA4B SEMA3F OVOL2 F11R MYBPC2 VWA1 SIX1 PDZD7 WNT9A GRHL1 WNT5A PXN WNT7A SMPD3 ACTA1 LIF TACSTD2 TRIM71 CCM2 PDGFB BMP8B MET WNT3A STARD13 PPP2CA ROCK2 TGFB3 VCL BMP1 ITGB5 PIM1 SVIL ESRRA GLI1 CD151 LAMB3 COL5A1 DAB2IP FGFR2 MSN ADAMTS7 EEF2 SPRY1 HAND1 SERPINE1 CUL7 NRTN DAG1 KAZN UPK2 PKP2 MEGF8 FAM83H PHLDB1 CEBPB ENO3 CDH3 CRLF1 FHL2 …
1.16775e-08	183	3108	Regulation of molecular function	HIP1R MAP3K12 ANXA1 STK25 SERPINI1 ANXA3 TGFA PAK4 STIM1 ARHGAP27 MAP4K5 DUSP5 MAP2K2 PALM SPRY1 ARHGAP9 SHC1 MAP3K9 FXYD6 MAP3K5 WNT9A AKT1 TSSK4 NF2 WNT3A CALM3 WNT5A RIPK3 LRP5 CASQ2 PXN NOX4 MYD88 LIF HAND1 AGRN RTN4R CDKN2A SFN C1QTNF9 PDGFB FNDC5 JUP SNX9 BMP8B JAG2 STK11 CDK12 HDGF APBA3 RASA4 BCL2L1 CRLF1 GPRC5B MET PDCD2 STARD13 JPH2 DUSP14 CHTF18 PERP NUAK1 SRGAP1 APC2 PPP2CA TOM1L1 ROC…
3.3463e-08	124	1879	Protein phosphorylation	AKT1 BMP8B CDK12 HCK TSSK4 CRLF1 MAPKAPK2 CDK17 NUAK1 MKNK2 PRKCH MAP3K12 PIM1 STK25 PINK1 MAPKAPK5 TGFA WNT7A PAK4 PIK3CB MAP4K5 DUSP5 MAP2K2 SPRY1 SHC1 MAP3K9 SBK1 PRKCE LEFTY2 MAP3K5 NRBP2 STK11 NF2 WNT3A SPTBN4 NLK CRY1 WNT5A SORBS3 MAPK8IP1 PTPRA PXN NOX4 WEE1 LIF DAPK3 DOK4 PRKD2 AGRN CDKN2A ZFP36 ZFP36L2 SFN C1QTNF9 PDGFB FOXM1 SNX9 AXL MAPK13 GPRC5B MET SQSTM1 DUSP14 WWC1 RPS6KL1 PPP2CA L…
7.08514e-08	211	3818	Regulation of response to stimulus	BMP8B AXL SH2B2 SULF2 BCL2L1 CRLF1 GPRC5B GTF2IRD2 H2-M3 MAPKAPK2 IGFBP4 RHBDF1 PPM1A PLAU BCL6 SHARPIN MAP3K12 ANXA1 SYT7 LRP5 SYT13 ERRFI1 ANXA3 TGFA WNT7A SEMA4B PAK4 SEMA3F DUSP5 MAP2K2 SBNO2 WTIP SPRY1 SHC1 MAP3K9 GPR4 LEFTY2 MAP3K5 DACT3 FGFRL1 CDKN2A AKT1 JAG2 WNT3A PLCG1 NLK CRY1 FSTL3 WNT5A SORBS3 RIPK3 DAB2IP MAPK8IP1 MAPKAPK5 PXN FURIN SOCS5 OVOL2 SCUBE3 METRNL DOK4 NBL1 PRKD2 SH2B3 PR…
8.16335e-08	194	3437	Animal organ development	HPN AXL SULF2 BARX1 GRHL2 ANXA1 LRP5 COL7A1 ERRFI1 SEMA4B SEMA3F SBNO2 SCT MYBPC2 PKP2 VWA1 SIX1 TACC1 PDZD7 WNT9A CCM2 WNT3A MAPKAPK2 WNT5A PIM1 TGFA WNT7A MKI67 SMPD3 ACTA1 LIF SOCS5 OVOL2 HAND1 SH2B3 TACSTD2 CEBPB NTF5 PDGFB CKB AKT1 BMP8B JAG2 RELB ERCC1 GAB2 CTR9 MET PDCD2 ACTN1 MKNK2 FSTL3 PPP2CA ADCY1 ROCK2 TGFB3 SRD5A1 IRX4 GLUD1 BMP1 BCL6 SHARPIN SVIL ESRRA GLI1 PAM COL5A1 DAB2IP BCL2L11…
1.12367e-07	83	1101	Anatomical structure formation involved in morphogenesis	COL18A1 AMOTL1 ANXA1 AMOTL2 MYBPC2 ECSCR CDX2 TGFA WNT7A GPR4 JUP AKT1 WNT3A ACTN1 STARD13 PLCG1 ROCK2 KRT19 WNT5A ITGB5 PIM1 LAMB3 COL5A1 DAB2IP ANXA3 PAK4 PARVA FGFR2 ACTA1 SPRY1 HAND1 SERPINE1 DAG1 PRKD2 SHC1 SHB PHLDB1 KRT8 ACTN2 SH3PXD2A ADAM12 COL8A2 NBEAL2 FHL2 ENAH MAP2K2 SIX1 SPINT2 KCTD10 SUPT6 ERCC1 CTR9 PKNOX1 NF2 RRP7A PERP ATP8A2 GRHL2 BCL6 NFKB2 BCL2L11 CASQ2 PXN IFT122 SMPD3 PIK3C…
1.50328e-07	207	3770	Cellular protein modification process	AKT1 BMP8B CDK12 HCK CTR9 TSSK4 CRLF1 CHFR MAPKAPK2 CDK17 NUAK1 MKNK2 FBXW11 PRKCH SHARPIN PPIL2 SENP2 MAP3K12 UBE2J2 PIM1 LOX LOXL4 STK25 TRIM2 ST3GAL3 PINK1 UBE4B MAPKAPK5 UBE3B TGFA WNT7A ATG7 PAK4 MORF4L2 PIK3CB MAP4K5 DUSP5 MAP2K2 ISG15 PHPT1 SPRY1 ALG14 SHC1 MAP3K9 SBK1 PPP2R3A PRKCE ATXN7L3 CTTNBP2NL LEFTY2 MAP3K5 NRBP2 TRIM71 FKBP10 STK11 NF2 WNT3A SPTBN4 PTPRS NLK CRY1 PPM1A WNT5A SORBS3…
1.50328e-07	91	1266	Cell adhesion	PLAU ANXA1 COL5A1 PKP4 ANXA3 PARVA CTNND1 NEXN PKP2 NLGN2 PKP3 CDH3 JUP BCAM WNT3A NID2 VCL WNT5A SORBS3 CCDC80 PTPRU PXN SOCS5 F11R TACSTD2 CEBPB COL18A1 AKT1 NCAN FGFRL1 NF2 PTPRS ACTN1 LAMA5 CLDN7 PERP NUAK1 FSTL3 GRHL2 BCL6 ITGB5 CELSR3 DSC2 JAK2 COL7A1 LAMB3 BCL2L11 SERPINI1 CD2 TLN1 CORO1A PYCARD MSN PIK3CB INPPL1 LMO7 PTPRF LPP NRXN2 LGALS3BP TESK2 PIP5K1C DAPK3 SERPINE1 MYBPC2 CTNNAL1 DAG…
1.50328e-07	207	3770	Protein modification process	AKT1 BMP8B CDK12 HCK CTR9 TSSK4 CRLF1 CHFR MAPKAPK2 CDK17 NUAK1 MKNK2 FBXW11 PRKCH SHARPIN PPIL2 SENP2 MAP3K12 UBE2J2 PIM1 LOX LOXL4 STK25 TRIM2 ST3GAL3 PINK1 UBE4B MAPKAPK5 UBE3B TGFA WNT7A ATG7 PAK4 MORF4L2 PIK3CB MAP4K5 DUSP5 MAP2K2 ISG15 PHPT1 SPRY1 ALG14 SHC1 MAP3K9 SBK1 PPP2R3A PRKCE ATXN7L3 CTTNBP2NL LEFTY2 MAP3K5 NRBP2 TRIM71 FKBP10 STK11 NF2 WNT3A SPTBN4 PTPRS NLK CRY1 PPM1A WNT5A SORBS3…
1.50328e-07	135	2167	Regulation of catalytic activity	HIP1R MAP3K12 ANXA1 STK25 SERPINI1 TGFA PAK4 ARHGAP27 MAP4K5 DUSP5 MAP2K2 PALM SPRY1 ARHGAP9 SHC1 MAP3K9 MAP3K5 WNT9A AKT1 NF2 WNT3A WNT5A RIPK3 PXN NOX4 AGRN RTN4R CDKN2A SFN C1QTNF9 PDGFB SNX9 STK11 CDK12 APBA3 RASA4 BCL2L1 GPRC5B PDCD2 STARD13 DUSP14 CHTF18 CALM3 PERP NUAK1 SRGAP1 APC2 PPP2CA TOM1L1 ROCK2 TGFB3 TRIM27 GRHL2 RANGAP1 RFC4 AGAP3 JAK2 AFAP1L2 AGAP2 COL7A1 RALGDS DAB2IP PKP4 MAPK8I…
1.87889e-07	83	1118	Cellular component morphogenesis	HPN COL18A1 SHROOM1 RHOBTB2 ANXA1 COL7A1 CAP1 RHOF SEMA4B PARVA RYK SEMA3F ANKRD27 MYBPC2 NEXN PACSIN1 VWA1 CDH3 NTF5 PDZD7 WNT3A WNT5A WNT7A PIP5K1C PALM SS18 NBL1 RTN4R NYAP1 TACSTD2 MET ACTN1 MAP2 LAMA5 KRT19 BIN3 GRHL2 RASAL1 MSN ACTA1 PPP1R9A WTIP CUL7 DAG1 PHLDB1 KRT8 ACTN2 ACTN4 FMNL1 NBEAL2 PALM2 STK11 BCL2L1 VCL BCL6 ENAH STK25 AURKA WEE1 MAP2K2 SPINT2 AXL SPTBN4 PTPRS TRPV2 ADCY1 ATP8A2…
2.04372e-07	208	3810	Regulation of biological quality	PTPRS SYT7 WNT7A PIP5K1C HPN AXL GPRC5B PLCG1 PCSK4 PLAU SAMD4 ATP8A2 RHOBTB2 SLC4A8 CYP39A1 ANXA1 GLDC LRP5 SNAP25 ACOXL CASQ2 PLCH2 RHOF FURIN SEMA4B STIM1 PIK3CB SCN5A KCNK1 SEMA3F GNA11 F11R SCT CLSTN1 XKR7 GPR4 ZFP36 ZFP36L2 GM9833 KCNH7 NR1H2 SLC17A7 BSCL2 HIP1R SNX9 WNT3A CHFR HCN2 WNT5A PIM1 F5 ENHO PLIN2 CTBP2 SYP IQSEC1 AP2B1 PALM CIB2 METRNL DAG1 NBL1 AGRN RTN4R FMN1 PRKCE SHROOM2 C1QT…
2.05582e-07	91	1277	Biological adhesion	PLAU ANXA1 COL5A1 PKP4 ANXA3 PARVA CTNND1 NEXN PKP2 NLGN2 PKP3 CDH3 JUP BCAM WNT3A NID2 VCL WNT5A SORBS3 CCDC80 PTPRU PXN SOCS5 F11R TACSTD2 CEBPB COL18A1 AKT1 NCAN FGFRL1 NF2 PTPRS ACTN1 LAMA5 CLDN7 PERP NUAK1 FSTL3 GRHL2 BCL6 ITGB5 CELSR3 DSC2 JAK2 COL7A1 LAMB3 BCL2L11 SERPINI1 CD2 TLN1 CORO1A PYCARD MSN PIK3CB INPPL1 LMO7 PTPRF LPP NRXN2 LGALS3BP TESK2 PIP5K1C DAPK3 SERPINE1 MYBPC2 CTNNAL1 DAG…
2.57204e-07	51	549	Transmembrane receptor protein tyrosine kinase signaling pathway	AXL HCK SULF2 MAPKAPK2 IGFBP4 RHBDF1 ERRFI1 TGFA RYK SPRY1 IRS2 LMTK2 SHC1 NTF5 FGFRL1 SH2B2 DAB2IP SS18 SOCS5 PDGFB HIP1R AKT1 GAB2 MET PLCG1 SOS1 LOX JAK2 AFAP1L2 PXN FGFR2 FAM83B PRKD2 SH2B3 IGF2 CDH3 NRTN IFT20 GKAP1 WNT5A PTPRA SCHIP1 ENHO SMPD3 TRIM71 DOK2 DOK4 INPPL1 PTPRF BEX1 TOM1L1
2.66408e-07	138	2257	Phosphorylation	AKT1 BMP8B CDK12 HCK TSSK4 CRLF1 MAPKAPK2 CDK17 NUAK1 MKNK2 PRKCH MAP3K12 PIM1 STK25 PINK1 MAPKAPK5 TGFA WNT7A PAK4 PIK3CB MAP4K5 DUSP5 MAP2K2 SOCS5 SPRY1 SHC1 MAP3K9 SBK1 PRKCE LEFTY2 DGKD MAP3K5 NRBP2 STK11 NF2 WNT3A SPTBN4 NLK CRY1 WNT5A SORBS3 MAPK8IP1 PTPRA PXN NOX4 WEE1 LIF DAPK3 DOK4 PRKD2 AGRN CDKN2A ZFP36 ZFP36L2 SFN C1QTNF9 PDGFB CKB FOXM1 SNX9 AXL MAPK13 PDK1 GPRC5B MET SQSTM1 DUSP14 W…

## Sheet: Stag1-KO-specific downregulated
Table S3. Gene ontology analysis of differentially expressed genes from Stag1-/-, Stag2-/-, or Stag2-/- siStag1 mESCs
Analysis Type:	ShinyGO v0.61
Annotation Version and Release Date:	GO Ontology database Released 2019-11-03
Analyzed List:	Stag1-KO-specific downregulated genes
Reference List:	Mus musculus (all genes in database)
Test Type:	FISHER
Correction:	FDR
Enrichment FDR	Genes in list	Total genes	Functional Category	Genes
0.0275141	200	4773	Nucleic acid metabolic process	UHRF1 SLBP POLA1 NFIB E2F2 RFX4 PAPOLG OSR2 DMC1 ZFP148 STK31 GTF2A1L PMS1 NR5A2 LMX1A SP3 BMP2 MGME1 TBL1XR1 MBNL1 TGS1 CCNC RBM3 ERLIN2 CNOT7 LSM6 GINS2 MPHOSPH6 TRIP4 SYNCRIP SOX10 NOL12 TERF2IP FAN1 RBM4B PPARGC1B BRIP1 FIGNL1 RBMXL1 WDHD1 RMI2 INIP GABPB2 RREB1 EN2 RPRD1A BRCA2 ZFP536 PATL1 E2F8 KLF17 LIG4 OAS1A DIS3L2 MGMT HMGB2 FEV SETD3 METTL15 ZFP930 ZFP936 PRDM6 ZSCAN4F HUS1B FOXD1 ZSCA…
0.0275141	20	225	Organic acid catabolic process	HAL ARG2 ECHS1 PHYH GNPDA2 FAH QPRT OAT GOT2 CYP26B1 TDH ACOT7 CD44 CYP26A1 PADI4 HDC ABCD3 CRABP1 GCSH ACAD11
0.0275141	4	6	Terpenoid catabolic process	CYP26B1 CYP26A1 CRABP1 AKR1B8
0.0275141	26	333	Small molecule catabolic process	DHDH HAL ARG2 ECHS1 PHYH GNPDA2 FAH QPRT OAT GOT2 GLO1 CYP26B1 TDH ACOT7 PDXP CD44 CYP26A1 PADI4 SORD HDC ABCD3 CRABP1 UPB1 GCSH ACAD11 AKR1B8
0.0275141	20	225	Carboxylic acid catabolic process	HAL ARG2 ECHS1 PHYH GNPDA2 FAH QPRT OAT GOT2 CYP26B1 TDH ACOT7 CD44 CYP26A1 PADI4 HDC ABCD3 CRABP1 GCSH ACAD11
0.0353588	18	205	Double-strand break repair	POLA1 DMC1 GINS2 BRIP1 FIGNL1 RMI2 BRCA2 LIG4 HUS1B SPIRE2 NUCKS1 RAD51AP1 FAN1 MGMT MCMDC2 TERF2IP MORC2B BABAM1
0.0353588	3	4	Double-strand break repair involved in meiotic recombination	BRIP1 MCMDC2 MORC2B
0.0353588	4	10	Isoprenoid catabolic process	CYP26B1 CYP26A1 CRABP1 AKR1B8
0.0353588	190	4617	Macromolecule biosynthetic process	POLA1 NFIB EIF3D MFNG E2F2 RFX4 NEMF OSR2 ZFP148 GTF2A1L NR5A2 LMX1A SP3 BMP2 MGME1 TBL1XR1 CCNC RBM3 ERLIN2 CNOT7 ST3GAL4 TRIP4 SOX10 EIF3L TERF2IP PPARGC1B ZDHHC15 WDHD1 GABPB2 RREB1 EN2 NECAB1 ZFP536 E2F8 EPM2AIP1 KLF17 HMGB2 FEV SETD3 ZFP930 ZFP936 PRDM6 ZSCAN4F FOXD1 NLRP12 ZSCAN4B ZSCAN4E SOX1 H1F0 NUCKS1 UHRF1 OTX1 KDM6B HIVEP1 SMAD5 GLO1 ZEB1 POU5F1 IL33 RBL1 SOHLH2 NFKB1 TRP73 PORCN GALN…
0.0353588	15	156	Response to ionizing radiation	RAD9A NUCKS1 VCAM1 RAD51AP1 RRM1 TOPBP1 CCL2 FIGNL1 INIP LIG4 MGMT PMAIP1 BRCA2 LRP2 BABAM1
0.0353588	14	136	Blastocyst development	POU5F1 SP3 MFNG PHF6 STMN3 TBL1XR1 HORMAD1 COPRS SMIM14 NECAB1 SLC25A34 BRCA2 NCAPG2 UBTFL1
0.0353588	7	38	Blastocyst hatching	PHF6 STMN3 TBL1XR1 COPRS SMIM14 NECAB1 SLC25A34
0.0353588	3	4	Diterpenoid catabolic process	CYP26B1 CYP26A1 CRABP1
0.0353588	4	10	Mitotic DNA replication checkpoint	CDC6 TOPBP1 HUS1B NAE1
0.0353588	3	4	Retinoic acid catabolic process	CYP26B1 CYP26A1 CRABP1
0.0353588	7	38	Hatching	PHF6 STMN3 TBL1XR1 COPRS SMIM14 NECAB1 SLC25A34
0.0353588	7	38	Organism emergence from protective structure	PHF6 STMN3 TBL1XR1 COPRS SMIM14 NECAB1 SLC25A34
0.0354722	184	4507	Cellular nitrogen compound biosynthetic process	HDDC2 ATP5F1 POLA1 NFIB EIF3D E2F2 RFX4 RRM2 NEMF PDE4D OSR2 ZFP148 GTF2A1L NUDT12 NR5A2 LMX1A SP3 BMP2 TBL1XR1 CCNC MMACHC GNPDA2 QPRT RRM1 RBM3 ERLIN2 CNOT7 TRIP4 SOX10 EIF3L TERF2IP PPARGC1B GABPB2 RREB1 EN2 COX15 PM20D1 ZFP536 E2F8 KLF17 HMGB2 FEV SETD3 ZFP930 ZFP936 PRDM6 ZSCAN4F FOXD1 ZSCAN4B ZSCAN4E SOX1 H1F0 NUCKS1 UHRF1 OTX1 KDM6B HIVEP1 SMAD5 GLO1 ZEB1 POU5F1 IL33 RBL1 SOHLH2 NFKB1 TRP7…
0.0354722	23	311	Renal system development	FOXD1 PAX2 CYP26A1 TRP73 STRA6 NUP93 CYP26B1 MPST ARG2 SMAD5 OSR2 GSTA3 SMAD1 IRX3 EPHA4 BMP2 HOXA11 APH1A IFT27 NF1 RBP4 RPGRIP1L CLCNKA
0.0379849	162	3895	Heterocycle biosynthetic process	HDDC2 ATP5F1 POLA1 NFIB E2F2 RFX4 RRM2 PDE4D OSR2 ZFP148 GTF2A1L NUDT12 NR5A2 LMX1A SP3 BMP2 TBL1XR1 CCNC MMACHC GNPDA2 QPRT RRM1 ERLIN2 TRIP4 SOX10 TERF2IP PPARGC1B GABPB2 RREB1 EN2 COX15 ZFP536 E2F8 KLF17 HMGB2 FEV SETD3 ZFP930 ZFP936 PRDM6 ZSCAN4F FOXD1 ZSCAN4B ZSCAN4E SOX1 H1F0 NUCKS1 UHRF1 OTX1 KDM6B HIVEP1 SMAD5 GLO1 ZEB1 POU5F1 IL33 RBL1 SOHLH2 NFKB1 TRP73 CNOT7 SMAD1 POU4F2 CBFB RBMXL1 HO…
0.040655	4	11	Arginine catabolic process	ARG2 OAT PADI4 FAH
0.040655	4	11	Vitamin catabolic process	CYP26B1 PDXP CYP26A1 CRABP1
0.040655	182	4478	Cellular macromolecule biosynthetic process	POLA1 NFIB EIF3D MFNG E2F2 RFX4 NEMF OSR2 ZFP148 GTF2A1L NR5A2 LMX1A SP3 BMP2 MGME1 TBL1XR1 CCNC RBM3 ERLIN2 CNOT7 ST3GAL4 TRIP4 SOX10 EIF3L TERF2IP PPARGC1B ZDHHC15 WDHD1 GABPB2 RREB1 EN2 NECAB1 ZFP536 E2F8 EPM2AIP1 KLF17 HMGB2 FEV SETD3 ZFP930 ZFP936 PRDM6 ZSCAN4F FOXD1 ZSCAN4B ZSCAN4E SOX1 H1F0 NUCKS1 UHRF1 OTX1 KDM6B HIVEP1 SMAD5 GLO1 ZEB1 POU5F1 IL33 RBL1 SOHLH2 NFKB1 TRP73 PORCN GALNT7 SMAD…

## Sheet: Stag2-KO-specific upregulated
Table S3. Gene ontology analysis of differentially expressed genes from Stag1-/-, Stag2-/-, or Stag2-/- siStag1 mESCs
Analysis Type:	ShinyGO v0.61
Annotation Version and Release Date:	GO Ontology database Released 2019-11-03
Analyzed List:	Stag2-KO-specific upregulated genes
Reference List:	Mus musculus (all genes in database)
Test Type:	FISHER
Correction:	FDR
Enrichment FDR	Genes in list	Total genes	Functional Category	Genes
2.22038e-28	442	4250	RNA metabolic process	TCF7 BCL11A SMARCB1 NSUN5 ZMAT2 ETV1 EMG1 HNRNPA2B1 CELF1 TFAP4 NCOA2 METTL1 EBF3 THG1L ELOF1 HOXA2 HMGB3 E2F3 SULF1 SRSF6 RARB SRSF1 PCGF2 SART3 POLR2I GTF3C6 SNRPD3 MED7 PSMC5 SLIRP SIX6 ZFP36L1 RNASEH2B EBF2 SUB1 SKOR1 ENY2 ZHX1 HIRA TRA2B WIZ SRSF7 POLR2D THOC1 WDR46 CXXC1 SF3B2 TBL1X RNF25 TADA1 SEPHS1 BMI1 BC005624 CSTF3 GABPB1 SNRPB SALL4 MRGBP RPRD1B ADAR LEF1 GAR1 RPRD2 MAGOH PNRC2 SFPQ …
1.04414e-25	421	4096	Regulation of gene expression	ZFP385A TCF7 BCL11A SMARCB1 MAPK7 ETV1 CELF1 TFAP4 NCOA2 RPS9 EBF3 ELOF1 HOXA2 HMGB3 E2F3 SULF1 SRSF6 RARB SRSF1 PCGF2 SART3 MED7 PSMC5 SIX6 ZFP36L1 EBF2 SUB1 SKOR1 ENY2 ZHX1 HIRA TRA2B WIZ SRSF7 POLR2D THOC1 ZFP521 CXXC1 TBL1X ZFP142 RNF25 TADA1 BMI1 BC005624 GABPB1 SALL4 MRGBP LEF1 DPH2 PNRC2 SRSF9 AUTS2 GDF3 ETV6 ERCC2 DPF1 COQ7 TEAD2 RBMX IRAK1 ZCCHC18 MAML2 TCF12 LRRC14 GPBP1L1 SRSF2 EXOSC4 …
2.62003e-24	466	4773	Nucleic acid metabolic process	TCF7 BCL11A SMARCB1 NSUN5 ZMAT2 ETV1 EMG1 HNRNPA2B1 CELF1 TFAP4 NCOA2 METTL1 EBF3 THG1L ELOF1 HOXA2 HMGB3 UBE2A E2F3 SULF1 SRSF6 RARB SRSF1 PCGF2 SART3 POLR2I GTF3C6 SNRPD3 MED7 PSMC5 SLIRP SIX6 ZFP36L1 DEK RNASEH2B EBF2 SUB1 SKOR1 ENY2 ZHX1 HIRA TRA2B WIZ SRSF7 TELO2 POT1B POLR2D THOC1 WDR46 CXXC1 SF3B2 TBL1X EYA1 RNF25 TADA1 SEPHS1 BMI1 BC005624 CSTF3 GABPB1 SNRPB SALL4 MRGBP RPRD1B ADAR LEF1 G…
3.97521e-23	442	4507	Cellular nitrogen compound biosynthetic process	ZFP385A TCF7 BCL11A SMARCB1 ETV1 TFAP4 NCOA2 RPS9 MRPL52 EBF3 ELOF1 HOXA2 HMGB3 EEF1A2 E2F3 SULF1 RARB PCGF2 POLR2I GTF3C6 MED7 PSMC5 SIX6 ZFP36L1 DHFR EBF2 SUB1 SKOR1 ENY2 ZHX1 ADCY8 HIRA WIZ POT1B POLR2D THOC1 CXXC1 MRPL11 TBL1X ORMDL2 RNF25 TADA1 BMI1 GABPB1 SALL4 MRGBP SAMHD1 AMPD2 LEF1 GCLM DPH2 AUTS2 GDF3 ETV6 MRPL51 ERCC2 DPF1 TEAD2 UROS EIF3F IRAK1 ZCCHC18 MAML2 TCF12 GCLC LRRC14 GPBP1L1 …
7.19574e-22	445	4617	Macromolecule biosynthetic process	ZFP385A TCF7 BCL11A SMARCB1 ETV1 TFAP4 NCOA2 RPS9 MRPL52 EBF3 ELOF1 HOXA2 HMGB3 EEF1A2 E2F3 SULF1 RARB PCGF2 POLR2I GTF3C6 MED7 PSMC5 SIX6 ZFP36L1 EBF2 SUB1 SKOR1 ENY2 ZHX1 HAS2 HIRA WIZ POT1B POLR2D THOC1 CXXC1 MRPL11 ZDHHC6 RFNG TBL1X ORMDL2 RNF25 ITM2C TADA1 BMI1 GABPB1 SALL4 MRGBP LEF1 DPH2 AUTS2 MOGS GDF3 ETV6 MRPL51 ERCC2 DPF1 TEAD2 EIF3F ITM2A IRAK1 ZCCHC18 MAML2 TCF12 LRRC14 RFC3 GPBP1L1 …
7.19574e-22	362	3502	Regulation of RNA metabolic process	TCF7 BCL11A SMARCB1 ETV1 CELF1 TFAP4 NCOA2 EBF3 ELOF1 HOXA2 HMGB3 E2F3 SULF1 SRSF6 RARB SRSF1 PCGF2 SART3 MED7 PSMC5 SLIRP SIX6 ZFP36L1 EBF2 SUB1 SKOR1 ENY2 ZHX1 HIRA TRA2B WIZ SRSF7 THOC1 CXXC1 TBL1X RNF25 TADA1 BMI1 BC005624 GABPB1 SALL4 MRGBP LEF1 SRSF9 AUTS2 GDF3 ETV6 ERCC2 DPF1 TEAD2 RBMX IRAK1 ZCCHC18 MAML2 TCF12 LRRC14 GPBP1L1 SRSF2 TET3 ZHX3 ALX1 RFXAP ZCCHC12 ZFP113 APBB1 PHF12 PTOV1 ZFP…
1.05772e-21	434	4478	Cellular macromolecule biosynthetic process	ZFP385A TCF7 BCL11A SMARCB1 ETV1 TFAP4 NCOA2 RPS9 MRPL52 EBF3 ELOF1 HOXA2 HMGB3 EEF1A2 E2F3 SULF1 RARB PCGF2 POLR2I GTF3C6 MED7 PSMC5 SIX6 ZFP36L1 EBF2 SUB1 SKOR1 ENY2 ZHX1 HAS2 HIRA WIZ POT1B POLR2D THOC1 CXXC1 MRPL11 ZDHHC6 RFNG TBL1X RNF25 ITM2C TADA1 BMI1 GABPB1 SALL4 MRGBP LEF1 DPH2 AUTS2 MOGS GDF3 ETV6 MRPL51 ERCC2 DPF1 TEAD2 EIF3F ITM2A IRAK1 ZCCHC18 MAML2 TCF12 LRRC14 RFC3 GPBP1L1 B3GALT1…
3.27263e-21	264	2299	Nervous system development	NRXN1 PTPRD SMO PAFAH1B2 ID3 WNT8A PHOX2B SULF1 HECW1 SEMA4D SKOR1 SDC2 CDH2 GFRA3 GFRA1 SEMA6D LEF1 EPHA7 GBA2 SEMA3C STMN1 SEMA3A HES3 AUTS2 EPHB4 PLXNA4 EPHB6 WNT5B DPF1 EFNB1 PAK3 DCX NLGN3 GPM6B GPM6A CASP3 TCF12 ZIC1 SLITRK5 SLITRK2 SHANK2 SIX3 SEMA3D SDK2 NREP SLITRK4 SAMD14 GAP43 MAP1B TCF4 EN1 ERBB2 TUBB3 HES6 GPRIN1 PLXNC1 CRABP2 MEF2C DLL1 PFN1 HOXB1 FGF8 NFASC ASTN1 OLFM1 DOK5 SFRP2 M…
1.20467e-20	238	2008	Transcription by RNA polymerase II	TCF7 BCL11A SMARCB1 ETV1 TFAP4 NCOA2 EBF3 ELOF1 HOXA2 HMGB3 E2F3 SULF1 RARB PCGF2 POLR2I MED7 PSMC5 EBF2 SUB1 SKOR1 ENY2 ZHX1 POLR2D TBL1X TADA1 BMI1 GABPB1 MRGBP LEF1 AUTS2 GDF3 ETV6 ERCC2 DPF1 TEAD2 ZCCHC18 MAML2 TCF12 TET3 ZHX3 ALX1 ZCCHC12 ZFP113 PHF12 PTOV1 LDB2 ZFP239 PBRM1 ASXL1 FOXO4 ASXL3 BCL11B NKX1-2 SP8 HOXB3 HEXIM1 ZFP219 SALL2 FOXC1 MAML1 GDF6 TCF4 KLF2 ZFP746 EN1 ZFP462 MAML3 MED14…
1.88978e-20	341	3303	Transcription, DNA-templated	TCF7 BCL11A SMARCB1 ETV1 TFAP4 NCOA2 EBF3 ELOF1 HOXA2 HMGB3 E2F3 SULF1 RARB PCGF2 POLR2I GTF3C6 MED7 PSMC5 SIX6 EBF2 SUB1 SKOR1 ENY2 ZHX1 HIRA WIZ POLR2D THOC1 CXXC1 TBL1X RNF25 TADA1 BMI1 GABPB1 SALL4 MRGBP LEF1 AUTS2 GDF3 ETV6 ERCC2 DPF1 TEAD2 IRAK1 ZCCHC18 MAML2 TCF12 LRRC14 GPBP1L1 TET3 ZHX3 ALX1 RFXAP ZCCHC12 ZFP113 APBB1 PHF12 PTOV1 ZFP280D SIX3 MRPL12 LDB2 ZFP239 PBRM1 ASXL1 FOXO4 ZFP507 A…
2.71428e-20	439	4627	System development	NRXN1 PTPRD CSN3 SMO PAFAH1B2 ID3 WNT8A PHOX2B HOXA2 SULF1 RARB COL6A2 PPP2R3C SIX6 HECW1 SEMA4D SKOR1 SDC2 COL14A1 COL2A1 CDH2 GFRA3 CSNK2B GFRA1 SEMA6D LEF1 MMP16 EPHA7 GBA2 SEMA3C STMN1 SEMA3A HES3 AUTS2 EPHB4 PLXNA4 EPHB6 WNT5B DPF1 EFNB1 PAK3 DCX NLGN3 GPM6B GPM6A CASP3 TCF12 ZIC1 SLITRK5 ALX1 SLITRK2 SHANK2 SIX3 SEMA3D SDK2 ASXL1 NREP ASXL3 1190002N15RIK SLITRK4 SAMD14 GAP43 HOXB3 MAP1B TCF…
2.78513e-20	344	3353	Nucleic acid-templated transcription	TCF7 BCL11A SMARCB1 ETV1 TFAP4 NCOA2 EBF3 ELOF1 HOXA2 HMGB3 E2F3 SULF1 RARB PCGF2 POLR2I GTF3C6 MED7 PSMC5 SIX6 EBF2 SUB1 SKOR1 ENY2 ZHX1 HIRA WIZ POLR2D THOC1 CXXC1 TBL1X RNF25 TADA1 BMI1 GABPB1 SALL4 MRGBP LEF1 AUTS2 GDF3 ETV6 ERCC2 DPF1 TEAD2 IRAK1 ZCCHC18 MAML2 TCF12 LRRC14 GPBP1L1 TET3 ZHX3 ALX1 RFXAP ZCCHC12 ZFP113 APBB1 PHF12 PTOV1 ZFP280D SIX3 MRPL12 LDB2 ZFP239 PBRM1 ASXL1 FOXO4 ZFP507 A…
3.15257e-20	345	3370	RNA biosynthetic process	TCF7 BCL11A SMARCB1 ETV1 TFAP4 NCOA2 EBF3 ELOF1 HOXA2 HMGB3 E2F3 SULF1 RARB PCGF2 POLR2I GTF3C6 MED7 PSMC5 SIX6 EBF2 SUB1 SKOR1 ENY2 ZHX1 HIRA WIZ POLR2D THOC1 CXXC1 TBL1X RNF25 TADA1 BMI1 GABPB1 SALL4 MRGBP LEF1 AUTS2 GDF3 ETV6 ERCC2 DPF1 TEAD2 IRAK1 ZCCHC18 MAML2 TCF12 LRRC14 GPBP1L1 TET3 ZHX3 ALX1 RFXAP ZCCHC12 ZFP113 APBB1 PHF12 PTOV1 ZFP280D SIX3 MRPL12 LDB2 ZFP239 PBRM1 ASXL1 FOXO4 ZFP507 A…
7.6398e-20	362	3614	Regulation of cellular macromolecule biosynthetic process	ZFP385A TCF7 BCL11A SMARCB1 ETV1 TFAP4 NCOA2 RPS9 EBF3 ELOF1 HOXA2 HMGB3 E2F3 SULF1 RARB PCGF2 MED7 PSMC5 SIX6 ZFP36L1 EBF2 SUB1 SKOR1 ENY2 ZHX1 HIRA WIZ POT1B POLR2D THOC1 CXXC1 TBL1X RNF25 ITM2C TADA1 BMI1 GABPB1 SALL4 MRGBP LEF1 DPH2 AUTS2 GDF3 ETV6 ERCC2 DPF1 TEAD2 ITM2A IRAK1 ZCCHC18 MAML2 TCF12 LRRC14 GPBP1L1 TET3 CNOT3 ZHX3 ALX1 RFXAP ZCCHC12 ZFP113 APBB1 PHF12 PTOV1 ZFP280D SIX3 LDB2 ZFP2…
7.6398e-20	372	3747	Regulation of macromolecule biosynthetic process	ZFP385A TCF7 BCL11A SMARCB1 ETV1 TFAP4 NCOA2 RPS9 EBF3 ELOF1 HOXA2 HMGB3 E2F3 SULF1 RARB PCGF2 MED7 PSMC5 SIX6 ZFP36L1 EBF2 SUB1 SKOR1 ENY2 ZHX1 HIRA WIZ POT1B POLR2D THOC1 CXXC1 TBL1X ORMDL2 RNF25 ITM2C TADA1 BMI1 GABPB1 SALL4 MRGBP LEF1 DPH2 AUTS2 GDF3 ETV6 ERCC2 DPF1 TEAD2 ITM2A IRAK1 ZCCHC18 MAML2 TCF12 LRRC14 GPBP1L1 TET3 CNOT3 ZHX3 ALX1 RFXAP ZCCHC12 ZFP113 APBB1 PHF12 PTOV1 ZFP280D SIX3 LD…
8.67493e-20	375	3791	Regulation of nucleobase-containing compound metabolic process	TCF7 BCL11A SMARCB1 ETV1 CELF1 TFAP4 NCOA2 EBF3 ELOF1 HOXA2 HMGB3 E2F3 SULF1 SRSF6 RARB SRSF1 PCGF2 SART3 MED7 PSMC5 SLIRP SIX6 ZFP36L1 DEK EBF2 SUB1 SKOR1 ENY2 ZHX1 HIRA TRA2B WIZ SRSF7 POT1B THOC1 CXXC1 TBL1X EYA1 RNF25 TADA1 BMI1 BC005624 GABPB1 SALL4 MRGBP LEF1 SRSF9 AUTS2 GDF3 ETV6 ERCC2 DPF1 TEAD2 RBMX IRAK1 ZCCHC18 MAML2 TCF12 LRRC14 GPBP1L1 SRSF2 TET3 ZHX3 ALX1 RFXAP ZCCHC12 ZFP113 APBB1 …
4.07145e-19	228	1951	Regulation of transcription by RNA polymerase II	TCF7 BCL11A SMARCB1 ETV1 TFAP4 NCOA2 EBF3 HOXA2 HMGB3 E2F3 SULF1 RARB PCGF2 MED7 PSMC5 EBF2 SUB1 SKOR1 ENY2 ZHX1 TBL1X TADA1 BMI1 GABPB1 MRGBP LEF1 AUTS2 GDF3 ETV6 DPF1 TEAD2 ZCCHC18 MAML2 TCF12 TET3 ZHX3 ALX1 ZCCHC12 ZFP113 PHF12 PTOV1 LDB2 ZFP239 ASXL1 FOXO4 ASXL3 BCL11B NKX1-2 SP8 HOXB3 HEXIM1 ZFP219 SALL2 FOXC1 MAML1 GDF6 TCF4 KLF2 ZFP746 EN1 ZFP462 MAML3 MED14 HMGB1 CDK7 RGMA SOX13 FOXE1 SAF…
4.07145e-19	386	3974	Regulation of biosynthetic process	ZFP385A TCF7 BCL11A SMARCB1 ETV1 TFAP4 NCOA2 RPS9 EBF3 ELOF1 HOXA2 HMGB3 E2F3 SULF1 RARB PCGF2 MED7 PSMC5 SIX6 ZFP36L1 EBF2 SUB1 SKOR1 ENY2 ZHX1 HIRA WIZ POT1B POLR2D THOC1 CXXC1 TBL1X ORMDL2 RNF25 ITM2C TADA1 BMI1 GABPB1 SALL4 MRGBP LEF1 DPH2 AUTS2 GDF3 ETV6 ERCC2 DPF1 TEAD2 ITM2A IRAK1 ZCCHC18 MAML2 TCF12 LRRC14 GPBP1L1 TET3 CNOT3 ZHX3 ALX1 RFXAP ZCCHC12 ZFP113 APBB1 PHF12 PTOV1 ZFP280D SIX3 LD…
5.29157e-19	327	3198	Regulation of transcription, DNA-templated	TCF7 BCL11A SMARCB1 ETV1 TFAP4 NCOA2 EBF3 ELOF1 HOXA2 HMGB3 E2F3 SULF1 RARB PCGF2 MED7 PSMC5 SIX6 EBF2 SUB1 SKOR1 ENY2 ZHX1 HIRA WIZ THOC1 CXXC1 TBL1X RNF25 TADA1 BMI1 GABPB1 SALL4 MRGBP LEF1 AUTS2 GDF3 ETV6 ERCC2 DPF1 TEAD2 IRAK1 ZCCHC18 MAML2 TCF12 LRRC14 GPBP1L1 TET3 ZHX3 ALX1 RFXAP ZCCHC12 ZFP113 APBB1 PHF12 PTOV1 ZFP280D SIX3 LDB2 ZFP239 ASXL1 FOXO4 ZFP507 ASXL3 MSL3L2 BCL11B NKX1-2 SP8 HOXB…
5.29157e-19	380	3901	Regulation of cellular biosynthetic process	ZFP385A TCF7 BCL11A SMARCB1 ETV1 TFAP4 NCOA2 RPS9 EBF3 ELOF1 HOXA2 HMGB3 E2F3 SULF1 RARB PCGF2 MED7 PSMC5 SIX6 ZFP36L1 EBF2 SUB1 SKOR1 ENY2 ZHX1 HIRA WIZ POT1B POLR2D THOC1 CXXC1 TBL1X ORMDL2 RNF25 ITM2C TADA1 BMI1 GABPB1 SALL4 MRGBP LEF1 DPH2 AUTS2 GDF3 ETV6 ERCC2 DPF1 TEAD2 ITM2A IRAK1 ZCCHC18 MAML2 TCF12 LRRC14 GPBP1L1 TET3 CNOT3 ZHX3 ALX1 RFXAP ZCCHC12 ZFP113 APBB1 PHF12 PTOV1 ZFP280D SIX3 LD…
1.04786e-18	330	3252	Regulation of nucleic acid-templated transcription	TCF7 BCL11A SMARCB1 ETV1 TFAP4 NCOA2 EBF3 ELOF1 HOXA2 HMGB3 E2F3 SULF1 RARB PCGF2 MED7 PSMC5 SIX6 EBF2 SUB1 SKOR1 ENY2 ZHX1 HIRA WIZ THOC1 CXXC1 TBL1X RNF25 TADA1 BMI1 GABPB1 SALL4 MRGBP LEF1 AUTS2 GDF3 ETV6 ERCC2 DPF1 TEAD2 IRAK1 ZCCHC18 MAML2 TCF12 LRRC14 GPBP1L1 TET3 ZHX3 ALX1 RFXAP ZCCHC12 ZFP113 APBB1 PHF12 PTOV1 ZFP280D SIX3 LDB2 ZFP239 ASXL1 FOXO4 ZFP507 ASXL3 MSL3L2 BCL11B NKX1-2 SP8 HOXB…
1.49306e-18	330	3260	Regulation of RNA biosynthetic process	TCF7 BCL11A SMARCB1 ETV1 TFAP4 NCOA2 EBF3 ELOF1 HOXA2 HMGB3 E2F3 SULF1 RARB PCGF2 MED7 PSMC5 SIX6 EBF2 SUB1 SKOR1 ENY2 ZHX1 HIRA WIZ THOC1 CXXC1 TBL1X RNF25 TADA1 BMI1 GABPB1 SALL4 MRGBP LEF1 AUTS2 GDF3 ETV6 ERCC2 DPF1 TEAD2 IRAK1 ZCCHC18 MAML2 TCF12 LRRC14 GPBP1L1 TET3 ZHX3 ALX1 RFXAP ZCCHC12 ZFP113 APBB1 PHF12 PTOV1 ZFP280D SIX3 LDB2 ZFP239 ASXL1 FOXO4 ZFP507 ASXL3 MSL3L2 BCL11B NKX1-2 SP8 HOXB…
1.55301e-18	373	3833	Nucleobase-containing compound biosynthetic process	TCF7 BCL11A SMARCB1 ETV1 TFAP4 NCOA2 EBF3 ELOF1 HOXA2 HMGB3 E2F3 SULF1 RARB PCGF2 POLR2I GTF3C6 MED7 PSMC5 SIX6 EBF2 SUB1 SKOR1 ENY2 ZHX1 ADCY8 HIRA WIZ POT1B POLR2D THOC1 CXXC1 TBL1X RNF25 TADA1 BMI1 GABPB1 SALL4 MRGBP SAMHD1 AMPD2 LEF1 AUTS2 GDF3 ETV6 ERCC2 DPF1 TEAD2 IRAK1 ZCCHC18 MAML2 TCF12 LRRC14 GPBP1L1 TET3 ZHX3 ALX1 RFXAP ZCCHC12 ZFP113 APBB1 PHF12 PTOV1 ZFP280D SIX3 MRPL12 LDB2 ZFP239 P…
3.72122e-18	377	3907	Aromatic compound biosynthetic process	TCF7 BCL11A SMARCB1 ETV1 TFAP4 NCOA2 EBF3 ELOF1 HOXA2 HMGB3 E2F3 SULF1 RARB PCGF2 POLR2I GTF3C6 MED7 PSMC5 SIX6 DHFR EBF2 SUB1 SKOR1 ENY2 ZHX1 ADCY8 HIRA WIZ POT1B POLR2D THOC1 CXXC1 TBL1X RNF25 TADA1 BMI1 GABPB1 SALL4 MRGBP SAMHD1 AMPD2 LEF1 AUTS2 GDF3 ETV6 ERCC2 DPF1 TEAD2 UROS IRAK1 ZCCHC18 MAML2 TCF12 LRRC14 GPBP1L1 TET3 ZHX3 ALX1 RFXAP ZCCHC12 ZFP113 APBB1 PHF12 PTOV1 ZFP280D SIX3 MRPL12 LDB…
3.82686e-18	376	3895	Heterocycle biosynthetic process	TCF7 BCL11A SMARCB1 ETV1 TFAP4 NCOA2 EBF3 ELOF1 HOXA2 HMGB3 E2F3 SULF1 RARB PCGF2 POLR2I GTF3C6 MED7 PSMC5 SIX6 DHFR EBF2 SUB1 SKOR1 ENY2 ZHX1 ADCY8 HIRA WIZ POT1B POLR2D THOC1 CXXC1 TBL1X RNF25 TADA1 BMI1 GABPB1 SALL4 MRGBP SAMHD1 AMPD2 LEF1 AUTS2 GDF3 ETV6 ERCC2 DPF1 TEAD2 UROS IRAK1 ZCCHC18 MAML2 TCF12 LRRC14 GPBP1L1 TET3 ZHX3 ALX1 RFXAP ZCCHC12 ZFP113 APBB1 PHF12 PTOV1 ZFP280D SIX3 MRPL12 LDB…
6.90673e-17	430	4707	Negative regulation of cellular process	BCL11A ARPP19 ID3 HOXA2 E2F3 SULF1 RARB PCGF2 PHF23 SLIRP SIX6 ZFP36L1 SEMA4D SKOR1 ZHX1 CBLB HIRA PDE10A POT1B CSNK2B ORMDL2 EYA1 ITM2C BMI1 SEMA6D PKIA LEF1 SFRP2 SEMA3C SEMA3A ADD1 PLXNA4 TIMP4 DPF1 OPHN1 ITM2A NKD1 RBPMS2 CDC14A CNOT3 PPP1R26 ZHX3 ALX1 PLCH1 ZFP113 PHF12 SIX3 EME1 LDB2 SEMA3D FOXO4 MSL3L2 HOXB3 HEXIM1 ZFP219 SALL2 GAS1 SOX13 TRABD2B ZHX2 PLXNC1 BRMS1 ACTB TCF7 MAPK7 PRKD1 BCL…
2.10255e-16	379	4029	Organic cyclic compound biosynthetic process	TCF7 BCL11A SMARCB1 ETV1 TFAP4 NCOA2 EBF3 ELOF1 HOXA2 HMGB3 E2F3 SULF1 RARB PCGF2 POLR2I GTF3C6 MED7 PSMC5 SIX6 DHFR EBF2 SUB1 SKOR1 ENY2 ZHX1 ADCY8 HIRA WIZ POT1B POLR2D THOC1 CXXC1 TBL1X RNF25 TADA1 BMI1 GABPB1 SALL4 MRGBP SAMHD1 AMPD2 LEF1 AUTS2 GDF3 ETV6 ERCC2 DPF1 TEAD2 UROS IRAK1 ZCCHC18 MAML2 TCF12 LRRC14 GPBP1L1 TET3 ZHX3 ALX1 RFXAP ZCCHC12 ZFP113 APBB1 PHF12 PTOV1 ZFP280D SIX3 MRPL12 LDB…
3.67328e-16	318	3221	Positive regulation of macromolecule metabolic process	NCOA2 RPS9 EBF3 ELOF1 HOXA2 HMGB3 E2F3 RARB PHF23 TRIB2 RNF144A PSMC5 ZFP36L1 HECW1 RNF180 EBF2 SUB1 PSME1 TRA2B POLR2D CSNK2B CXXC1 EYA1 STK39 GABPB1 LEF1 AUTS2 GDF3 ERCC2 DPF1 TEAD2 RBMX PAK3 MAP3K15 IRAK1 MAML2 PDGFD TCF12 TRIB1 TET3 ALX1 RFXAP ZFP113 PTOV1 LDB2 INHBA ASXL1 FOXO4 ASXL3 BCL11B NKX1-2 HOXB3 MAML1 GDF6 COMMD1 TCF4 KLF2 ZFP746 ZFP462 TNFRSF19 MAML3 ERBB2 HMGB1 SF3B4 CDK7 SOX13 HOX…
4.19546e-16	200	1731	Negative regulation of gene expression	BCL11A HOXA2 E2F3 RARB PCGF2 SIX6 ZFP36L1 ZHX1 HIRA POLR2D BMI1 LEF1 PNRC2 DPF1 EXOSC4 CNOT3 ZHX3 ALX1 ZFP113 PHF12 SIX3 LDB2 CSDC2 PELO FOXO4 MSL3L2 HOXB3 HEXIM1 ZFP219 SALL2 HNRNPM SOX13 ZHX2 BRMS1 HNRNPA2B1 TFAP4 NCOA2 ID3 ARID1A TSG101 IKZF1 PSMC5 YLPM1 SEMA4D SKOR1 TRA2B GPS2 SATB1 CALCR FOXP4 RING1 IMPACT RCOR2 CBX2 PKIA MECOM SFRP2 KHDRBS1 SFPQ HES3 FOXP2 PHF14 ATF7IP FZD8 CTBP1 ATOH8 HOXA…
4.83223e-16	338	3495	Positive regulation of metabolic process	NCOA2 RPS9 EBF3 ELOF1 HOXA2 HMGB3 E2F3 RARB PHF23 TRIB2 RNF144A PSMC5 ZFP36L1 HECW1 RNF180 EBF2 SUB1 PSME1 TRA2B POLR2D CSNK2B CXXC1 EYA1 STK39 GABPB1 LEF1 AUTS2 GDF3 ERCC2 DPF1 TEAD2 RBMX PAK3 MAP3K15 IRAK1 MAML2 PDGFD TCF12 TRIB1 TET3 ALX1 RFXAP ZFP113 PTOV1 LDB2 INHBA ASXL1 FOXO4 ASXL3 BCL11B NKX1-2 HOXB3 MAML1 GDF6 COMMD1 TCF4 KLF2 ZFP746 ZFP462 TNFRSF19 MAML3 ERBB2 HMGB1 SF3B4 CDK7 SOX13 HOX…

## Sheet: Stag2-KO-specific downregulated
Table S3. Gene ontology analysis of differentially expressed genes from Stag1-/-, Stag2-/-, or Stag2-/- siStag1 mESCs
Analysis Type:	ShinyGO v0.61
Annotation Version and Release Date:	GO Ontology database Released 2019-11-03
Analyzed List:	Stag2-KO-specific downregulated genes
Reference List:	Mus musculus (all genes in database)
Test Type:	FISHER
Correction:	FDR
Enrichment FDR	Genes in list	Total genes	Functional Category	Genes
4.69582e-08	48	312	Alcohol metabolic process	CYP51 APOE INPP5K PLCD1 PLCD3 FDFT1 INPP5A PMVK NSDHL SC5D CYP11A1 LSS PPIP5K1 GCH1 GK5 HSD3B7 RETSAT DHCR7 SLC5A3 SPTLC2 HMGCR TM7SF2 GOT1 SCARB1 MVD CYB5R3 FDXR ABCG1 ALDH3B1 LDLR ALDH1B1 LDLRAP1 INSIG1 SORL1 PRKAA1 FDPS RDH11 ALDH3B2 HMGCS1 APLP2 MYOF GALK1 HNF1A TTC39B APOC1 SEC14L2 CLN8 EPHX1
9.63897e-10	225	2552	Cellular localization	GRASP ARC RAB5B RAMP2 TBC1D8 CLCN3 HAP1 PTTG1IP TNPO3 POM121L2 RAB3D RAB5C VPS54 VPS13D CLMN MAK PMM1 DNM1L TMEM50B RAB12 GRPEL2 UHMK1 DNM1 RAB33B KIF17 EXOC4 ITPR1 RYR1 UQCRC2 ADPRHL1 VPS36 ANK1 TNPO2 ZDHHC7 RAB3A ARCN1 RAB27A ANXA2 RAB6B TRAPPC8 UNC13A HEATR5A VPS13C SRP72 ANLN 4932438A13RIK ANKRD9 ATG9B SGSM2 GRTP1 WDR45 MREG PRPF18 TBC1D13 TBC1D2 RANBP17 RAMP3 MAP6D1 TBC1D10B WHAMM VPS13A CCD…
1.47049e-07	237	2906	Cellular response to chemical stimulus	RAMP2 INPP5K HAP1 BMP7 NFE2L2 XBP1 NCOA1 SDF2L1 NR4A1 VEGFA TMEM173 PDE8A SYT6 CPNE3 ADIPOR2 KARS KANK2 CYP11A1 TGFBR2 CISH MAVS SESN1 APPL1 RAMP3 MMRN2 PALM3 FOXO3 SYT12 FOXO6 IRAK4 SYT9 LRCH1 PRNP HSPA1A GRAMD1A GSTM3 STXBP2 WWOX HSPB1 HMOX1 SLC41A1 CSF1 CD68 PPP1R12A CPEB4 NFKBIA IL6ST ERO1L RAB12 CBS SMAD2 FLNB IL23A ADAM8 VIL1 IQGAP3 TRP53INP1 SPP1 PDE4A MALT1 OAS2 TBC1D24 CYLD ICAM1 SATB2 C…
4.39516e-09	18	45	Cholesterol biosynthetic process	CYP51 APOE FDFT1 PMVK SC5D LSS DHCR7 HMGCR TM7SF2 MVD CYB5R3 NSDHL PRKAA1 FDPS HMGCS1 INSIG1 ABCG1 SEC14L2
4.6828e-10	30	114	Cholesterol metabolic process	CYP51 APOE FDFT1 PMVK NSDHL SC5D CYP11A1 LSS HSD3B7 DHCR7 HMGCR TM7SF2 SCARB1 MVD CYB5R3 FDXR ABCG1 LDLR LDLRAP1 INSIG1 SORL1 PRKAA1 FDPS HMGCS1 APLP2 HNF1A TTC39B APOC1 SEC14L2 CLN8
3.13245e-16	383	4473	Establishment of localization	GRASP ARC SEPT1 RAB5B RAMP2 APOE TBC1D8 ATP8B3 CLCN3 SLC34A3 SLC4A1 HAP1 PTTG1IP MCU TNPO3 TVP23B STEAP2 POM121L2 SLC12A7 SLC12A4 RAB3D RAB5C VPS54 GABRP VPS13D SLC25A19 RHBDF2 SPAG9 CLMN MRS2 MAK SLC38A4 PMM1 ABCC5 TMEM50B ABCC1 RAB12 TNFRSF21 ABCG1 NDFIP1 GRPEL2 CEP55 ATP1B1 UHMK1 DNM1 SLC25A12 VPS39 SLC20A1 ATP9A RAB33B SYT6 KIF17 NIPAL3 SLC30A2 EXOC4 SLC6A6 ITPR1 SLC27A5 RYR1 SLC5A2 UQCRC2 AD…
3.66402e-08	172	1897	Establishment of localization in cell	GRASP ARC RAB5B TBC1D8 CLCN3 HAP1 PTTG1IP TNPO3 POM121L2 RAB3D RAB5C VPS54 VPS13D CLMN MAK PMM1 TMEM50B RAB12 GRPEL2 UHMK1 DNM1 RAB33B KIF17 EXOC4 ITPR1 RYR1 UQCRC2 ADPRHL1 VPS36 TNPO2 ZDHHC7 RAB3A ARCN1 RAB27A ANXA2 RAB6B TRAPPC8 UNC13A HEATR5A VPS13C SRP72 4932438A13RIK SGSM2 GRTP1 MREG TBC1D13 TBC1D2 RANBP17 MAP6D1 TBC1D10B WHAMM VPS13A CCDC88B LONP2 AFTPH SYNE3 ARFGAP3 RAB39 COPE DENND1B WDR3…
9.08918e-08	165	1827	Establishment of protein localization	GRASP RAB5B RAMP2 TBC1D8 HAP1 PTTG1IP TNPO3 TVP23B POM121L2 RAB3D RAB5C VPS13D RHBDF2 PMM1 RAB12 TNFRSF21 NDFIP1 GRPEL2 CEP55 UHMK1 RAB33B EXOC4 UQCRC2 ADPRHL1 VPS36 TNPO2 ZDHHC7 RAB3A RAB27A RAB6B VPS13C SRP72 SGSM2 GRTP1 TBC1D13 TBC1D2 RANBP17 RAMP3 GCK TBC1D10B VPS13A LONP2 RAB39 ARFIP1 TOMM20 LGALS9 TNFAIP3 RFFL NFKBIA GSDMD SNCG DDIT3 ITGAV PPP3CA CAMK1 HK1 PURA CNTN2 ARNTL AP2A2 APOE STXBP2…
3.23958e-08	221	2601	Intracellular signal transduction	RAB5B ARAF MAP2K1 TUFT1 INPP5K BMP7 GADD45B STK32C RAB3D RAB5C TRAF3IP2 ADCY3 CAMKK1 SPAG9 RPS6KA5 MAK IL6ST RAB12 SIK1 DUSP1 TMEM173 RPS6KA4 SLK ARHGAP19 IL23A DDIT3 INPP5A PDE8A NEK6 RAB33B PPP3CA PPEF2 CD27 ADRB3 DUSP4 MAST3 RAB3A KARS RAB27A RAB6B MAPKAPK3 DGKH ADRB1 NDRG4 CYLD SESN1 RHOU ARHGAP32 TNFAIP8L1 ADRB2 GPD1L PRKAA1 NRK STYX RAB39 PKN1 IRAK4 PAK6 PRNP HSPB1 CSF1 SERINC3 TNFAIP3 PECA…
3.64684e-08	143	1489	Intracellular transport	GRASP RAB5B TBC1D8 HAP1 PTTG1IP TNPO3 POM121L2 RAB3D RAB5C VPS54 VPS13D CLMN MAK PMM1 TMEM50B RAB12 GRPEL2 UHMK1 DNM1 RAB33B KIF17 EXOC4 UQCRC2 ADPRHL1 VPS36 TNPO2 ZDHHC7 RAB3A ARCN1 RAB27A ANXA2 RAB6B TRAPPC8 UNC13A HEATR5A VPS13C SRP72 SGSM2 GRTP1 MREG TBC1D13 TBC1D2 RANBP17 MAP6D1 TBC1D10B WHAMM VPS13A CCDC88B LONP2 AFTPH SYNE3 ARFGAP3 RAB39 COPE DENND1B WDR35 ARFIP1 TOMM20 RFFL NFKBIA EMP2 CA…
4.13039e-15	268	2860	Macromolecule localization	GRASP RAB5B RAMP2 APOE TBC1D8 ATP8B3 HAP1 PTTG1IP TNPO3 TVP23B POM121L2 RAB3D RAB5C VPS13D RHBDF2 CLMN FITM1 PMM1 RAB12 TNFRSF21 ABCG1 NDFIP1 GRPEL2 CEP55 UHMK1 ATP9A RAB33B EXOC4 SLC27A5 UQCRC2 ADPRHL1 VPS36 ANK1 TNPO2 ZDHHC7 RAB3A TMEM231 RAB27A ANXA2 RAB6B TRAPPC8 HEATR5A VPS13C ABCA7 SRP72 ANLN ATP11B ANKRD9 ATG9B SGSM2 GRTP1 WDR45 PRPF18 TBC1D13 TBC1D2 RANBP17 RAMP3 GCK TBC1D10B VPS13A GLTPD…
4.39288e-08	356	4707	Negative regulation of cellular process	CDC45 TCF25 APOE DNAJB1 INPP5K BRCA1 HELB CPEB4 BTG2 ZC3H14 CLMN KAT6B RIPPLY3 TNFRSF21 SIK1 DUSP1 NDFIP1 CSNK1A1 DMRT1 SEMA4G TRIP12 NEK2 UHMK1 NACC2 FXR1 PPEF2 ITPR1 CD27 URI1 RYR1 DUSP4 SIN3B KANK2 ANXA2 CISH SLC24A1 SIX4 KANK4 PIM3 BTG1 CC2D1A ZFYVE28 SERPINF2 SESN1 CBFA2T2 RBPJ BUB1B SOX15 MMRN2 KANK3 TNFAIP8L1 WHAMM PALM3 FOXO3 ZFPM1 GPD1L PRKAA1 FOXO6 SERPINB6C STYX LRCH1 PRNP ABCG1 LGALS9…
6.23105e-11	228	2509	Organic substance transport	GRASP RAB5B RAMP2 APOE TBC1D8 ATP8B3 SLC4A1 HAP1 PTTG1IP TNPO3 TVP23B POM121L2 RAB3D RAB5C VPS13D SLC25A19 RHBDF2 SLC38A4 PMM1 ABCC1 RAB12 TNFRSF21 ABCG1 NDFIP1 GRPEL2 UHMK1 SLC25A12 ATP9A RAB33B SYT6 EXOC4 SLC6A6 SLC27A5 UQCRC2 ADPRHL1 VPS36 TNPO2 ZDHHC7 RAB3A RAB27A ANXA2 RAB6B VPS13C ABCA7 SRP72 SLC38A7 ATP11B SGSM2 GRTP1 TBC1D13 TBC1D2 RANBP17 SLCO4C1 RAMP3 GCK TBC1D10B VPS13A GLTPD2 LONP2 SY…
1.31603e-07	249	3084	Phosphate-containing compound metabolic process	ARAF APOC2 MAP2K1 INPP5K MVD BMP7 COX4I2 PLCD1 GADD45B STK32C PPP2R5C CDK5RAP3 PPP1R12A CCNG1 ADCY3 CAMKK1 SPAG9 ACLY PLCD3 RPS6KA5 PFKP FDFT1 IL6ST FITM1 AGPAT4 VEGFA SIK1 DUSP1 CSNK1A1 RPS6KA4 SLK IL23A INPP5A PDE8A IDH1 PPP2R5A UHMK1 NEK6 PMVK PIGG PPEF2 GFPT1 CD27 URI1 IDH2 PIGA DUSP9 DUSP4 PHLPP2 MAST3 KARS GNPAT ANXA2 MAPKAPK3 CISH PPIP5K1 BMP2K DGKH ACOT11 PIM3 NDRG4 HK1 ZFYVE28 CDK6 SGMS1…
9.08918e-08	260	3236	Positive regulation of cellular metabolic process	AIRE APOE APOC2 MAP2K1 BMP7 ASCL2 GADD45B NFE2L2 BRCA1 MYBL2 PPP1R12A APAF1 XBP1 NCOA1 CAMKK1 SPAG9 CTC1 IL6ST KAT6B VEGFA NDFIP1 CSNK1A1 PCGF5 SLK IL23A PDE8A UHMK1 NEK6 LHX6 FXR1 TRP53INP1 MTF2 HNF1A CD27 CCDC22 TAF1 KARS ANXA2 HSF4 NDRG4 SESN1 UPF3A IKZF5 SOX15 NKX6-2 RNF152 FOXO3 FOXO6 NRK RNF14 NKX6-3 SSBP4 PAK6 PRNP HSPA1A PBX4 SP1 MEF2D HOXC13 KLF4 ELF3 WWOX HSPB1 KLF5 INPP5K ELK1 GATA2 TN…
3.23958e-08	280	3495	Positive regulation of metabolic process	AIRE APOE APOC2 MAP2K1 BMP7 ASCL2 GADD45B NFE2L2 BRCA1 MYBL2 PPP1R12A APAF1 XBP1 NCOA1 CAMKK1 SPAG9 CTC1 IL6ST KAT6B VEGFA NDFIP1 CSNK1A1 PCGF5 SLK IL23A PDE8A UHMK1 NEK6 LHX6 FXR1 TRP53INP1 MTF2 HNF1A CD27 CCDC22 TAF1 KARS ANXA2 HSF4 NDRG4 PPM1K SESN1 UPF3A IKZF5 SOX15 NKX6-2 RNF152 FOXO3 FOXO6 NRK RNF14 NKX6-3 SSBP4 PAK6 PRNP HSPA1A PBX4 LGALS9 SP1 MEF2D HOXC13 KLF4 ELF3 WWOX HSPB1 KLF5 INPP5K …
3.25121e-10	226	2525	Protein localization	GRASP RAB5B RAMP2 TBC1D8 HAP1 PTTG1IP TNPO3 TVP23B POM121L2 RAB3D RAB5C VPS13D RHBDF2 CLMN PMM1 RAB12 TNFRSF21 NDFIP1 GRPEL2 CEP55 UHMK1 RAB33B EXOC4 UQCRC2 ADPRHL1 VPS36 ANK1 TNPO2 ZDHHC7 RAB3A TMEM231 RAB27A ANXA2 RAB6B TRAPPC8 HEATR5A VPS13C SRP72 ANLN ANKRD9 ATG9B SGSM2 GRTP1 WDR45 TBC1D13 TBC1D2 RANBP17 RAMP3 GCK TBC1D10B VPS13A LONP2 SYNE3 RAB39 WDR35 ARFIP1 PRNP TOMM20 LGALS9 KLF5 INPP5K F…
4.39516e-09	305	3810	Regulation of biological quality	GRASP ARC APOE ATP8B3 CLCN3 HMOX1 SLC34A3 SLC4A1 ABHD8 CARHSP1 MCU TRPV4 TMPRSS6 THA1 SLC12A7 SLC12A4 GABRP VPS13D ACOX1 CTC1 ZC3H14 CLMN HSP90AA1 TERT FITM1 ABCG1 NDFIP1 CDC37L1 SEMA4G BAIAP2 XRCC5 ATP1B1 DNM1 ATP9A FXR1 BDH2 SLC30A2 ACOX3 SPP1 ITPR1 PCSK6 RYR1 ADRB3 RAB3A CCSAP ANXA2 CYP11A1 ATP1A1 PXK ATP2C2 SLC24A1 UNC13A ADRB1 VPS13C KANK4 HK1 ATP11B DMXL1 KCNH3 XKR8 RHOU ATP1A3 GCK RNPEP KA…
1.15404e-07	188	2167	Regulation of catalytic activity	APOE APOC2 TBC1D8 MAP2K1 GADD45B CDK5RAP3 PPP1R12A APAF1 CCNG1 CAMKK1 SPAG9 DUSP1 SLK IL23A NEK6 URI1 ADPRHL1 DUSP4 KARS OAS2 PXK ZFYVE28 PPM1K SERPINF2 SGSM2 GRTP1 TBC1D13 TBC1D2 TBC1D10B SERPINB6C NRK STYX CCNF PAK6 PRNP LGALS9 HSPB1 TNFAIP3 NR4A1 ADAM8 ALS2 DUSP9 TGFBR2 ARHGEF5 FOXJ1 NPNT RGS14 LRCH1 GM2A ARAF ACAP1 SIPA1L2 KLF4 SEC14L2 RPS6KA1 RALB CHN2 MYO9B CSTB DNAJB1 EPHB3 INPP5K CYBA BMP…
7.22525e-08	211	2487	Regulation of cellular component organization	GRASP ARC CDC45 RAB5B TPPP3 BRCA1 RAB5C CCNG1 DNM1L DMRT1 SEMA4G BAIAP2 TRIP12 NEK2 MAP1A MTF2 RAB3A ANXA2 KANK4 RHOU BUB1B MAP6D1 KANK3 SMG7 WHAMM CCNF HSPA1A APOE EPHB3 GATA2 PLEK2 RRN3 PODXL VIL1 CYFIP1 TBX20 TMEM30A PIWIL2 ICAM1 CKAP2 SESN1 RAP1GAP2 PLEKHH2 FBXO38 FLRT1 SYT9 RALB DNAJB1 INPP5K CYBA SLC44A4 BMP7 HYAL1 TRPV4 PIEZO1 NFE2L2 SDC4 MAPT ACTR2 MDM2 VPS13D ANKFY1 CTC1 RPS6KA5 HSP90AA1…
4.21915e-10	240	2740	Regulation of localization	GRASP ARC SEPT1 RAB5B AIRE APOE RAB3D RAB5C RHBDF2 TNFRSF21 VEGFA NDFIP1 SEMA4G UHMK1 SYT6 SLC30A2 ITPR1 RYR1 RAB3A TMEM231 CCSAP RAB27A ANXA2 PXK MMRN2 GCK SCN3B SYT12 GPD1L SHISA7 SYT9 LRCH1 KCNG1 PRNP LGALS9 INPP5K NFE2L2 MAPT ITGB3 FITM1 GSDMD ILDR1 ACAT2 ABCG1 CAMK2A IL23A STOM PDPN KLF15 CAMK1 CD9 LGI3 CACNA1A ABCA7 CYLD HK1 CD81 ITGA5 SP1 KLF4 HSPB1 HMOX1 CYBA MCU HYAL1 CSF1 GATA2 CLIC3 SD…
1.10869e-07	297	3818	Regulation of response to stimulus	SHISA7 ICOSL MAP2K1 INPP5K BMP7 GADD45B COL20A1 TMPRSS6 TRAF3IP2 TNFAIP3 HELB XBP1 RHBDF2 SPAG9 IL6ST EMP2 ARC VEGFA SIK1 DUSP1 TMEM173 NDFIP1 CSNK1A1 ARHGAP19 SEMA4G IL23A PDE8A SYT6 PPEF2 CD27 DUSP4 KARS KANK2 ANXA2 MAPKAPK3 CISH MALT1 NDRG4 CYLD ZFYVE28 MAVS SESN1 PVR MMRN2 TNFAIP8L1 PALM3 SYT12 GPD1L PRKAA1 STYX DENND1B IRAK4 SYT9 GM8909 PAK6 PRNP ULBP1 GM7030 WWOX HSPB1 CSF1 SERINC3 PECAM1 N…
2.20126e-09	288	3522	Response to stress	CDC45 UBA1 MAP2K1 HMOX1 MSH4 TRPV4 NFE2L2 COL20A1 TMPRSS6 BRCA1 HELB XBP1 SPAG9 HSP90AA1 POLK SDF2L1 VEGFA POLH SIK1 TMEM173 NDFIP1 ANKHD1 SLK DDIT3 DST XRCC5 TRIP12 NEK6 XPC CD27 GINS4 SPRTN ANXA2 MAPKAPK3 MALT1 HSF4 EVPL NEIL2 MAVS SESN1 PVR NTHL1 RNF152 GP1BA PRKAA1 NRK PAK6 PRNP ULBP1 HSPA1A TNFAIP3 TRIM25 SP1 STXBP2 HSPB1 KLF5 SERINC3 CD68 CPEB4 TRIM11 NFKBIA ERO1L GSDMD RAB12 CBS FLNB IL23A…
6.19692e-09	18	46	Secondary alcohol biosynthetic process	CYP51 APOE FDFT1 PMVK SC5D LSS DHCR7 HMGCR TM7SF2 MVD CYB5R3 NSDHL PRKAA1 FDPS HMGCS1 INSIG1 ABCG1 SEC14L2
9.63897e-10	30	118	Secondary alcohol metabolic process	CYP51 APOE FDFT1 PMVK NSDHL SC5D CYP11A1 LSS HSD3B7 DHCR7 HMGCR TM7SF2 SCARB1 MVD CYB5R3 FDXR ABCG1 LDLR LDLRAP1 INSIG1 SORL1 PRKAA1 FDPS HMGCS1 APLP2 HNF1A TTC39B APOC1 SEC14L2 CLN8
7.77058e-08	164	1807	Small molecule metabolic process	CYP51 GNMT APOE PLOD3 MAN2B1 INPP5K ELOVL1 MVD COX4I2 PLCD1 BRCA1 THA1 AFMID FDXR ADCY3 GALK1 ACOX1 ACLY PLCD3 GSTZ1 PFKP COQ6 ALDH6A1 FDFT1 PMM1 ACO2 CPOX ACAT2 CBS ME2 GOT1 SCD3 SCD2 INPP5A DHTKD1 IDH1 PMVK ACO1 ACOX3 ACADS ASNS HIBADH GFPT1 SLC27A5 IDH2 NSDHL KARS CHST5 GNPAT SC5D CYP11A1 LSS PPIP5K1 ACOT11 LARS2 GALM ACAA2 HK1 SCD1 VNN1 GCH1 MAN2A2 GOT1L1 GK5 GCK HSD3B7 NMNAT2 GLS2 NAGS PHGDH…
3.64684e-08	18	51	Sterol biosynthetic process	CYP51 APOE FDFT1 HMGCR TM7SF2 PMVK SC5D LSS DHCR7 MVD CYB5R3 NSDHL PRKAA1 FDPS HMGCS1 INSIG1 ABCG1 SEC14L2
2.19313e-09	30	122	Sterol metabolic process	CYP51 APOE FDFT1 HMGCR TM7SF2 PMVK NSDHL SC5D CYP11A1 LSS HSD3B7 DHCR7 SCARB1 MVD CYB5R3 FDXR ABCG1 LDLR LDLRAP1 INSIG1 SORL1 PRKAA1 FDPS HMGCS1 APLP2 HNF1A TTC39B APOC1 SEC14L2 CLN8
1.41904e-15	371	4346	Transport	GRASP ARC SEPT1 RAB5B RAMP2 APOE TBC1D8 ATP8B3 CLCN3 SLC34A3 SLC4A1 HAP1 PTTG1IP MCU TNPO3 TVP23B STEAP2 POM121L2 SLC12A7 SLC12A4 RAB3D RAB5C VPS54 GABRP VPS13D SLC25A19 RHBDF2 SPAG9 CLMN MRS2 MAK SLC38A4 PMM1 ABCC5 TMEM50B ABCC1 RAB12 TNFRSF21 ABCG1 NDFIP1 GRPEL2 ATP1B1 UHMK1 DNM1 SLC25A12 VPS39 SLC20A1 ATP9A RAB33B SYT6 KIF17 NIPAL3 SLC30A2 EXOC4 SLC6A6 ITPR1 SLC27A5 RYR1 SLC5A2 UQCRC2 ADPRHL1 …
4.69582e-08	134	1375	Vesicle-mediated transport	GRASP ARC SEPT1 RAB5B RAMP2 TVP23B RAB3D RAB5C VPS54 SPAG9 TMEM50B RAB12 DNM1 VPS39 ATP9A RAB33B SYT6 EXOC4 VPS36 COG4 RAB3A ARCN1 RAB27A ANXA2 RAB6B TRAPPC8 EXOC6B UNC13A HEATR5A COG5 4932438A13RIK XKR8 RHOU RAMP3 WHAMM CLTC SYT12 RAB11FIP5 ARFGAP3 COPE DENND1B SYT9 EMP2 CAMK2A ITGB1 ITGAV KIF17 SCARB2 CD9 LDLR LGI3 CACNA1A CD81 SYTL3 CNTN2 ARR3 AP2A2 APOE STXBP2 AP1S1 HMOX1 EPS15L1 SUSD2 CYBA H…

## Sheet: Redundant genes upregulated
Table S3. Gene ontology analysis of differentially expressed genes from Stag1-/-, Stag2-/-, or Stag2-/- siStag1 mESCs
Analysis Type:	ShinyGO v0.61
Annotation Version and Release Date:	GO Ontology database Released 2019-11-03
Analyzed List:	Genes upregulated only in Stag2-KO/siStag1 mESCs.
Reference List:	Mus musculus (all genes in database)
Test Type:	FISHER
Correction:	FDR
Enrichment FDR	Genes in list	Total genes	Functional Category	Genes
7.57196e-14	265	3260	Regulation of RNA biosynthetic process	MED25 SSBP2 CTNNB1 TAF7L PROX1 GLIS2 FLI1 E2F7 IRAK3 MTA1 ZMYM2 NKX3-1 NIPBL EPAS1 EPC1 FBXL15 IKZF2 TRAF6 TAL2 HDAC1 PER3 PPARGC1A DLX6 DLX5 MECP2 RFX1 ZFP821 ZFP90 FOXA1 HIF1AN SPG20 ZSCAN21 NODAL GDF7 RARA SUPT3 ARID4B ZMYM5 MAEL SIX5 RFX3 ZFP236 CDK13 MDFIC ZMYM4 SIN3A ONECUT1 ZFP513 LEMD2 ZFP423 DBX2 ATXN1 TAF9B SCRT1 MLF1 PRMT6 NKX3-2 NHLH1 ZFP217 ATAD2B 2700081O15RIK NKX2-4 SERTAD3 NKX2-9 …
7.57196e-14	280	3502	Regulation of RNA metabolic process	MED25 SSBP2 CTNNB1 RBFOX1 TAF7L PROX1 GLIS2 FLI1 E2F7 IRAK3 MTA1 ZMYM2 NKX3-1 NIPBL EPAS1 EPC1 FBXL15 BOLL IKZF2 TRAF6 CELF3 TAL2 SRSF10 HDAC1 PER3 PPARGC1A DLX6 DLX5 AFF2 MECP2 RFX1 ZFP821 ZFP90 RBM11 FOXA1 HIF1AN SPG20 ZSCAN21 NODAL GDF7 RARA SUPT3 ARID4B ZMYM5 MAEL SIX5 RFX3 ZFP236 CDK13 MDFIC ZMYM4 SIN3A ONECUT1 ZFP513 LEMD2 CIRBP ZFP423 DBX2 ATXN1 TAF9B TNRC6B SCRT1 MLF1 PRMT6 NKX3-2 NHLH1 Z…
1.34522e-13	263	3252	Regulation of nucleic acid-templated transcription	MED25 SSBP2 CTNNB1 TAF7L PROX1 GLIS2 FLI1 E2F7 IRAK3 MTA1 ZMYM2 NKX3-1 NIPBL EPAS1 EPC1 FBXL15 IKZF2 TRAF6 TAL2 HDAC1 PER3 PPARGC1A DLX6 DLX5 MECP2 RFX1 ZFP821 ZFP90 FOXA1 HIF1AN SPG20 ZSCAN21 NODAL GDF7 RARA SUPT3 ARID4B ZMYM5 MAEL SIX5 RFX3 ZFP236 CDK13 MDFIC ZMYM4 SIN3A ONECUT1 ZFP513 LEMD2 ZFP423 DBX2 ATXN1 TAF9B SCRT1 MLF1 PRMT6 NKX3-2 NHLH1 ZFP217 ATAD2B 2700081O15RIK NKX2-4 SERTAD3 NKX2-9 …
2.11973e-13	269	3370	RNA biosynthetic process	MED25 SSBP2 CTNNB1 TAF7L PROX1 GLIS2 FLI1 E2F7 IRAK3 MTA1 ZMYM2 NKX3-1 NIPBL EPAS1 EPC1 FBXL15 IKZF2 TRAF6 TAL2 HDAC1 PER3 PPARGC1A DLX6 DLX5 MECP2 RFX1 ZFP821 ZFP90 FOXA1 HIF1AN SPG20 TAF6 ZSCAN21 NODAL GDF7 RARA SUPT3 ARID4B ZMYM5 MAEL SIX5 RFX3 ZFP236 CDK13 MDFIC ZMYM4 SIN3A ONECUT1 ZFP513 LEMD2 ZFP423 DBX2 SCAF8 ATXN1 TAF9B SCRT1 MLF1 PRMT6 NKX3-2 NHLH1 ZFP217 ATAD2B 2700081O15RIK NKX2-4 SERT…
2.41664e-13	258	3198	Regulation of transcription, DNA-templated	MED25 SSBP2 CTNNB1 TAF7L PROX1 GLIS2 FLI1 E2F7 IRAK3 MTA1 ZMYM2 NKX3-1 NIPBL EPAS1 EPC1 FBXL15 IKZF2 TRAF6 TAL2 HDAC1 PER3 PPARGC1A DLX6 DLX5 MECP2 RFX1 ZFP821 ZFP90 FOXA1 HIF1AN SPG20 ZSCAN21 NODAL GDF7 RARA SUPT3 ARID4B ZMYM5 MAEL SIX5 RFX3 ZFP236 CDK13 MDFIC ZMYM4 SIN3A ONECUT1 ZFP513 LEMD2 ZFP423 DBX2 ATXN1 TAF9B SCRT1 MLF1 PRMT6 NKX3-2 NHLH1 ZFP217 ATAD2B 2700081O15RIK NKX2-4 SERTAD3 NKX2-9 …
2.60534e-13	267	3353	Nucleic acid-templated transcription	MED25 SSBP2 CTNNB1 TAF7L PROX1 GLIS2 FLI1 E2F7 IRAK3 MTA1 ZMYM2 NKX3-1 NIPBL EPAS1 EPC1 FBXL15 IKZF2 TRAF6 TAL2 HDAC1 PER3 PPARGC1A DLX6 DLX5 MECP2 RFX1 ZFP821 ZFP90 FOXA1 HIF1AN SPG20 TAF6 ZSCAN21 NODAL GDF7 RARA SUPT3 ARID4B ZMYM5 MAEL SIX5 RFX3 ZFP236 CDK13 MDFIC ZMYM4 SIN3A ONECUT1 ZFP513 LEMD2 ZFP423 DBX2 SCAF8 ATXN1 TAF9B SCRT1 MLF1 PRMT6 NKX3-2 NHLH1 ZFP217 ATAD2B 2700081O15RIK NKX2-4 SERT…
4.61284e-13	292	3791	Regulation of nucleobase-containing compound metabolic process	MED25 SSBP2 CTNNB1 RBFOX1 TAF7L PROX1 GLIS2 FLI1 E2F7 IRAK3 MTA1 ZMYM2 NKX3-1 NIPBL EPAS1 EPC1 FBXL15 BOLL IKZF2 TRAF6 CELF3 TAL2 SRSF10 HDAC1 PER3 PPARGC1A DLX6 DLX5 AFF2 MECP2 RFX1 ZFP821 ZFP90 RBM11 FOXA1 HIF1AN SPG20 ZSCAN21 NODAL GDF7 RARA SUPT3 ARID4B ZMYM5 MAEL SIX5 RFX3 ZFP236 CDK13 MDFIC ZMYM4 SIN3A ONECUT1 ZFP513 LEMD2 CIRBP ZFP423 DBX2 ATXN1 TAF9B TNRC6B SCRT1 MLF1 PRMT6 NKX3-2 NHLH1 Z…
6.71169e-13	262	3303	Transcription, DNA-templated	MED25 SSBP2 CTNNB1 TAF7L PROX1 GLIS2 FLI1 E2F7 IRAK3 MTA1 ZMYM2 NKX3-1 NIPBL EPAS1 EPC1 FBXL15 IKZF2 TRAF6 TAL2 HDAC1 PER3 PPARGC1A DLX6 DLX5 MECP2 RFX1 ZFP821 ZFP90 FOXA1 HIF1AN SPG20 TAF6 ZSCAN21 NODAL GDF7 RARA SUPT3 ARID4B ZMYM5 MAEL SIX5 RFX3 ZFP236 CDK13 MDFIC ZMYM4 SIN3A ONECUT1 ZFP513 LEMD2 ZFP423 DBX2 SCAF8 ATXN1 TAF9B SCRT1 MLF1 PRMT6 NKX3-2 NHLH1 ZFP217 ATAD2B 2700081O15RIK NKX2-4 SERT…
8.24458e-13	288	3747	Regulation of macromolecule biosynthetic process	MED25 SSBP2 CTNNB1 TAF7L PROX1 GLIS2 FLI1 CNOT2 E2F7 IRAK3 UNK MTA1 ZMYM2 NKX3-1 NIPBL EPAS1 EPC1 FBXL15 BOLL IKZF2 ORMDL1 TRAF6 TAL2 HDAC1 PER3 PPARGC1A DLX6 DLX5 MECP2 RFX1 ZFP821 ZFP90 FOXA1 HIF1AN SPG20 ZSCAN21 NODAL GDF7 RARA ORMDL3 SUPT3 ARID4B ZMYM5 MAEL SIX5 RFX3 ZFP236 CDK13 MDFIC ZMYM4 SIN3A ONECUT1 ZFP513 LEMD2 CIRBP ZFP423 DBX2 ATXN1 TAF9B SCRT1 MLF1 PRMT6 NKX3-2 NHLH1 ZFP217 ATAD2B 2…
2.48655e-12	295	3901	Regulation of cellular biosynthetic process	MED25 SSBP2 CTNNB1 TAF7L PROX1 GLIS2 FLI1 CNOT2 E2F7 IRAK3 UNK MTA1 ZMYM2 NKX3-1 NIPBL EPAS1 EPC1 FBXL15 BOLL IKZF2 ORMDL1 TRAF6 TAL2 HDAC1 PER3 PPARGC1A DLX6 DLX5 MECP2 RFX1 ZFP821 ZFP90 FOXA1 HIF1AN SPG20 ZSCAN21 NODAL GDF7 RARA ORMDL3 SUPT3 ARID4B ZMYM5 MAEL SIX5 RFX3 ZFP236 CDK13 MDFIC ZMYM4 SIN3A ONECUT1 ZFP513 LEMD2 CIRBP ZFP423 DBX2 ATXN1 TAF9B SCRT1 MLF1 PRMT6 NKX3-2 NHLH1 ZFP217 ATAD2B 2…
3.8889e-12	277	3614	Regulation of cellular macromolecule biosynthetic process	MED25 SSBP2 CTNNB1 TAF7L PROX1 GLIS2 FLI1 CNOT2 E2F7 IRAK3 UNK MTA1 ZMYM2 NKX3-1 NIPBL EPAS1 EPC1 FBXL15 BOLL IKZF2 TRAF6 TAL2 HDAC1 PER3 PPARGC1A DLX6 DLX5 MECP2 RFX1 ZFP821 ZFP90 FOXA1 HIF1AN SPG20 ZSCAN21 NODAL GDF7 RARA SUPT3 ARID4B ZMYM5 MAEL SIX5 RFX3 ZFP236 CDK13 MDFIC ZMYM4 SIN3A ONECUT1 ZFP513 LEMD2 CIRBP ZFP423 DBX2 ATXN1 TAF9B SCRT1 MLF1 PRMT6 NKX3-2 NHLH1 ZFP217 ATAD2B 2700081O15RIK N…
3.8889e-12	286	3770	Cellular protein modification process	CAV2 CDKN1B PKN2 ULK2 MLKL KLHL3 MAP3K4 AKT3 UBE2D1 IRAK3 FLT4 UBE2G1 CDKL1 MTA1 NGLY1 SENP5 CCNY VEGFB SHOC2 CCNJ GDF11 LRSAM1 DPM2 ABL1 TRAF6 TNIK DCUN1D1 BCAR3 MAP3K7 POMGNT1 HDAC1 MEAF6 SRD5A3 RET PAGR1A LAMTOR1 BRCC3 CDKL5 DPAGT1 PEBP1 HIF1AN NODAL GDF7 HACE1 DUSP10 TUSC3 ALG2 STK32A LATS1 CDK13 PPP2R2D UGGT2 SIN3A DPY19L1 ISPD MGAT5B PHLPP1 TAF9B PRMT6 USP42 PRKCB SENP7 HUNK DUSP7 NTRK3 USP…
3.8889e-12	305	4096	Regulation of gene expression	MED25 SSBP2 CTNNB1 RBFOX1 TAF7L ICK PROX1 GLIS2 FLI1 CNOT2 E2F7 IRAK3 UNK MTA1 ZMYM2 NKX3-1 NIPBL AJUBA EPAS1 EPC1 FBXL15 LIMD1 BOLL IKZF2 TRAF6 CELF3 TAL2 SRSF10 HDAC1 PER3 PPARGC1A PAN3 DLX6 DLX5 AFF2 MECP2 RFX1 ZFP821 ZFP90 RBM11 FOXA1 HIF1AN SPG20 ZSCAN21 NODAL GDF7 RARA SUPT3 ARID4B ZMYM5 MAEL SIX5 RFX3 ZFP236 CDK13 MDFIC DCP1B ZMYM4 SIN3A ONECUT1 ZFP513 LEMD2 CIRBP ZFP423 DBX2 ATXN1 TAF9B T…
3.8889e-12	286	3770	Protein modification process	CAV2 CDKN1B PKN2 ULK2 MLKL KLHL3 MAP3K4 AKT3 UBE2D1 IRAK3 FLT4 UBE2G1 CDKL1 MTA1 NGLY1 SENP5 CCNY VEGFB SHOC2 CCNJ GDF11 LRSAM1 DPM2 ABL1 TRAF6 TNIK DCUN1D1 BCAR3 MAP3K7 POMGNT1 HDAC1 MEAF6 SRD5A3 RET PAGR1A LAMTOR1 BRCC3 CDKL5 DPAGT1 PEBP1 HIF1AN NODAL GDF7 HACE1 DUSP10 TUSC3 ALG2 STK32A LATS1 CDK13 PPP2R2D UGGT2 SIN3A DPY19L1 ISPD MGAT5B PHLPP1 TAF9B PRMT6 USP42 PRKCB SENP7 HUNK DUSP7 NTRK3 USP…
4.35303e-12	296	3947	Macromolecule modification	CAV2 CDKN1B PKN2 ULK2 MLKL KLHL3 MAP3K4 AKT3 UBE2D1 IRAK3 FLT4 UBE2G1 CDKL1 MTA1 2210016F16RIK NGLY1 SENP5 CCNY VEGFB SHOC2 CCNJ GDF11 LRSAM1 DPM2 ABL1 TRAF6 TNIK DCUN1D1 BCAR3 MAP3K7 POMGNT1 HDAC1 MEAF6 SRD5A3 RET PAGR1A LAMTOR1 BRCC3 CDKL5 DPAGT1 PEBP1 HIF1AN TRMT12 NODAL GDF7 HACE1 DUSP10 TUSC3 ALG2 STK32A LATS1 CDK13 PPP2R2D UGGT2 SIN3A DPY19L1 ISPD MGAT5B PHLPP1 TAF9B PRMT6 USP42 PRKCB SENP7…
5.64381e-12	297	3974	Regulation of biosynthetic process	MED25 SSBP2 CTNNB1 TAF7L PROX1 GLIS2 FLI1 CNOT2 E2F7 IRAK3 UNK MTA1 ZMYM2 NKX3-1 NIPBL EPAS1 EPC1 FBXL15 BOLL IKZF2 ORMDL1 TRAF6 TAL2 HDAC1 PER3 PPARGC1A DLX6 DLX5 MECP2 RFX1 ZFP821 ZFP90 FOXA1 HIF1AN SPG20 ZSCAN21 NODAL GDF7 RARA ORMDL3 SUPT3 ARID4B ZMYM5 MAEL SIX5 RFX3 ZFP236 CDK13 MDFIC ZMYM4 SIN3A ONECUT1 ZFP513 LEMD2 CIRBP ZFP423 DBX2 ATXN1 TAF9B SCRT1 MLF1 PRMT6 NKX3-2 NHLH1 ZFP217 ATAD2B 2…
1.49189e-11	194	2299	Nervous system development	EPHB2 FZD1 RAC1 ULK2 RBFOX1 GLIS2 TENM1 PAFAH1B1 UNK ZSWIM8 NIPBL NCKAP1L SEMA4C PLXNA2 TNIK EFNA4 EPHA8 DRAXIN EPHA5 RET CDKL5 PLXNA3 SLIT2 FGFR1 PLLP PEBP1 ARX ZSWIM4 SSH2 MBP UNC119B ATXN1 HES5 BDNF NTF3 NTRK3 SOX21 BTBD3 STK24 SRRM4 CTNNB1 GABRB2 GABRA1 NUMB EDNRB ASAP1 DPYSL3 ARHGEF9 ANAPC2 MMP24 SMARCA4 HMG20A PDS5B GDF7 NEGR1 KCTD11 LRRC4B NEUROD4 CDK5R1 VWC2 CHN1 UNC5C TAOK2 POU3F2 CTTNBP…
2.35972e-11	286	3833	Nucleobase-containing compound biosynthetic process	MED25 SSBP2 CTNNB1 TAF7L PROX1 GLIS2 FLI1 E2F7 IRAK3 MTA1 ZMYM2 CDADC1 NKX3-1 NIPBL EPAS1 EPC1 FBXL15 PRPS2 HK3 IKZF2 TRAF6 TAL2 HDAC1 PER3 PPARGC1A DLX6 DLX5 CTPS2 MECP2 RFX1 ZFP821 ZFP90 FOXA1 HIF1AN SPG20 TAF6 ZSCAN21 NODAL GDF7 RARA SUPT3 ARID4B ZMYM5 MAEL SIX5 RFX3 ZFP236 CDK13 MDFIC ZMYM4 SIN3A GUCY2C ONECUT1 ZFP513 LEMD2 ZFP423 DBX2 SCAF8 ATXN1 TAF9B SCRT1 MLF1 PRMT6 NKX3-2 NHLH1 ZFP217 AT…
2.65779e-11	290	3907	Aromatic compound biosynthetic process	MED25 SSBP2 CTNNB1 TAF7L PROX1 GLIS2 FLI1 E2F7 IRAK3 MTA1 ZMYM2 CDADC1 NKX3-1 NIPBL EPAS1 EPC1 FBXL15 PRPS2 HK3 IKZF2 TRAF6 TAL2 HDAC1 PER3 PPARGC1A DLX6 DLX5 CTPS2 MECP2 RFX1 ZFP821 ZFP90 FOXA1 HIF1AN SPG20 TAF6 ZSCAN21 NODAL GDF7 RARA SUPT3 ARID4B ZMYM5 MAEL SIX5 RFX3 ZFP236 CDK13 MDFIC ZMYM4 SIN3A GUCY2C ONECUT1 ZFP513 LEMD2 ZFP423 DBX2 SCAF8 ATXN1 TAF9B SCRT1 MLF1 PRMT6 NKX3-2 NHLH1 ZFP217 AT…
3.8371e-11	330	4617	Macromolecule biosynthetic process	MED25 SSBP2 CTNNB1 TAF7L PROX1 GLIS2 FLI1 CNOT2 E2F7 IRAK3 UNK MTA1 ZMYM2 NKX3-1 NIPBL GBE1 EPAS1 EPC1 FBXL15 BOLL IKZF2 ORMDL1 DPM2 TRAF6 TAL2 POMGNT1 HDAC1 PER3 PPARGC1A SRD5A3 EPO DLX6 DLX5 MECP2 RFX1 ZFP821 ZFP90 DPAGT1 FOXA1 HIF1AN SPG20 TAF6 ZSCAN21 NODAL CHST7 GDF7 RARA ORMDL3 SUPT3 ARID4B NDST2 TUSC3 ALG2 ZMYM5 HS2ST1 MAEL SIX5 RFX3 ZFP236 CDK13 MDFIC UGGT2 ZMYM4 SIN3A ONECUT1 ZFP513 DPY1…
4.89964e-11	288	3895	Heterocycle biosynthetic process	MED25 SSBP2 CTNNB1 TAF7L PROX1 GLIS2 FLI1 E2F7 IRAK3 MTA1 ZMYM2 CDADC1 NKX3-1 NIPBL EPAS1 EPC1 FBXL15 PRPS2 HK3 IKZF2 TRAF6 TAL2 HDAC1 PER3 PPARGC1A DLX6 DLX5 CTPS2 MECP2 RFX1 ZFP821 ZFP90 FOXA1 HIF1AN SPG20 TAF6 ZSCAN21 NODAL GDF7 RARA SUPT3 ARID4B ZMYM5 MAEL SIX5 RFX3 ZFP236 CDK13 MDFIC ZMYM4 SIN3A GUCY2C ONECUT1 ZFP513 LEMD2 ZFP423 DBX2 SCAF8 ATXN1 TAF9B SCRT1 MLF1 PRMT6 NKX3-2 NHLH1 ZFP217 AT…
1.72931e-10	319	4478	Cellular macromolecule biosynthetic process	MED25 SSBP2 CTNNB1 TAF7L PROX1 GLIS2 FLI1 CNOT2 E2F7 IRAK3 UNK MTA1 ZMYM2 NKX3-1 NIPBL GBE1 EPAS1 EPC1 FBXL15 BOLL IKZF2 DPM2 TRAF6 TAL2 POMGNT1 HDAC1 PER3 PPARGC1A SRD5A3 EPO DLX6 DLX5 MECP2 RFX1 ZFP821 ZFP90 DPAGT1 FOXA1 HIF1AN SPG20 TAF6 ZSCAN21 NODAL CHST7 GDF7 RARA SUPT3 ARID4B NDST2 TUSC3 ALG2 ZMYM5 HS2ST1 MAEL SIX5 RFX3 ZFP236 CDK13 MDFIC UGGT2 ZMYM4 SIN3A ONECUT1 ZFP513 DPY19L1 ISPD MGAT5…
1.94837e-10	293	4029	Organic cyclic compound biosynthetic process	MED25 SSBP2 CTNNB1 TAF7L PROX1 GLIS2 FLI1 E2F7 IRAK3 MTA1 ZMYM2 CDADC1 NKX3-1 NIPBL EPAS1 EPC1 FBXL15 PRPS2 HK3 IKZF2 TRAF6 TAL2 HDAC1 PER3 PPARGC1A DLX6 DLX5 CTPS2 MECP2 RFX1 ZFP821 ZFP90 FOXA1 HIF1AN SPG20 TAF6 ZSCAN21 NODAL GDF7 RARA SUPT3 ARID4B CYP7B1 ZMYM5 MAEL SIX5 RFX3 ZFP236 CDK13 MDFIC ZMYM4 SIN3A GUCY2C ONECUT1 ZFP513 LEMD2 ZFP423 DBX2 SCAF8 ATXN1 TAF9B SCRT1 MLF1 PRMT6 NKX3-2 NHLH1 ZF…
5.96326e-10	333	4773	Nucleic acid metabolic process	REC8 MED25 SSBP2 DNASE1 CTNNB1 RBFOX1 TAF7L TEX11 PROX1 ZSWIM7 GLIS2 FLI1 TOP2B RAD51D E2F7 IRAK3 MPG MTA1 2210016F16RIK ZMYM2 NKX3-1 NIPBL EPAS1 EPC1 FBXL15 BOLL IKZF2 TRAF6 DCLRE1B CELF3 NBN TAL2 SRSF10 TOE1 HDAC1 PER3 PPARGC1A SNRNP35 PAN3 DLX6 DLX5 RAD52 AFF2 BRCC3 MECP2 RFX1 ZFP821 ZFP90 RBM11 PDS5B TEX16 FOXA1 HIF1AN SPG20 TAF6 ZSCAN21 TRMT12 NODAL GDF7 RARA SUPT3 ARID4B ZMYM5 MAEL SIX5 RFX…
6.41406e-10	204	2566	Anatomical structure morphogenesis	RND2 RAC1 ULK2 PROX1 RND3 FLT4 PAFAH1B1 UNK ZSWIM8 ZMYM2 NIPBL NCKAP1L RHOQ VEGFB SEMA4C PLXNA2 TNIK EFNA4 SPACA1 EPHA8 EPHB2 DRAXIN EPHA5 DLX5 CDKL5 PLXNA3 SLIT2 TMOD2 FOXA1 ZSWIM4 CDH8 SSH2 RARA HOXB4 ZMYM5 ZMYM4 HES5 BDNF NTF3 FOXB1 PRCP BTBD3 STK24 NRARP CTNNB1 NUMB FZD6 GSK3B ABL1 FGFR1 TWIST1 NODAL GDF7 ASB4 CHN1 UNC5C TAOK2 FUZ KLHL3 CD34 AKT3 DCN ADORA2A E2F7 RASA1 DPYSL2 MYLK ROBO1 SMOC2…
6.52055e-10	104	1030	Regulation of cell development	ZSWIM8 SEMA4C PLXNA2 CDKL5 PLXNA3 ZSWIM4 SSH2 HES5 BDNF NTF3 NTRK3 TNFSF11 EDNRB ASAP1 EPHB2 DRAXIN SLIT2 HMG20A GDF7 NEGR1 KCTD11 VWC2 CHN1 RAC1 NSMF PAFAH1B1 SLC6A4 DPYSL2 ROBO1 ITSN1 DPYSL3 GDF11 CFLAR ABL2 ABL1 ANAPC2 TNIK KDM4C HDAC1 MTOR EPO RET TNFRSF1A FGFR1 ARHGAP33 RARA ZFHX3 DUSP10 SPEN ARSB ARF1 RAP2A EPHA3 YAP1 EP300 STK24 CASS4 CTNNB1 MEIS1 NIN GSK3B FOXA1 SPG20 CDK5R1 ADAM17 ANKRD2…
6.53387e-10	303	4250	RNA metabolic process	MED25 SSBP2 CTNNB1 RBFOX1 TAF7L PROX1 GLIS2 FLI1 E2F7 IRAK3 MTA1 2210016F16RIK ZMYM2 NKX3-1 NIPBL EPAS1 EPC1 FBXL15 BOLL IKZF2 TRAF6 CELF3 TAL2 SRSF10 TOE1 HDAC1 PER3 PPARGC1A SNRNP35 PAN3 DLX6 DLX5 AFF2 MECP2 RFX1 ZFP821 ZFP90 RBM11 TEX16 FOXA1 HIF1AN SPG20 TAF6 ZSCAN21 TRMT12 NODAL GDF7 RARA SUPT3 ARID4B ZMYM5 MAEL SIX5 RFX3 ZFP236 CDK13 MDFIC DCP1B ZMYM4 SIN3A ONECUT1 ZFP513 LEMD2 CIRBP ZFP423…
1.07056e-09	129	1404	Neuron differentiation	RAC1 ULK2 TENM1 UNK ZSWIM8 NCKAP1L SEMA4C PLXNA2 TNIK EFNA4 EPHA8 EPHB2 DRAXIN EPHA5 CDKL5 PLXNA3 SLIT2 ARX ZSWIM4 SSH2 BDNF NTF3 NTRK3 SOX21 BTBD3 STK24 SRRM4 CTNNB1 NUMB EDNRB ASAP1 HMG20A GDF7 NEGR1 KCTD11 NEUROD4 VWC2 CHN1 UNC5C TAOK2 POU3F2 RNF112 ADORA2A DNMT3A PAFAH1B1 SLC6A4 DPYSL2 GSK3B ROBO1 ITSN1 DPYSL3 GDF11 CFLAR ABL2 ABL1 CAMSAP1 ANAPC2 ITGA4 NEUROG2 KDM4C DOCK7 MTOR EPO RET ADM FGF…
1.18355e-09	323	4627	System development	EPHB2 FZD1 RAC1 ULK2 RBFOX1 PROX1 GLIS2 TENM1 FLT4 PAFAH1B1 UNK ZSWIM8 NIPBL NCKAP1L MYLK VEGFB SEMA4C PLXNA2 TNIK EFNA4 RECK EPHA8 DRAXIN EPHA5 RET CDKL5 PLXNA3 SLIT2 FGFR1 PLLP PEBP1 ARX ZSWIM4 SSH2 RARA HOXB4 MBP UNC119B ATXN1 HES5 BDNF NTF3 PLD4 NTRK3 PRCP SOX21 BTBD3 STK24 SRRM4 NRARP CTNNB1 BMPR1A EPOR GABRB2 GABRA1 MEIS1 NUMB F2RL1 TNFSF11 EDNRB FZD6 ASAP1 DPYSL3 GDF11 ARHGEF9 ABL1 ANAPC2 …
1.90323e-09	81	733	Regulation of neuron differentiation	ZSWIM8 SEMA4C PLXNA2 CDKL5 PLXNA3 ZSWIM4 SSH2 BDNF NTF3 NTRK3 EDNRB ASAP1 EPHB2 DRAXIN SLIT2 HMG20A GDF7 NEGR1 KCTD11 VWC2 CHN1 PAFAH1B1 SLC6A4 DPYSL2 ROBO1 ITSN1 DPYSL3 GDF11 CFLAR ABL2 ABL1 ANAPC2 TNIK KDM4C MTOR EPO RET FGFR1 ARHGAP33 RARA ZFHX3 ARSB HES5 ARF1 RAP2A EPHA3 EP300 STK24 RAC1 MEIS1 NIN GSK3B FOXA1 SPG20 CDK5R1 ADAM17 RND2 ULK2 RNF112 PROX1 BNIP2 MARK1 SHOX2 DDX6 FRMD7 CDK5RAP2 RTN…

## Sheet: Redundant genes downregulated
Table S3. Gene ontology analysis of differentially expressed genes from Stag1-/-, Stag2-/-, or Stag2-/- siStag1 mESCs
Analysis Type:	ShinyGO v0.61
Annotation Version and Release Date:	GO Ontology database Released 2019-11-03
Analyzed List:	Genes downregulated only in Stag2-KO/siStag1 mESCs.
Reference List:	Mus musculus (all genes in database)
Test Type:	FISHER
Correction:	FDR
Enrichment FDR	Genes in list	Total genes	Functional Category	Genes
8.92677e-07	140	1807	Small molecule metabolic process	COX5A HK2 HAAO APRT QDPR ACOT8 PNPO NUDT4 GFPT2 SHMT1 MTHFD1 PPARA CYP2AB1 MAN2A1 NDUFV2 ASRGL1 ACOT9 SHMT2 ATP5A1 HPRT UQCRC1 HADHA ATP5C1 PASK DARS EPRS DUSP12 ADH5 CTH HMGCL AKR1A1 INPP5B LIAS PSPH SDS BCAT1 COX4I1 AARS BCKDHB IREB2 NMNAT3 AMT PDXK FA2H XYLB GNPNAT1 NDUFV1 UQCRFS1 BAAT COQ10A PCK2 HIBCH FLAD1 SEPHS2 ITPK1 ACADM AOX3 AMPD1 COX7A1 DLAT MPC1 ACSBG2 MMAB LIPE CYP27B1 ALDH1A3 PGAM2…
4.83108e-06	127	1648	Organonitrogen compound biosynthetic process	HK2 HAAO APRT PIGYL QDPR PNPO RWDD1 GFPT2 SHMT1 NMT1 MTHFD1 MTRF1 WDR45B SHMT2 ATP5A1 HPRT ATP5C1 B3GAT2 DARS EIF2D EPRS EIF3M CTH UROD CWH43 PSPH MALSU1 BCAT1 EIF3C EIF4EBP1 AARS IREB2 NMNAT3 PDXK POGLUT1 ZDHHC18 HS3ST6 FLAD1 SEPHS2 SGMS2 SERP2 CNOT10 AMPD1 HSPA14 DLAT MPC1 IGF1 PGAM2 EIF2AK2 CHKA EIF3I GLCE FA2H LCAT ZC3H12A CHPT1 RBM4 MOV10 TGFB1 ENO2 RHOA ACOT8 SLC25A39 NARS2 MRPL24 SMPD2 TNI…
1.12028e-05	205	3106	Phosphorus metabolic process	COX5A DGKE HK2 HAAO TNK1 TGFB1 APRT PIGYL ACOT8 SGK2 PNPO SMPD2 SGK1 SOCS2 NUDT4 GFPT2 MINK1 MNAT1 CCL25 PISD STK38 NDUFV2 PDPK1 SPRY4 PPP2R5B PI4K2A PFKFB1 ACOT9 CDK2 SHMT2 HDHD2 ATP5A1 HPRT UQCRC1 ATP5C1 PASK DUSP12 PKN3 AGPAT2 ATG13 CDK5RAP1 PLA2G2E INPP5B PRKCZ PPP2R2C CWH43 CDKL2 PSPH VEGFC COX4I1 CHEK1 NMNAT3 PDXK RPAP2 XYLB OXSR1 MAP4K1 GNPNAT1 NDUFV1 UQCRFS1 BAAT FLAD1 PLA2G4F PPP1R2 SGMS…
1.12028e-05	204	3084	Phosphate-containing compound metabolic process	COX5A DGKE HK2 HAAO TNK1 TGFB1 APRT PIGYL ACOT8 SGK2 PNPO SMPD2 SGK1 SOCS2 NUDT4 GFPT2 MINK1 MNAT1 CCL25 PISD STK38 NDUFV2 PDPK1 SPRY4 PPP2R5B PI4K2A PFKFB1 ACOT9 CDK2 SHMT2 HDHD2 ATP5A1 HPRT UQCRC1 ATP5C1 PASK DUSP12 PKN3 AGPAT2 ATG13 CDK5RAP1 PLA2G2E INPP5B PRKCZ PPP2R2C CWH43 CDKL2 PSPH VEGFC COX4I1 CHEK1 NMNAT3 PDXK RPAP2 XYLB OXSR1 MAP4K1 NDUFV1 UQCRFS1 BAAT FLAD1 PLA2G4F PPP1R2 SGMS2 ITPK1 …
4.11045e-05	83	989	Organophosphate metabolic process	COX5A HK2 HAAO APRT PIGYL ACOT8 PNPO SMPD2 SOCS2 NUDT4 GFPT2 PISD NDUFV2 PI4K2A PFKFB1 ACOT9 SHMT2 ATP5A1 HPRT UQCRC1 ATP5C1 AGPAT2 PLA2G2E INPP5B CWH43 COX4I1 NMNAT3 PDXK NDUFV1 UQCRFS1 BAAT FLAD1 PLA2G4F SGMS2 AMPD1 COX7A1 DLAT MPC1 FABP3 PGAM2 CHKA PCSK9 CHPT1 TGFB1 ENO2 TEK RHOA CLPX PGS1 IGF1 MYH3 MTHFD1 PPARA UMPS PIGX PCYT2 PIP4K2C PARP1 ITPKA IDH3B IMPA1 NFS1 ACP6 HMGCL AK2 PPAT PAICS NUP…
5.92844e-05	34	271	Cellular amino acid metabolic process	HAAO QDPR SHMT1 ASRGL1 SHMT2 DARS EPRS CTH HMGCL PSPH SDS BCAT1 AARS BCKDHB NMNAT3 AMT SEPHS2 NARS2 GFPT2 MTHFD1 MTR MUT NARS IVD PPAT GPT2 EGLN1 BAAT AGMAT HIBCH BHMT2 GAD1 AARSD1 SIRT4
0.00010709	50	502	Cofactor metabolic process	HK2 HAAO NARFL QDPR ACOT8 PNPO SHMT1 MTHFD1 ACOT9 SHMT2 UROD AKR1A1 LIAS IREB2 NMNAT3 PDXK BAAT COQ10A FLAD1 DLAT MPC1 MMAB PGAM2 NFS1 ENO2 SLC25A39 IGF1 MTR TMEM14C PPARA HSPA9 ABCB6 IDH3B HMGCL NUPR1 GPT2 ALAS1 PANK1 ZBTB7A COQ5 BHMT2 HSCB GPX4 IDH3G CTH IDH3A GSTM2 PCK2 DMGDH GSTM1
0.000124666	35	296	Nucleoside monophosphate metabolic process	COX5A HK2 APRT NUDT4 NDUFV2 SHMT2 ATP5A1 HPRT UQCRC1 ATP5C1 COX4I1 NDUFV1 UQCRFS1 AMPD1 COX7A1 PGAM2 TGFB1 ENO2 CLPX IGF1 MYH3 PPARA UMPS PARP1 AK2 PPAT PAICS NUPR1 ZBTB7A DNPH1 ATP5S RHOA SHMT1 SLC25A25 PROCA1
0.000183804	32	265	Purine nucleoside monophosphate metabolic process	COX5A HK2 APRT NUDT4 NDUFV2 SHMT2 ATP5A1 HPRT UQCRC1 ATP5C1 COX4I1 NDUFV1 UQCRFS1 AMPD1 COX7A1 PGAM2 TGFB1 ENO2 CLPX IGF1 MYH3 PPARA PARP1 AK2 PPAT PAICS NUPR1 ZBTB7A ATP5S RHOA SLC25A25 PROCA1
0.000183804	33	276	Ribonucleoside monophosphate metabolic process	COX5A HK2 APRT NUDT4 NDUFV2 SHMT2 ATP5A1 HPRT UQCRC1 ATP5C1 COX4I1 NDUFV1 UQCRFS1 AMPD1 COX7A1 PGAM2 TGFB1 ENO2 CLPX IGF1 MYH3 PPARA UMPS PARP1 AK2 PPAT PAICS NUPR1 ZBTB7A ATP5S RHOA SLC25A25 PROCA1
0.000183804	32	264	Purine ribonucleoside monophosphate metabolic process	COX5A HK2 APRT NUDT4 NDUFV2 SHMT2 ATP5A1 HPRT UQCRC1 ATP5C1 COX4I1 NDUFV1 UQCRFS1 AMPD1 COX7A1 PGAM2 TGFB1 ENO2 CLPX IGF1 MYH3 PPARA PARP1 AK2 PPAT PAICS NUPR1 ZBTB7A ATP5S RHOA SLC25A25 PROCA1
0.000320518	78	977	Organic acid metabolic process	HK2 HAAO QDPR ACOT8 SHMT1 MTHFD1 PPARA CYP2AB1 ASRGL1 SHMT2 HADHA DARS EPRS CTH HMGCL AKR1A1 LIAS PSPH SDS BCAT1 AARS BCKDHB IREB2 NMNAT3 AMT FA2H BAAT PCK2 HIBCH SEPHS2 ACADM DLAT MPC1 ACSBG2 LIPE ALDH1A3 PGAM2 SIRT4 GLCE PTGS2 PLA2G4F IDH3G TGFB1 ENO2 SDHB ALDH3A2 GIP NARS2 IGF1 GFPT2 XYLT2 MTR AMACR MUT NARS CD74 PTGES2 CRAT IVD IDH3B FABP3 PPAT NUPR1 RENBP GPT2 EGLN1 IDH3A ZBTB7A AGMAT BHMT2 …
0.00033655	76	947	Oxoacid metabolic process	HK2 HAAO QDPR ACOT8 SHMT1 MTHFD1 PPARA ASRGL1 SHMT2 HADHA DARS EPRS CTH HMGCL AKR1A1 LIAS PSPH SDS BCAT1 AARS BCKDHB IREB2 NMNAT3 AMT FA2H BAAT PCK2 HIBCH SEPHS2 ACADM DLAT MPC1 ACSBG2 LIPE ALDH1A3 PGAM2 SIRT4 GLCE PTGS2 PLA2G4F IDH3G TGFB1 ENO2 SDHB ALDH3A2 GIP NARS2 IGF1 GFPT2 XYLT2 MTR AMACR MUT NARS CD74 PTGES2 CRAT IVD IDH3B FABP3 PPAT NUPR1 RENBP GPT2 EGLN1 IDH3A ZBTB7A AGMAT BHMT2 GAD1 AAR…
0.000443337	73	906	Carboxylic acid metabolic process	HK2 HAAO QDPR ACOT8 SHMT1 MTHFD1 PPARA ASRGL1 SHMT2 HADHA DARS EPRS CTH HMGCL AKR1A1 LIAS PSPH SDS BCAT1 AARS BCKDHB IREB2 NMNAT3 AMT FA2H BAAT PCK2 HIBCH SEPHS2 ACADM DLAT MPC1 ACSBG2 LIPE ALDH1A3 PGAM2 SIRT4 PTGS2 PLA2G4F IDH3G TGFB1 ENO2 SDHB ALDH3A2 GIP NARS2 IGF1 GFPT2 MTR AMACR MUT NARS CD74 PTGES2 CRAT IVD IDH3B FABP3 PPAT NUPR1 RENBP GPT2 EGLN1 IDH3A ZBTB7A AGMAT BHMT2 GAD1 AARSD1 PEX5 SI…
0.000622263	26	205	Alpha-amino acid metabolic process	HAAO QDPR SHMT1 ASRGL1 SHMT2 CTH HMGCL PSPH SDS BCAT1 NMNAT3 AMT SEPHS2 GFPT2 MTHFD1 MTR MUT IVD PPAT GPT2 EGLN1 BAAT AGMAT HIBCH BHMT2 SIRT4
0.000888582	29	249	Cofactor biosynthetic process	HK2 HAAO QDPR PNPO MTHFD1 UROD AKR1A1 LIAS IREB2 NMNAT3 PDXK COQ10A FLAD1 DLAT MPC1 PGAM2 ENO2 SLC25A39 IGF1 TMEM14C PPARA ABCB6 NFS1 MMAB NUPR1 ALAS1 PANK1 ZBTB7A COQ5
0.000982924	35	334	Coenzyme metabolic process	HK2 HAAO QDPR ACOT8 PNPO SHMT1 MTHFD1 ACOT9 SHMT2 AKR1A1 LIAS NMNAT3 PDXK BAAT COQ10A FLAD1 DLAT MPC1 PGAM2 ENO2 IGF1 PPARA IDH3B NFS1 HMGCL NUPR1 PANK1 ZBTB7A COQ5 BHMT2 IDH3G MTR IDH3A PCK2 DMGDH
0.0012116	60	723	Drug metabolic process	COX5A HK2 HAAO APRT QDPR PNPO SHMT1 CYP2AB1 NDUFV2 SHMT2 ATP5A1 UQCRC1 ATP5C1 ADH5 HMGCL COX4I1 IREB2 AMT PDXK NDUFV1 UQCRFS1 PCK2 AMPD1 COX7A1 OVGP1 MMAB PGAM2 ZC3H12A DLAT IDH3G TGFB1 ENO2 CYP27B1 SDHB ALDH3A2 CLPX IGF1 MYH3 MTR PPARA HPRT PARP1 IDH3B CTH AKR1A1 AK2 NUPR1 RENBP IDH3A PTGS2 ZBTB7A BAAT BHMT2 ATP5S CHPT1 SAT2 RHOA SLC25A25 PROCA1 AOX3
0.00127779	18	118	Response to leukemia inhibitory factor	SHMT1 HK2 ELAVL2 SIRT1 GFPT2 UBXN2A NOL8 TFRC MPC1 SPRY4 MSC ADAM23 CTH EED VEGFC MRPL15 PML GNPNAT1
0.00127779	18	118	Cellular response to leukemia inhibitory factor	SHMT1 HK2 ELAVL2 SIRT1 GFPT2 UBXN2A NOL8 TFRC MPC1 SPRY4 MSC ADAM23 CTH EED VEGFC MRPL15 PML GNPNAT1
0.00144533	51	586	Nucleotide metabolic process	COX5A HK2 HAAO APRT ACOT8 NUDT4 NDUFV2 ACOT9 SHMT2 ATP5A1 HPRT UQCRC1 ATP5C1 COX4I1 NMNAT3 NDUFV1 UQCRFS1 BAAT FLAD1 AMPD1 COX7A1 DLAT MPC1 PGAM2 TGFB1 ENO2 RHOA CLPX IGF1 MYH3 MTHFD1 PPARA UMPS PARP1 AGPAT2 IDH3B HMGCL AK2 PPAT PAICS NUPR1 PANK1 ZBTB7A DNPH1 ATP5S SHMT1 SLC25A25 IDH3G IDH3A PCK2 PROCA1
0.00172772	56	671	Nucleobase-containing small molecule metabolic process	COX5A HK2 HAAO APRT ACOT8 NUDT4 GFPT2 SHMT1 MTHFD1 NDUFV2 ACOT9 SHMT2 ATP5A1 HPRT UQCRC1 ATP5C1 COX4I1 NMNAT3 GNPNAT1 NDUFV1 UQCRFS1 BAAT FLAD1 AOX3 AMPD1 COX7A1 DLAT MPC1 PGAM2 TGFB1 ENO2 RHOA CLPX IGF1 MYH3 PPARA UMPS PARP1 AGPAT2 IDH3B HMGCL AK2 PPAT PAICS NUPR1 PANK1 ZBTB7A DNPH1 APOBEC2 ATP5S PNP SLC25A25 IDH3G IDH3A PCK2 PROCA1
0.00183648	47	530	Organophosphate biosynthetic process	HK2 HAAO APRT PIGYL PNPO PISD ATP5A1 HPRT ATP5C1 AGPAT2 CWH43 NMNAT3 PDXK FLAD1 SGMS2 AMPD1 DLAT MPC1 FABP3 PGAM2 CHKA CHPT1 TGFB1 ENO2 PGS1 IGF1 MTHFD1 PPARA UMPS PIGX PCYT2 PI4K2A PARP1 ITPKA IMPA1 NFS1 AK2 PPAT PAICS NUPR1 PANK1 ATM ZBTB7A LCAT ATP5S IPMK SHMT1
0.00183648	51	594	Nucleoside phosphate metabolic process	COX5A HK2 HAAO APRT ACOT8 NUDT4 NDUFV2 ACOT9 SHMT2 ATP5A1 HPRT UQCRC1 ATP5C1 COX4I1 NMNAT3 NDUFV1 UQCRFS1 BAAT FLAD1 AMPD1 COX7A1 DLAT MPC1 PGAM2 TGFB1 ENO2 RHOA CLPX IGF1 MYH3 MTHFD1 PPARA UMPS PARP1 AGPAT2 IDH3B HMGCL AK2 PPAT PAICS NUPR1 PANK1 ZBTB7A DNPH1 ATP5S SHMT1 SLC25A25 IDH3G IDH3A PCK2 PROCA1
0.00184226	6	13	Positive regulation of smooth muscle cell differentiation	TGFB1 MYOCD CTH SMARCD3 SIRT1 TMSB4X
0.00283242	209	3522	Response to stress	MSH6 RNF135 MINK1 XRCC3 RAD17 PPARA APOD CCL25 HSPA9 SHMT2 ATP5A1 IFITM3 UNG PROZ VEGFC MT2 MAP1LC3B TERF2 MRE11A IREB2 NEIL1 OAS1D UCP2 CCS ATM ZBTB7A UBD OXSR1 PML MAP4K1 PTGER2 SLX4 PCK2 ALKBH2 SERP2 RNASEH2A RAD51B IFITM6 IFITM2 OAS1G DNAJB14 HSPA14 CD74 CDC42 RWDD1 SGK1 SIRT1 TNIP1 SCARA5 OXR1 EIF2AK2 PDPK1 IL17B EPRS TRAF2 ATP2A2 SIRT4 CIB1 WAS CHEK1 FBXO22 NMNAT3 PTGS2 NOD1 IL17F ZC3H12A P…
0.00312959	5	9	Purine nucleobase biosynthetic process	APRT SHMT1 MTHFD1 HPRT PPAT
0.00395248	26	235	ATP metabolic process	COX5A HK2 NDUFV2 SHMT2 ATP5A1 UQCRC1 ATP5C1 COX4I1 NDUFV1 UQCRFS1 COX7A1 PGAM2 TGFB1 ENO2 CLPX IGF1 MYH3 PPARA PARP1 AK2 NUPR1 ZBTB7A ATP5S RHOA SLC25A25 PROCA1
0.00473491	54	669	Small molecule biosynthetic process	HK2 QDPR PNPO NUDT4 SHMT1 MTHFD1 SHMT2 HPRT CTH HMGCL AKR1A1 LIAS PSPH BCAT1 PDXK COQ10A PCK2 SEPHS2 ALDH1A3 PGAM2 PTGS2 PLA2G4F HAAO TGFB1 ENO2 APRT CYP27B1 GIP IGF1 SIRT1 MTR AMACR PPARA UMPS CD74 PTGES2 ITPKA IMPA1 MMAB SDS NUPR1 FA2H ZBTB7A FGF1 BAAT DNPH1 COQ5 BHMT2 IPMK GAD1 PTPN2 SIRT5 ACADM MST1
0.0051562	40	447	Ribonucleotide metabolic process	COX5A HK2 APRT ACOT8 NUDT4 NDUFV2 ACOT9 SHMT2 ATP5A1 HPRT UQCRC1 ATP5C1 COX4I1 NDUFV1 UQCRFS1 BAAT AMPD1 COX7A1 DLAT MPC1 PGAM2 TGFB1 ENO2 RHOA CLPX IGF1 MYH3 PPARA UMPS PARP1 HMGCL AK2 PPAT PAICS NUPR1 PANK1 ZBTB7A ATP5S SLC25A25 PROCA1
